# Supplementary material for: Comparative analysis of maca (Lepidium meyenii) proteome profiles reveals insights into response mechanisms of herbal plants to high-temperature stress
Source: BMC Plant Biol. 2020 Sep 16;20:431. doi: 10.1186/s12870-020-02645-4 (PMC7493174; doi:10.1186/s12870-020-02645-4)
Supplement: Supplementary file 1 — Additional file 1 Table S1. List of 55,426 peptides identified in this study. [file 12870_2020_2645_MOESM1_ESM.xlsx]

## Sheet: Sheet1
Table S1. List of 55,426 peptides identified in this study.
Sequence	Protein accession	Protein description	Charge	m/z	Mass error [ppm]	PEP	Score	Unique [yes/no]	126 (Cont1a)	127 (Cont2a)	128 (Cont3a)	129 (HTS1b)	130 (HTS2b)	131 (HTS3b)
AAAAAAAASSGGAGGK	Lmscaffold68.39	BnaA01g23310D protein OS=Brassica napus OX=3708 GN=BnaA01g23310D PE=4 SV=1	3	396.87	-0.23924	0.00040148	54.09	yes	NA	NA	NA	NA	NA	NA
AAAAAAAASSGGTGGK	Lmscaffold313.3	0	3	406.874	1.4991	9.2774e-05	60.657	yes	0.993	1.026	0.993	0.947	0.968	1.073
AAAAAANVAANAALQAK	Lmscaffold45.205	G2484-1 protein OS=Arabidopsis thaliana OX=3702 GN=G2484-1 PE=4 SV=1	3	499.611	1.4403	4.275e-06	64.52	yes	1.152	0.814	1.176	0.965	1.021	0.872
AAAAAAVAR	Lmscaffold495.86	At2g27890 OS=Arabidopsis thaliana OX=3702 GN=At2g27890 PE=2 SV=1	2	386.227	0.82092	0.017645	56.177	yes	1.093	1.107	0.947	0.945	0.958	0.95
AAAAEGGDTAGAK	Lmscaffold468.547	TPT OS=Arabidopsis thaliana OX=3702 GN=AXX17_At5g44540 PE=4 SV=1	3	363.844	3.1394	0.00077654	56.551	yes	1.301	1.114	0.978	0.717	0.845	1.046
AAAAGGGAETSIPAR	Lmscaffold668.43	DNAJ heat shock family protein OS=Arabidopsis thaliana OX=3702 GN=At5g01390 PE=2 SV=1	3	433.893	1.264	1.5843e-06	72.891	yes	NA	NA	NA	NA	NA	NA
AAAAGGGAETSIPAR	Lmscaffold668.43	DNAJ heat shock family protein OS=Arabidopsis thaliana OX=3702 GN=At5g01390 PE=2 SV=1	2	650.336	1.4118	0.0072843	47.037	yes	1.16	1.078	0.603	1.334	0.822	1.004
AAAAIASGK	Lmscaffold106.281	KAT5/PKT1/PKT2 peroxisomal 3-keto-acyl-CoA thiolase OS=Arabidopsis lyrata subsp. lyrata OX=81972 GN=ARALYDRAFT_331293 PE=3 SV=1	2	380.222	-0.52752	0.0066455	68.847	yes	NA	NA	NA	NA	NA	NA
AAAAIASGK	Lmscaffold106.281	KAT5/PKT1/PKT2 peroxisomal 3-keto-acyl-CoA thiolase OS=Arabidopsis lyrata subsp. lyrata OX=81972 GN=ARALYDRAFT_331293 PE=3 SV=1	3	253.817	-1.8904	0.007342	49.423	yes	NA	NA	NA	NA	NA	NA
AAAATILASK	Lmscaffold26.249	BnaA04g14280D protein OS=Brassica napus OX=3708 GN=BnaA04g14280D PE=4 SV=1	2	458.777	1.179	0.00090104	81.525	yes	1.003	1.119	1.044	0.952	0.968	0.914
AAAAVADTGAPTIFDK	Lmscaffold429.38	HINT 2 OS=Arabidopsis thaliana OX=3702 GN=AXX17_At1g31750 PE=4 SV=1	3	506.931	2.693	0.00076351	50.305	yes	NA	NA	NA	NA	NA	NA
AAADLLAK	Lmscaffold544.175	Peptidase family protein OS=Arabidopsis lyrata subsp. lyrata OX=81972 GN=ARALYDRAFT_486640 PE=4 SV=1	2	386.732	1.2831	0.014379	70.256	no	NA	NA	NA	NA	NA	NA
AAAEDFCEIVDR	Lmscaffold85.177	mRNA, clone: RTFL01-03-P23 OS=Eutrema halophilum OX=98038 PE=2 SV=1	2	698.314	1.8416	1.0784e-05	82.85	yes	0.985	0.958	0.881	1.064	1.049	1.063
AAAEDFCEIVEK	Lmscaffold186.321	At3g52390 OS=Arabidopsis thaliana OX=3702 GN=At3g52390 PE=2 SV=1	3	461.215	2.7957	0.003188	47.712	yes	1.066	1.299	1.036	0.665	0.91	1.024
AAAEEFVLNALPEATVMRPATMIGTEDR	Lmscaffold417.114	NADH dehydrogenase [ubiquinone] 1 alpha subcomplex subunit 9, mitochondrial OS=Noccaea caerulescens OX=107243 GN=GA_TR871_c0_g1_i1_g.2791 PE=4 SV=1	4	751.628	2.2657	4.3579e-56	110.83	yes	0.762	NA	0.966	1.258	1.067	0.947
AAAEELVLNALPEATIMRPATMIGTEDR	Lmscaffold1274.18	AtAAS OS=Arabidopsis thaliana OX=3702 GN=AXX17_At2g15640 PE=3 SV=1	4	746.636	2.1395	7.2093e-05	45.042	yes	NA	NA	NA	NA	NA	NA
AAAEELVLNALPEATVMRPATMIGTEDR	Lmscaffold752.40	AtAAS OS=Arabidopsis thaliana OX=3702 GN=AXX17_At2g15640 PE=3 SV=1	4	743.132	2.3893	3.7336e-22	79.382	no	0.975	NA	1.042	0.677	0.93	1.376
AAAEVLALQK	Lmscaffold46.100	Glucose-6-phosphate isomerase OS=Arabidopsis thaliana OX=3702 GN=AXX17_At4g28500 PE=3 SV=1	2	507.303	2.3997	8.2306e-05	121.9	no	1.045	0.963	0.953	1.038	1.001	0.999
AAAEYIGLPVK	Lmscaffold242.954	At5g45170 OS=Arabidopsis thaliana OX=3702 GN=At5g45170 PE=2 SV=1	3	377.885	2.6907	0.00025278	74.841	yes	0.98	0.912	1.035	1.012	1.12	0.94
AAAGQPWVK	Lmscaffold245.58	SDHAF2 OS=Arabidopsis thaliana OX=3702 GN=AXX17_At5g49830 PE=4 SV=1	2	464.256	1.9458	0.00058343	99.442	yes	0.874	0.786	0.964	0.969	1.283	1.125
AAAGQPWVK	Lmscaffold245.58	SDHAF2 OS=Arabidopsis thaliana OX=3702 GN=AXX17_At5g49830 PE=4 SV=1	2	464.256	2.1784	0.0030947	80.165	yes	1.048	1.099	0.909	0.973	0.929	1.042
AAAGQPWVK	Lmscaffold245.58	SDHAF2 OS=Arabidopsis thaliana OX=3702 GN=AXX17_At5g49830 PE=4 SV=1	3	309.84	2.002	0.032591	35.445	yes	NA	NA	NA	NA	NA	NA
AAAIAAILESR	Lmscaffold284.112	Peptidyl-prolyl cis-trans isomerase cyclophilin-type family protein OS=Arabidopsis lyrata subsp. lyrata OX=81972 GN=ARALYDRAFT_496842 PE=4 SV=1	2	543.319	2.7109	0.010354	53.013	yes	0.93	1.06	0.877	0.8	0.818	1.515
AAAIGANNQAAHSILK	Lmscaffold785.236	Proteasome subunit alpha type OS=Capsella rubella OX=81985 GN=CARUB_v10014469mg PE=3 SV=1	3	517.286	1.5545	2.7134e-49	164.93	yes	1.084	0.987	0.909	1.007	0.96	1.053
AAAIGANNQAAHSILK	Lmscaffold785.236	Proteasome subunit alpha type OS=Capsella rubella OX=81985 GN=CARUB_v10014469mg PE=3 SV=1	3	517.614	2.3456	8.066e-72	180.11	yes	0.942	0.847	1.017	0.927	1.257	1.011
AAAIGANNQAAQSILK	Lmscaffold339.609	Proteasome subunit alpha type OS=Capsella rubella OX=81985 GN=CARUB_v10014469mg PE=3 SV=1	3	514.286	2.0863	8.6125e-29	122.97	no	0.755	0.952	0.901	0.977	1.564	0.851
AAAIGANNQAAQSILK	Lmscaffold339.609	Proteasome subunit alpha type OS=Capsella rubella OX=81985 GN=CARUB_v10014469mg PE=3 SV=1	3	514.614	1.9539	1.2695e-11	83.869	no	NA	NA	NA	NA	NA	NA
AAAIGANNQAAQSILK	Lmscaffold339.609	Proteasome subunit alpha type OS=Capsella rubella OX=81985 GN=CARUB_v10014469mg PE=3 SV=1	3	514.614	1.563	0.0002156	60.657	no	NA	NA	NA	NA	NA	NA
AAAIGANNQAAQSILK	Lmscaffold339.609	Proteasome subunit alpha type OS=Capsella rubella OX=81985 GN=CARUB_v10014469mg PE=3 SV=1	3	514.614	2.0454	2.6986e-07	74.853	no	0.962	0.894	0.869	1.074	1.105	1.095
AAAIGANNQAAQSILK	Lmscaffold339.609	Proteasome subunit alpha type OS=Capsella rubella OX=81985 GN=CARUB_v10014469mg PE=3 SV=1	3	514.614	1.7657	3.2065e-06	69.261	no	NA	NA	NA	NA	NA	NA
AAAIPQAPGPVR	Lmscaffold356.236	At1g69250 OS=Arabidopsis thaliana OX=3702 GN=F23O10.17 PE=1 SV=1	2	574.333		0.0025724	62.466	yes	NA	NA	NA	NA	NA	NA
AAAIYGDAR	Lmscaffold36.28	Nostrin OS=Noccaea caerulescens OX=107243 GN=LC_TR12953_c0_g1_i1_g.45083 PE=4 SV=1	2	454.235	2.1865	0.0033221	75.825	no	1.031	1.077	1.036	1	0.94	0.916
AAALAALTSAFNSSTER	Lmscaffold455.331	VLN3 OS=Arabidopsis thaliana OX=3702 GN=AXX17_At3g51990 PE=4 SV=1	3	560.957	1.5289	3.5414e-17	89.642	no	0.922	1.34	0.894	0.925	0.694	1.224
AAALAALTSAFNSSTER	Lmscaffold455.331	VLN3 OS=Arabidopsis thaliana OX=3702 GN=AXX17_At3g51990 PE=4 SV=1	2	840.931	2.068	0.00017073	57.525	no	0.884	0.796	1.067	1.116	0.956	1.181
AAALAVPTNDK	Lmscaffold249.267	LIS OS=Arabidopsis thaliana OX=3702 GN=AXX17_At2g38770 PE=4 SV=1	3	357.533	1.9161	0.0046336	47.302	yes	NA	NA	NA	NA	NA	NA
AAALDEEDKRR	Lmscaffold433.1008	Protein COP1 SUPPRESSOR 2 OS=Arabidopsis thaliana OX=3702 GN=CSU2 PE=1 SV=1	4	319.168	-0.30812	0.0063331	59.067	yes	0.748	0.772	0.934	1.154	1.191	1.201
AAALNIVPTSTGAAK	Lmscaffold216.229	Glyceraldehyde-3-phosphate dehydrogenase (Fragment) OS=Noccaea caerulescens OX=107243 GN=LC_TR1824_c0_g1_i1_g.6185 PE=3 SV=1	2	692.893	2.3983	6.8484e-43	162.29	no	1.008	0.99	1.039	0.976	1	0.986
AAALNIVPTSTGAAK	Lmscaffold216.229	Glyceraldehyde-3-phosphate dehydrogenase (Fragment) OS=Noccaea caerulescens OX=107243 GN=LC_TR1824_c0_g1_i1_g.6185 PE=3 SV=1	3	462.265	2.2537	0.0023069	45.614	no	0.816	1.061	0.862	1.119	1.093	1.049
AAALNIVPTSTGAAK	Lmscaffold216.229	Glyceraldehyde-3-phosphate dehydrogenase (Fragment) OS=Noccaea caerulescens OX=107243 GN=LC_TR1824_c0_g1_i1_g.6185 PE=3 SV=1	3	462.265	2.3776	0.014849	33.787	no	0.8	1.185	0.989	0.818	1.325	0.882
AAALNIVPTSTGAAK	Lmscaffold216.229	Glyceraldehyde-3-phosphate dehydrogenase (Fragment) OS=Noccaea caerulescens OX=107243 GN=LC_TR1824_c0_g1_i1_g.6185 PE=3 SV=1	3	462.593	1.3727	8.0137e-06	69.92	no	1.047	1.002	1.106	0.939	0.937	0.969
AAALYTQAIK	Lmscaffold802.247	TPR3 OS=Arabidopsis thaliana OX=3702 GN=AXX17_At1g03480 PE=4 SV=1	3	350.538	1.7963	0.0028777	56.258	yes	0.669	1.061	1.231	0.932	1.032	1.076
AAALYTQAIK	Lmscaffold802.247	TPR3 OS=Arabidopsis thaliana OX=3702 GN=AXX17_At1g03480 PE=4 SV=1	2	525.303	1.638	0.0022757	76.332	yes	NA	NA	NA	NA	NA	NA
AAAMSLLNVDVR	Lmscaffold1844.1364	EMB2751 OS=Arabidopsis thaliana OX=3702 GN=AXX17_At4g38250 PE=4 SV=1	2	638.34	1.3578	0.0047473	58.172	yes	0.888	0.917	0.984	1.063	1.14	1.009
AAANTYCQLLLSQSDNNVK	Lmscaffold95.199	Coatomer subunit beta-1 OS=Arabidopsis thaliana OX=3702 GN=At4g31480 PE=3 SV=2	3	704.013	2.0014	1.0488e-52	148.36	no	0.986	0.919	1.071	0.977	1.001	1.046
AAANTYCQLLLSQSDNNVK	Lmscaffold95.199	Coatomer subunit beta-1 OS=Arabidopsis thaliana OX=3702 GN=At4g31480 PE=3 SV=2	3	704.013		1.9607e-72	130.77	no	NA	NA	NA	NA	NA	NA
AAAPAPGLTPK	Lmscaffold785.98	Calcium-dependent protein kinase 9 OS=Noccaea caerulescens OX=107243 GN=LC_TR19112_c0_g1_i1_g.63812 PE=4 SV=1	3	331.862	2.1124	0.015728	36.684	yes	NA	NA	NA	NA	NA	NA
AAAPAPGLTPK	Lmscaffold785.98	Calcium-dependent protein kinase 9 OS=Noccaea caerulescens OX=107243 GN=LC_TR19112_c0_g1_i1_g.63812 PE=4 SV=1	2	497.29	2.2739	1.3322e-05	88.596	yes	0.929	1.218	0.845	0.991	0.995	1.022
AAAPPPTDPFTLTVEEK	Lmscaffold219.317	Coatomer subunit delta OS=Eutrema salsugineum OX=72664 GN=EUTSA_v10013243mg PE=3 SV=1	3	595.309	2.2923	1.5355e-36	128.06	no	1.023	0.994	0.932	0.981	0.991	1.079
AAAPPPTDPFTLTVEEK	Lmscaffold219.317	Coatomer subunit delta OS=Eutrema salsugineum OX=72664 GN=EUTSA_v10013243mg PE=3 SV=1	3	595.309	1.421	3.8965e-50	159.22	no	1.142	1.08	1.038	0.874	0.93	0.936
AAAQEAAAR	Lmscaffold95.93	Copper ion binding protein OS=Arabidopsis thaliana OX=3702 GN=At4g32610 PE=2 SV=1	2	429.725	1.6526	0.0089346	66.19	yes	0.91	0.955	1.038	1.038	0.879	1.181
AAASDQLEIWAER	Lmscaffold42.219	Cell division protein FtsY homolog, chloroplastic OS=Arabidopsis thaliana OX=3702 GN=CPFTSY PE=1 SV=2	2	730.362	1.4324	2.3294e-08	88.075	no	1.138	0.982	0.964	0.915	0.881	1.119
AAASDQLEIWAER	Lmscaffold42.219	Cell division protein FtsY homolog, chloroplastic OS=Arabidopsis thaliana OX=3702 GN=CPFTSY PE=1 SV=2	3	487.244	1.9385	0.012214	36.292	no	1.059	0.507	0.996	1.135	1.482	0.821
AAASGNHPPPPGR	Lmscaffold299.1184	Bifunctional inhibitor/lipid-transfer protein/seed storage 2S albumin superfamily protein OS=Arabidopsis thaliana OX=3702 GN=MTE17.16 PE=2 SV=1	3	410.211	0.46527	0.0032037	46.159	yes	1.08	0.989	1.033	0.94	1.011	0.948
AAASSSAGASASATQR	Lmscaffold17.803	Protein kinase superfamily protein OS=Arabidopsis thaliana OX=3702 GN=At2g32850 PE=2 SV=1	3	465.227	1.0414	5.0135e-05	62.055	yes	1.099	1.146	1.064	0.717	1.087	0.888
AAATGDNPPPPGPDCCAVAR	Lmscaffold299.1185	Protease inhibitor/seed storage/lipid transfer protein family protein OS=Arabidopsis lyrata subsp. lyrata OX=81972 GN=ARALYDRAFT_495625 PE=4 SV=1	3	665.3	2.7908	0.0001469	53.453	yes	0.903	1.257	0.915	1.062	1.052	0.811
AAATIQSQVK	Lmscaffold785.67	ATM1 OS=Arabidopsis thaliana OX=3702 GN=AXX17_At3g21270 PE=1 SV=1	3	339.529	0.97321	0.0012196	69.275	yes	NA	NA	NA	NA	NA	NA
AAAVAALSQVLVAENK	Lmscaffold42.523	VLN2 OS=Arabidopsis thaliana OX=3702 GN=AXX17_At2g39020 PE=4 SV=1	3	518.967	3.1357	1.7793e-18	95.57	no	1.152	0.939	1.178	1.064	0.716	0.952
AAAVCTLAK	Lmscaffold339.92	Coatomer subunit gamma OS=Arabidopsis lyrata subsp. lyrata OX=81972 GN=ARALYDRAFT_900277 PE=3 SV=1	2	452.75	0.29456	0.0018909	111.61	no	1.02	0.94	1.114	0.951	1.069	0.905
AAAVGTAEPTTDASIVDK	Lmscaffold316.255	Transketolase-1, chloroplastic OS=Arabidopsis thaliana OX=3702 GN=TKL-1 PE=1 SV=1	3	572.96	1.321	2.8779e-27	105.28	no	1.119	0.987	1.086	0.96	0.81	1.038
AAAVLAK	Lmscaffold95.78	RNA recognition motif-containing protein OS=Arabidopsis lyrata subsp. lyrata OX=81972 GN=ARALYDRAFT_491436 PE=4 SV=1	2	322.211	1.2247	0.032466	77.374	no	NA	NA	NA	NA	NA	NA
AAAVMVAEQEQTLPLHK	Lmscaffold242.1101	Lon protease homolog 2, peroxisomal OS=Arabidopsis thaliana OX=3702 GN=AXX17_At5g45520 PE=3 SV=1	4	459.748	1.9257	1.9016e-10	79.652	yes	0.879	0.963	1.114	0.972	1.055	1.017
AAAVMVAEQEQTLPLHK	Lmscaffold242.1101	Lon protease homolog 2, peroxisomal OS=Arabidopsis thaliana OX=3702 GN=AXX17_At5g45520 PE=3 SV=1	3	612.661	2.1289	9.2714e-36	120.7	yes	0.993	0.971	1.185	0.831	1.022	0.998
AAAVSTFQSEGLRPTLVSR	Lmscaffold353.54	Type I inositol 1,4,5-trisphosphate 5-phosphatase CVP2 OS=Noccaea caerulescens OX=107243 GN=MP_TR2910_c0_g1_i1_g.8295 PE=4 SV=1	3	664.029	1.4735	6.9301e-16	87.411	no	1.105	0.863	0.998	0.899	1.159	0.976
AAAVSTLAK	Lmscaffold236.1004	Coatomer subunit gamma OS=Arabidopsis thaliana OX=3702 GN=At4g34450 PE=2 SV=1	3	277.836	0.73579	0.0011909	73.26	no	1.035	0.797	1.041	1.007	1.037	1.083
AACEASLK	Lmscaffold96.244	Aldo/keto reductase family protein OS=Arabidopsis lyrata subsp. lyrata OX=81972 GN=ARALYDRAFT_893470 PE=4 SV=1	2	425.21	1.6459	0.0020954	120.15	no	1.066	1.02	0.922	0.982	1.001	1.01
AACEASLK	Lmscaffold96.244	Aldo/keto reductase family protein OS=Arabidopsis lyrata subsp. lyrata OX=81972 GN=ARALYDRAFT_893470 PE=4 SV=1	3	283.809	0.43355	0.020322	45.972	no	NA	NA	NA	NA	NA	NA
AACEASLK	Lmscaffold96.244	Aldo/keto reductase family protein OS=Arabidopsis lyrata subsp. lyrata OX=81972 GN=ARALYDRAFT_893470 PE=4 SV=1	3	283.809	0.69153	0.0067164	60.682	no	NA	NA	NA	NA	NA	NA
AACLVTAK	Lmscaffold802.247	TPR3 OS=Arabidopsis thaliana OX=3702 GN=AXX17_At1g03480 PE=4 SV=1	2	417.231	1.5489	0.010038	80.438	yes	NA	NA	NA	NA	NA	NA
AACNEQAEK	Lmscaffold467.312	BnaC09g39370D protein OS=Brassica napus OX=3708 GN=BnaC09g39370D PE=4 SV=1	2	510.724	1.7905	0.020169	54.259	yes	0.942	0.888	0.9	0.774	1.314	1.181
AACPTTIVPFFGDQPFWGER	Lmscaffold223.52	UGT80A2 OS=Arabidopsis thaliana OX=3702 GN=AXX17_At3g06920 PE=4 SV=1	3	766.033	1.9798	3.2902e-39	108.71	no	1.007	0.845	0.838	1.068	0.854	1.388
AACSDLEK	Lmscaffold20.300	AT3G11560 protein OS=Arabidopsis thaliana OX=3702 GN=At3g11560 PE=2 SV=1	2	447.205	1.3475	0.012487	72.928	no	NA	NA	NA	NA	NA	NA
AACYEVPEVR	Lmscaffold488.59	Appr-1-p processing protein (Fragment) OS=Streptanthus drepanoides OX=1207051 PE=4 SV=1	2	597.285	-0.39683	0.0027	74.841	yes	0.943	1.114	1.054	0.998	1.021	0.87
AACYEVPEVRPGVR	Lmscaffold488.59	Appr-1-p processing protein (Fragment) OS=Streptanthus drepanoides OX=1207051 PE=4 SV=1	3	534.94	1.0778	1.3522e-11	92.295	yes	0.995	1.067	1.003	0.896	1.022	1.017
AADAAGVNIVPISFGSASEDGQR	Lmscaffold358.170	Dihydrodipicolinate reductase family protein OS=Arabidopsis lyrata subsp. lyrata OX=81972 GN=ARALYDRAFT_483522 PE=4 SV=1	3	744.701	2.1733	0.00083618	42.661	yes	NA	NA	NA	NA	NA	NA
AADAGLVILR	Lmscaffold216.697	Is a member of the PF|00364 Biotin-requiring enzymes family OS=Arabidopsis thaliana OX=3702 GN=At1g52670 PE=2 SV=1	2	499.803	1.3868	0.027391	45.908	yes	NA	NA	NA	NA	NA	NA
AADASDLELVQLHGNGSR	Lmscaffold60.284	N-(5'-phosphoribosyl)anthranilate isomerase 1, chloroplastic OS=Arabidopsis thaliana OX=3702 GN=PAI1 PE=2 SV=1	3	618.638	1.523	0.0024731	47.942	yes	0.989	0.956	1.13	0.971	0.915	1.039
AADASDLELVQLHGNGSR	Lmscaffold60.284	N-(5'-phosphoribosyl)anthranilate isomerase 1, chloroplastic OS=Arabidopsis thaliana OX=3702 GN=PAI1 PE=2 SV=1	3	618.638	1.4825	9.8756e-09	73.918	yes	1.126	1.191	0.901	0.849	0.976	0.957
AADDAVFMIK	Lmscaffold468.419	Putative ribose-5-phosphate isomerase 4, chloroplastic OS=Noccaea caerulescens OX=107243 GN=GA_TR2539_c0_g1_i1_g.8257 PE=4 SV=1	2	540.773	2.3677	0.00025506	110.39	yes	1.254	1.23	1.254	0.725	0.738	0.799
AADEAGQK	Lmscaffold236.1445	RPN10 OS=Arabidopsis thaliana OX=3702 GN=AXX17_At4g43970 PE=4 SV=1	2	395.19	2.0347	0.010654	76.221	yes	1.083	0.891	0.951	1.038	1.126	0.91
AADEAGQK	Lmscaffold236.1445	RPN10 OS=Arabidopsis thaliana OX=3702 GN=AXX17_At4g43970 PE=4 SV=1	3	263.796	1.1691	0.026206	42.396	yes	NA	NA	NA	NA	NA	NA
AADEASSFK	Lmscaffold52.26	ARO2 OS=Arabidopsis thaliana OX=3702 GN=AXX17_At5g66130 PE=4 SV=1	2	463.217	1.38	0.009051	66.056	yes	1.062	1.199	1.172	0.775	0.922	0.87
AADESGFAGPSHR	Lmscaffold236.226	ZFWD1 OS=Arabidopsis thaliana OX=3702 GN=AXX17_At4g29380 PE=4 SV=1	3	434.534	2.3378	0.0014712	52.576	yes	0.946	0.904	0.962	1.03	1.05	1.108
AADFLDAVSETIK	Lmscaffold245.145	Methionine S-methyltransferase OS=Arabidopsis thaliana OX=3702 GN=MMT1 PE=1 SV=1	3	460.573	2.2308	0.0080323	39.73	yes	NA	NA	1	NA	NA	NA
AADGVTQVK	Lmscaffold369.27	Protein transport protein sec16 OS=Arabidopsis thaliana OX=3702 GN=AXX17_At5g45980 PE=3 SV=1	2	444.743	1.385	0.0026206	83.862	yes	1.021	0.866	1.005	1.02	1.055	1.032
AADIEILNTFQLLSAK	Lmscaffold429.88	Obg-like ATPase 1 OS=Arabidopsis thaliana OX=3702 GN=AXX17_At1g31080 PE=3 SV=1	3	582.993	2.4673	0.046428	26.292	yes	NA	NA	NA	NA	NA	NA
AADKEEAGAGFVR	Lmscaffold154.559	Pectate lyase OS=Capsella rubella OX=81985 GN=CARUB_v10014016mg PE=3 SV=1	3	440.89	2.1864	0.0041524	47.037	yes	1.157	1.157	1.171	0.775	0.812	0.928
AADLDSQFACMLK	Lmscaffold236.839	Sec24-like transport protein OS=Arabidopsis thaliana OX=3702 GN=AT4G32640 PE=2 SV=1	3	490.564	2.2916	2.4274e-08	86.772	no	1.16	1.168	0.833	0.973	0.862	1.004
AADLGVESIVIGMSHR	Lmscaffold455.502	2-oxoglutarate dehydrogenase, E1 component OS=Arabidopsis thaliana OX=3702 GN=At3g55410 PE=1 SV=1	3	552.291	2.0189	1.0282e-28	118.21	no	0.818	0.812	1.249	NA	1.072	1.05
AADLTYWESAAR	Lmscaffold629.48	UDP-glucose 6-dehydrogenase OS=Capsella rubella OX=81985 GN=CARUB_v10000855mg PE=3 SV=1	3	451.886	1.8045	0.008544	40.475	no	0.865	1.154	0.943	1.362	0.743	0.932
AADLVQELVLR	Lmscaffold9.694	Gamma-tubulin complex component OS=Arabidopsis thaliana OX=3702 GN=AXX17_At5g06280 PE=3 SV=1	2	613.859	3.5196	2.3579e-06	120.87	yes	1.073	1.119	0.999	0.927	0.905	0.977
AADNIAANLYAVK	Lmscaffold467.618	BnaC07g49760D protein OS=Brassica napus OX=3708 GN=BnaC07g49760D PE=4 SV=1	3	445.242	2.1328	0.0043042	43.03	yes	NA	NA	NA	NA	NA	NA
AADNIAANLYAVK	Lmscaffold467.618	BnaC07g49760D protein OS=Brassica napus OX=3708 GN=BnaC07g49760D PE=4 SV=1	2	667.359	2.0702	5.1278e-13	106.42	yes	NA	NA	NA	NA	NA	NA
AADSTSSSPSMASGDK	Lmscaffold45.1061	APE1 OS=Arabidopsis thaliana OX=3702 GN=APE1 PE=1 SV=1	3	505.547	0.37336	2.0952e-15	93.026	yes	1.081	1.286	0.918	0.892	0.982	0.84
AADSTSSSPSMASGDK	Lmscaffold45.1061	APE1 OS=Arabidopsis thaliana OX=3702 GN=APE1 PE=1 SV=1	3	500.216	0.95436	3.5476e-23	103.79	yes	1.108	1.073	0.982	0.876	1.105	0.855
AADSTSSSPSMVSGDK	Lmscaffold231.115	APE1 OS=Arabidopsis thaliana OX=3702 GN=APE1 PE=1 SV=1	3	514.891	0.94325	2.9987e-05	63.682	yes	0.942	0.967	0.998	1.343	0.862	0.887
AADSTSSSPSMVSGDK	Lmscaffold231.115	APE1 OS=Arabidopsis thaliana OX=3702 GN=APE1 PE=1 SV=1	3	509.559	1.911	1.2872e-28	112.96	yes	1.173	1.016	0.854	0.98	0.994	0.982
AADSYEILEK	Lmscaffold1267.15	Isoleucine--tRNA ligase, cytoplasmic OS=Arabidopsis thaliana OX=3702 GN=At4g10320 PE=2 SV=1	2	569.785	2.1118	4.6474e-05	124.42	yes	0.975	0.898	1.033	0.974	1.087	1.033
AADSYEILEK	Lmscaffold1267.15	Isoleucine--tRNA ligase, cytoplasmic OS=Arabidopsis thaliana OX=3702 GN=At4g10320 PE=2 SV=1	3	380.192	2.7079	0.013209	40.727	yes	0.989	1.208	0.943	1.039	0.761	1.06
AADTHLAK	Lmscaffold316.298	mRNA, clone: RTFL01-48-L23 OS=Eutrema halophilum OX=98038 PE=2 SV=1	3	276.152	-1.3039	0.011963	52.786	yes	1.092	0.93	1.051	0.995	0.999	0.933
AADTHLTK	Lmscaffold544.277	mRNA, clone: RTFL01-48-L23 OS=Eutrema halophilum OX=98038 PE=2 SV=1	3	286.156	-0.71382	0.024791	43.083	no	NA	NA	NA	NA	NA	NA
AADVAIAK	Lmscaffold42.369	Protein YLS3 (Fragment) OS=Noccaea caerulescens OX=107243 GN=LC_TR9157_c1_g1_i1_g.32881 PE=3 SV=1	2	379.724		0.01805	70.256	yes	NA	NA	NA	NA	NA	NA
AADVAIAK	Lmscaffold42.369	Protein YLS3 (Fragment) OS=Noccaea caerulescens OX=107243 GN=LC_TR9157_c1_g1_i1_g.32881 PE=3 SV=1	2	379.724	2.6893	0.010587	76.679	yes	0.991	0.933	1.006	1.02	1.013	1.038
AADVDAMMK	Lmscaffold429.362	Chloroplast 3-oxoacyl-(Acyl-carrier protein) reductase OS=Arabidopsis lyrata subsp. lyrata OX=81972 GN=ARALYDRAFT_472909 PE=4 SV=1	3	323.146	2.858	0.0041581	56.258	yes	0.988	1.004	1.052	0.985	0.931	1.04
AADVDAMMK	Lmscaffold429.362	Chloroplast 3-oxoacyl-(Acyl-carrier protein) reductase OS=Arabidopsis lyrata subsp. lyrata OX=81972 GN=ARALYDRAFT_472909 PE=4 SV=1	2	484.215	2.2913	0.022952	55.064	yes	1.036	1.118	0.943	0.847	1.103	0.952
AADVDAMMK	Lmscaffold429.362	Chloroplast 3-oxoacyl-(Acyl-carrier protein) reductase OS=Arabidopsis lyrata subsp. lyrata OX=81972 GN=ARALYDRAFT_472909 PE=4 SV=1	3	323.146		0.0078609	57.59	yes	NA	NA	NA	NA	NA	NA
AADVDAMMK	Lmscaffold429.362	Chloroplast 3-oxoacyl-(Acyl-carrier protein) reductase OS=Arabidopsis lyrata subsp. lyrata OX=81972 GN=ARALYDRAFT_472909 PE=4 SV=1	3	317.814	2.6042	0.0083131	48.423	yes	0.924	1.216	0.947	1.049	0.85	1.014
AADVDAMMK	Lmscaffold429.362	Chloroplast 3-oxoacyl-(Acyl-carrier protein) reductase OS=Arabidopsis lyrata subsp. lyrata OX=81972 GN=ARALYDRAFT_472909 PE=4 SV=1	2	476.217	1.9046	0.012952	61.56	yes	1.083	0.974	0.835	0.901	1.079	1.128
AADVDAMMK	Lmscaffold429.362	Chloroplast 3-oxoacyl-(Acyl-carrier protein) reductase OS=Arabidopsis lyrata subsp. lyrata OX=81972 GN=ARALYDRAFT_472909 PE=4 SV=1	2	476.217	2.8315	0.010509	64.374	yes	1.112	0.937	1.094	0.971	0.985	0.901
AADVDTMMK	Lmscaffold266.368	Chloroplast 3-oxoacyl-(Acyl-carrier protein) reductase OS=Arabidopsis lyrata subsp. lyrata OX=81972 GN=ARALYDRAFT_472909 PE=4 SV=1	2	491.223	2.0195	0.0029737	82.029	yes	NA	NA	NA	NA	NA	NA
AADVGADLVGK	Lmscaffold11.188	Pyrophosphate-energized vacuolar membrane proton pump 1 OS=Rorippa aquatica OX=65950 GN=AVP1 PE=2 SV=1	3	339.185	2.303	0.0021926	56.043	no	0.986	1.056	0.958	0.939	1.114	0.948
AADVISTIVQNNPR	Lmscaffold291.82	Armadillo/beta-catenin repeat family protein OS=Arabidopsis lyrata subsp. lyrata OX=81972 GN=ARALYDRAFT_478250 PE=4 SV=1	2	749.405	2.6132	1.3609e-16	118.51	yes	0.549	0.579	0.579	1.274	1.576	1.443
AADVVSTIVQNNPR	Lmscaffold20.126	RNA polymerase II transcription factor OS=Arabidopsis lyrata subsp. lyrata OX=81972 GN=ARALYDRAFT_317739 PE=4 SV=1	3	495.267	1.9088	6.6468e-10	88.101	no	1.15	1.061	0.816	1.054	1.02	0.9
AAEAEKEEK	Lmscaffold1363.27	60S ribosomal protein L13 OS=Arabidopsis lyrata subsp. lyrata OX=81972 GN=ARALYDRAFT_347994 PE=3 SV=1	3	335.501	1.2859	0.0093547	51.528	no	1.166	0.962	1.006	0.841	1.069	0.957
AAEAGFIDPK	Lmscaffold467.305	BnaA03g07010D protein OS=Brassica napus OX=3708 GN=BnaA03g07010D PE=3 SV=1	2	509.764	1.0827	0.0013949	79.659	yes	1.103	1.25	1.219	0.786	0.853	0.79
AAEAGFVDPK	Lmscaffold223.328	ATAPY1 OS=Arabidopsis thaliana OX=3702 GN=AXX17_At3g03490 PE=3 SV=1	2	502.756	0.89723	0.00031138	87.568	yes	1.107	1.105	1.076	0.811	0.895	1.004
AAEAGFVDPK	Lmscaffold223.328	ATAPY1 OS=Arabidopsis thaliana OX=3702 GN=AXX17_At3g03490 PE=3 SV=1	3	335.506	0.36461	0.019791	36.671	yes	1.003	1.144	1.152	1.042	0.834	0.825
AAEAVEEFGGILTSLK	Lmscaffold216.349	BnaC06g00070D protein OS=Brassica napus OX=3708 GN=BnaC06g00070D PE=4 SV=1	3	545.626	2.1525	5.5798e-07	72.898	no	0.97	1.134	0.892	0.906	1.152	0.945
AAEAYMHAK	Lmscaffold686.15	Hrd3 like protein OS=Boechera stricta OX=72658 GN=hrd3 PE=2 SV=1	3	331.16	1.4752	0.009227	47.603	no	1.001	0.962	0.872	0.98	1.111	1.073
AAEDLKDEVK	Lmscaffold11.411	At1g18070 OS=Arabidopsis thaliana OX=3702 GN=At1g18070 PE=1 SV=1	3	373.196	-1.3458	1.5683e-05	94.363	no	1.002	0.972	0.921	1.044	1.022	1.038
AAEDPEFETFYTK	Lmscaffold107.1	Photosystem II CP43 reaction center protein OS=Brassica napus OX=3708 GN=BnaC05g32120D PE=3 SV=1	3	516.568	2.3266	6.6695e-12	98.902	yes	1.097	1.009	1.165	0.889	0.871	0.97
AAEDPEFETFYTK	Lmscaffold107.1	Photosystem II CP43 reaction center protein OS=Brassica napus OX=3708 GN=BnaC05g32120D PE=3 SV=1	2	774.349	2.3665	6.7133e-13	106.32	yes	1.22	0.867	1.147	0.959	0.84	0.968
AAEDPEFETFYTK	Lmscaffold107.1	Photosystem II CP43 reaction center protein OS=Brassica napus OX=3708 GN=BnaC05g32120D PE=3 SV=1	3	516.568	2.7476	1.1872e-12	114.24	yes	1.262	1.106	0.907	0.822	0.924	0.98
AAEDPEFETFYTK	Lmscaffold107.1	Photosystem II CP43 reaction center protein OS=Brassica napus OX=3708 GN=BnaC05g32120D PE=3 SV=1	3	516.568	2.2082	0.013544	35.803	yes	NA	NA	NA	NA	NA	NA
AAEEAHKEMLEWFATYVK	Lmscaffold339.460	AT3g23600/MDB19_9 OS=Arabidopsis thaliana OX=3702 GN=At3g23600 PE=2 SV=1	4	539.015	2.0557	4.5106e-27	103.66	yes	1.012	0.896	1.121	0.942	1.043	0.986
AAEEAQSQIK	Lmscaffold110.29	Early endosome antigen OS=Arabidopsis thaliana OX=3702 GN=At2g32240 PE=1 SV=1	3	358.852	1.5043	0.0017967	64.82	no	NA	NA	NA	NA	NA	NA
AAEEAQSQIK	Lmscaffold110.29	Early endosome antigen OS=Arabidopsis thaliana OX=3702 GN=At2g32240 PE=1 SV=1	2	537.775	1.508	2.694e-05	94.767	no	0.72	1.085	0.889	0.825	1.156	1.327
AAEEAQSQMK	Lmscaffold185.342	Early endosome antigen OS=Arabidopsis thaliana OX=3702 GN=At2g32240 PE=1 SV=1	3	364.838	0.99854	0.0014588	67.334	yes	0.943	0.983	1.021	0.968	0.99	1.095
AAEEAQSQMK	Lmscaffold185.342	Early endosome antigen OS=Arabidopsis thaliana OX=3702 GN=At2g32240 PE=1 SV=1	2	546.753	1.139	0.0043638	69.721	yes	0.788	0.911	1.09	0.857	1.176	1.177
AAEEEEAPKPK	Lmscaffold96.126	Putative elongation factor 1-gamma 2 OS=Noccaea caerulescens OX=107243 GN=LC_TR8362_c0_g1_i1_g.29204 PE=4 SV=1	3	400.203	1.2869	0.0001494	80.102	yes	1.034	0.995	1.001	1.091	0.903	0.976
AAEEEEAPKPK	Lmscaffold96.126	Putative elongation factor 1-gamma 2 OS=Noccaea caerulescens OX=107243 GN=LC_TR8362_c0_g1_i1_g.29204 PE=4 SV=1	3	400.203	0.58469	0.0023139	60.255	yes	NA	NA	NA	NA	NA	NA
AAEEEQVIGK	Lmscaffold52.690	AT5g22320/MWD9_11 OS=Arabidopsis thaliana OX=3702 GN=MWD9.11 PE=1 SV=1	3	358.521	2.3303	0.01977	36.684	yes	NA	NA	NA	NA	NA	NA
AAEEFVYSGR	Lmscaffold309.3	ATP-dependent zinc metalloprotease FTSH 7, chloroplastic OS=Arabidopsis thaliana OX=3702 GN=FTSH7 PE=2 SV=1	2	564.77	2.1268	0.010903	55.718	yes	1.11	1.075	1.003	0.92	0.933	0.958
AAEEGTSIPEYDYLPYFYSR	Lmscaffold60.97	BnaA03g00990D protein OS=Brassica napus OX=3708 GN=BnaA03g00990D PE=4 SV=1	3	791.03	2.6335	3.7377e-11	72.585	yes	0.939	1.174	1.262	0.787	0.772	1.066
AAEEPSPAAPSSDDSPTIAATTATDTPSEAPAK	Lmscaffold417.105	PSAE-2 OS=Arabidopsis thaliana OX=3702 GN=AXX17_At2g15560 PE=4 SV=1	4	789.369	1.6328	4.8265e-16	63.203	yes	1.086	NA	NA	NA	0.943	0.972
AAEEPSPAAPSSDDSPTIAATTATDTPSEAPAK	Lmscaffold417.105	PSAE-2 OS=Arabidopsis thaliana OX=3702 GN=AXX17_At2g15560 PE=4 SV=1	5	631.697	1.3514	1.3393e-06	37.821	yes	1.233	1.27	0.899	0.841	0.784	0.973
AAEESPSDVKEIVEAFASTGDLK	Lmscaffold18.622	Protein FATTY ACID EXPORT 3, chloroplastic OS=Arabidopsis thaliana OX=3702 GN=FAX3 PE=2 SV=2	4	599.048	2.4037	5.2568e-28	92.01	yes	0.925	0.788	0.846	1.046	1.205	1.19
AAEETIESLNK	Lmscaffold344.248	MFP1 OS=Arabidopsis thaliana OX=3702 GN=AXX17_At3g16790 PE=4 SV=1	2	602.806	2.5092	7.3657e-07	125.54	no	1.12	1.059	0.895	0.98	0.931	1.015
AAEETIESLNK	Lmscaffold344.248	MFP1 OS=Arabidopsis thaliana OX=3702 GN=AXX17_At3g16790 PE=4 SV=1	3	402.207	2.3643	0.00035467	72.2	no	1.154	0.816	1.199	0.921	0.833	1.077
AAEETIESLNK	Lmscaffold344.248	MFP1 OS=Arabidopsis thaliana OX=3702 GN=AXX17_At3g16790 PE=4 SV=1	3	402.207	2.601	5.5514e-07	121.6	no	1.054	1.086	0.957	0.914	0.947	1.042
AAEEVGQK	Lmscaffold36.1	Putative RRM-containing protein OS=Arabidopsis thaliana OX=3702 GN=At4g17720 PE=1 SV=1	2	416.214	1.0805	0.0088055	85.676	no	1.002	0.891	0.912	1.056	1.01	1.129
AAEEVIFGEPEVTTGAVGDLQQITGLAR	Lmscaffold17.967	VAR2 OS=Arabidopsis thaliana OX=3702 GN=AXX17_At2g27100 PE=3 SV=1	4	718.624	2.0574	5.3462e-22	77.51	yes	0.804	0.876	1.255	NA	NA	1.065
AAEFFQNEEVTTSANQCNLK	Lmscaffold316.626	Alpha-soluble nsf attachment protein OS=Arabidopsis lyrata subsp. lyrata OX=81972 GN=ALPHA-SNAP2 PE=4 SV=1	4	576.263	2.0506	0.0016533	45.916	no	NA	NA	NA	NA	NA	NA
AAEFFQNEEVTTSANQCNLK	Lmscaffold316.626	Alpha-soluble nsf attachment protein OS=Arabidopsis lyrata subsp. lyrata OX=81972 GN=ALPHA-SNAP2 PE=4 SV=1	4	576.017	2.0081	6.1444e-34	107.65	no	NA	NA	NA	NA	NA	NA
AAEFFQNEEVTTSANQCNLK	Lmscaffold316.626	Alpha-soluble nsf attachment protein OS=Arabidopsis lyrata subsp. lyrata OX=81972 GN=ALPHA-SNAP2 PE=4 SV=1	3	767.687	2.0073	1.5502e-17	85.087	no	1.064	NA	1.011	0.959	NA	0.965
AAEFVEGK	Lmscaffold358.32	COR15a OS=Arabis pumila OX=126272 PE=4 SV=1	2	425.719	2.4664	0.0071291	93.649	no	0.824	0.671	0.635	1.292	1.376	1.203
AAEFVISK	Lmscaffold98.235	NADH dehydrogenase [ubiquinone] iron-sulfur protein 7, mitochondrial (Fragment) OS=Noccaea caerulescens OX=107243 GN=LE_TR1446_c0_g1_i1_g.3809 PE=3 SV=1	2	432.745	2.2269	0.0074501	91.867	yes	NA	NA	NA	NA	NA	NA
AAEGGGAVEEYDYLPFFYSR	Lmscaffold186.363	Monodehydroascorbate reductase OS=Brassica rapa subsp. pekinensis OX=51351 PE=2 SV=1	3	747.676	1.9426	2.2148e-39	110.6	no	1.279	0.561	1.135	0.88	1.269	0.876
AAEGGGAVEEYDYLPFFYSR	Lmscaffold186.363	Monodehydroascorbate reductase OS=Brassica rapa subsp. pekinensis OX=51351 PE=2 SV=1	3	747.676	1.5778	4.3894e-08	65.598	no	NA	NA	NA	NA	NA	NA
AAEGGGTVEEYDYLPFFYSR	Lmscaffold27.7	Monodehydroascorbate reductase OS=Brassica oleracea OX=3712 GN=BO-MDAR 2 PE=2 SV=1	3	757.68	2.1426	2.98e-33	106.75	yes	NA	NA	NA	1.033	NA	0.967
AAEGGGTVEEYDYLPFFYSR	Lmscaffold27.7	Monodehydroascorbate reductase OS=Brassica oleracea OX=3712 GN=BO-MDAR 2 PE=2 SV=1	3	757.68	2.1632	3.6646e-137	211.06	yes	0.909	0.918	1.022	0.888	1.118	1.144
AAEIFSNSK	Lmscaffold127.393	Glutamine synthetase OS=Capsella rubella OX=81985 GN=CARUB_v10004865mg PE=3 SV=1	2	484.24	1.2289	0.026199	62.466	no	1.127	1.11	1.054	0.764	1.021	0.925
AAEIFSNSK	Lmscaffold127.393	Glutamine synthetase OS=Capsella rubella OX=81985 GN=CARUB_v10004865mg PE=3 SV=1	3	323.163	1.5008	0.009856	58.433	no	1.001	1.004	0.974	1.045	1.076	0.9
AAEIFSNSK	Lmscaffold127.393	Glutamine synthetase OS=Capsella rubella OX=81985 GN=CARUB_v10004865mg PE=3 SV=1	2	484.24	1.4599	0.0037052	113.93	no	0.965	0.929	1.005	1.01	1.101	0.99
AAEIFSNSK	Lmscaffold127.393	Glutamine synthetase OS=Capsella rubella OX=81985 GN=CARUB_v10004865mg PE=3 SV=1	3	322.835	2.2756	0.00022928	104.2	no	1.049	1.012	1.007	0.971	1.014	0.947
AAEIFSNSK	Lmscaffold127.393	Glutamine synthetase OS=Capsella rubella OX=81985 GN=CARUB_v10004865mg PE=3 SV=1	2	483.748	2.0908	0.0017164	110.39	no	1.041	0.921	1.081	1.007	1.001	0.948
AAEIFSNSK	Lmscaffold127.393	Glutamine synthetase OS=Capsella rubella OX=81985 GN=CARUB_v10004865mg PE=3 SV=1	2	483.748	1.9439	0.0062014	69.721	no	1.053	1.013	1.037	0.957	0.988	0.953
AAEILGHK	Lmscaffold251.55	Kinesin-like protein KIN-14I OS=Arabidopsis thaliana OX=3702 GN=KIN14I PE=2 SV=1	3	280.164	5.0111	0.012028	52.716	no	0.896	1.09	1.125	1.068	0.834	0.987
AAEILGHK	Lmscaffold251.55	Kinesin-like protein KIN-14I OS=Arabidopsis thaliana OX=3702 GN=KIN14I PE=2 SV=1	2	419.743	6.6094	0.010677	76.064	no	1.062	1.143	1.019	0.938	0.925	0.914
AAEILGR	Lmscaffold613.58	FUM1 OS=Arabidopsis thaliana OX=3702 GN=AXX17_At2g45300 PE=3 SV=1	2	365.216	1.4104	0.030334	80.229	yes	1.032	0.977	0.987	0.985	1.036	0.983
AAELKDVLAVMEDYNTEQLGAK	Lmscaffold19.39	Glycine--tRNA ligase 1, mitochondrial OS=Noccaea caerulescens OX=107243 GN=LC_TR13920_c0_g1_i1_g.48137 PE=4 SV=1	4	602.806	2.8432	0.043529	21.848	yes	NA	NA	NA	NA	NA	NA
AAELLEK	Lmscaffold52.143	Zincin-like metalloproteases family protein OS=Arabidopsis thaliana OX=3702 GN=OOP PE=3 SV=1	2	387.224	1.3576	0.029537	81.296	no	1.128	1.14	1.159	0.863	0.852	0.859
AAELLPEPALQR	Lmscaffold154.69	DegP7 OS=Arabidopsis thaliana OX=3702 GN=AXX17_At3g02750 PE=4 SV=1	2	654.37	1.7948	0.00065516	69.03	yes	1.049	0.824	0.923	1.118	0.997	1.088
AAELQQGVAPFEEK	Lmscaffold121.39	4-hydroxy-3-methylbut-2-en-1-yl diphosphate synthase OS=Lepidium apetalum OX=153459 PE=2 SV=1	3	506.26	1.6514	3.4009e-17	102.5	yes	1.014	1.057	0.975	0.931	0.956	1.067
AAENKPTNLPPNR	Lmscaffold26.281	MIF4G domain-containing protein OS=Arabidopsis lyrata subsp. lyrata OX=81972 GN=ARALYDRAFT_481263 PE=4 SV=1	3	474.588	0.63009	0.0050393	45.28	yes	1.041	0.951	1.01	0.916	0.978	1.104
AAENVFIK	Lmscaffold224.19	F1F0-ATPase inhibitor protein OS=Arabidopsis lyrata subsp. lyrata OX=81972 GN=ARALYDRAFT_901754 PE=4 SV=1	2	446.25	1.9754	0.0098006	81.972	no	1.065	1.023	0.959	0.987	0.984	0.981
AAENVFIK	Lmscaffold224.19	F1F0-ATPase inhibitor protein OS=Arabidopsis lyrata subsp. lyrata OX=81972 GN=ARALYDRAFT_901754 PE=4 SV=1	3	297.836	0.92935	0.012247	52.482	no	0.992	0.887	0.942	1.068	1.07	1.041
AAEPAKPK	Lmscaffold433.352	AT1G09640 protein OS=Arabidopsis thaliana OX=3702 GN=At1g09640 PE=2 SV=1	3	271.161	1.4535	0.029801	45.68	no	0.942	0.912	0.956	1.137	0.929	1.124
AAEPEPAFEILMNPAR	Lmscaffold237.6	26S proteasome non-ATPase regulatory subunit 1 homolog OS=Arabidopsis lyrata subsp. lyrata OX=81972 GN=ARALYDRAFT_482209 PE=3 SV=1	3	585.963	1.9747	8.6595e-36	146.96	yes	0.8	1.183	0.944	0.962	1.194	0.917
AAEPEPAFEILMNPAR	Lmscaffold237.6	26S proteasome non-ATPase regulatory subunit 1 homolog OS=Arabidopsis lyrata subsp. lyrata OX=81972 GN=ARALYDRAFT_482209 PE=3 SV=1	2	878.44	1.9441	0.0028225	50.305	yes	0.978	1.02	1.001	1.115	0.867	1.019
AAEPEPAFEILVNPAR	Lmscaffold146.420	26S proteasome non-ATPase regulatory subunit 1 homolog OS=Arabidopsis lyrata subsp. lyrata OX=81972 GN=ARALYDRAFT_482209 PE=3 SV=1	3	575.305	2.5047	9.0967e-29	115.68	yes	1.065	0.957	0.957	0.876	1.009	1.135
AAEPFFLLAGPNVIESEEHILR	Lmscaffold296.677	2-dehydro-3-deoxyphosphooctonate aldolase 1 OS=Arabidopsis thaliana OX=3702 GN=KDSA1 PE=1 SV=2	3	818.101	2.6242	0.0012989	41.615	yes	NA	NA	NA	NA	NA	NA
AAEQVLIGK	Lmscaffold110.284	Ftsh3 OS=Arabidopsis thaliana OX=3702 GN=AXX17_At2g25190 PE=3 SV=1	2	464.777	1.9504	0.018648	55.314	no	1.083	0.945	1.044	1.006	0.886	1.036
AAESDNEFQFVTTSNR	Lmscaffold216.665	Protein disulfide isomerase-like 1-5 OS=Arabidopsis thaliana OX=3702 GN=PDIL1-5 PE=2 SV=1	3	605.943	1.2697	1.269e-63	176.56	no	1.06	0.967	0.805	1.01	1.026	1.131
AAESDNEFQFVTTSNR	Lmscaffold216.665	Protein disulfide isomerase-like 1-5 OS=Arabidopsis thaliana OX=3702 GN=PDIL1-5 PE=2 SV=1	3	605.943	1.316	2.4373e-05	65.231	no	NA	NA	NA	NA	NA	NA
AAETAQLGLVYDYK	Lmscaffold369.428	Protein ACCUMULATION AND REPLICATION OF CHLOROPLASTS 6, chloroplastic OS=Arabidopsis thaliana OX=3702 GN=ARC6 PE=1 SV=1	3	514.6	2.7001	0.026246	30.739	no	NA	NA	NA	NA	NA	NA
AAETTLLNMK	Lmscaffold29.60	At4g05400 OS=Arabidopsis thaliana OX=3702 GN=At4g05400 PE=2 SV=1	3	364.53	2.3764	0.0066718	46.819	yes	1.097	0.912	0.974	1.076	0.889	1.052
AAEVGQGFWNCPCVPMR	Lmscaffold37.588	Ferredoxin-thioredoxin reductase, catalytic chain OS=Arabidopsis lyrata subsp. lyrata OX=81972 GN=ARALYDRAFT_899275 PE=3 SV=1	3	665.627	1.4624	1.589e-22	101.01	yes	0.874	0.959	1.088	0.956	0.895	1.227
AAEVGQGFWNCPCVPMR	Lmscaffold37.588	Ferredoxin-thioredoxin reductase, catalytic chain OS=Arabidopsis lyrata subsp. lyrata OX=81972 GN=ARALYDRAFT_899275 PE=3 SV=1	3	660.296	1.7349	6.4384e-63	172.82	yes	0.974	1.113	1.156	1.21	0.82	0.727
AAEVHFVVK	Lmscaffold466.27	Phospholipase D OS=Brassica oleracea var. oleracea OX=109376 GN=106318460 PE=3 SV=1	3	333.859	2.4214	0.0026433	65.224	no	NA	NA	NA	NA	NA	NA
AAEVTNYDR	Lmscaffold110.284	Ftsh3 OS=Arabidopsis thaliana OX=3702 GN=AXX17_At2g25190 PE=3 SV=1	2	519.746	1.0106	0.0060451	70.028	yes	1.109	1.116	0.925	0.976	0.935	0.94
AAEWGLVLK	Lmscaffold89.175	RPT1 OS=Arabidopsis thaliana OX=3702 GN=AXX17_At3g39640 PE=4 SV=1	2	493.787	1.9109	0.0079431	67.334	no	1.064	1.012	1.03	0.964	0.921	1.009
AAEYVQEK	Lmscaffold358.32	COR15a OS=Arabis pumila OX=126272 PE=4 SV=1	2	469.235	1.7264	0.01038	78.098	yes	0.823	0.77	0.765	1.156	1.249	1.236
AAEYVQEK	Lmscaffold358.32	COR15a OS=Arabis pumila OX=126272 PE=4 SV=1	3	313.159	1.5996	0.0095488	55.37	yes	NA	NA	NA	NA	NA	NA
AAEYVQEK	Lmscaffold358.32	COR15a OS=Arabis pumila OX=126272 PE=4 SV=1	2	469.235	2.2562	0.0037961	111.61	yes	0.739	0.689	0.659	1.245	1.501	1.168
AAFAVAEK	Lmscaffold356.315	Dolichyl-diphosphooligosaccharide--protein glycosyltransferase subunit 1 OS=Capsella rubella OX=81985 GN=CARUB_v10021529mg PE=3 SV=1	3	269.485	0.79225	0.0051186	65.252	no	0.983	0.927	0.936	0.955	1.052	1.147
AAFDEAEK	Lmscaffold96.81	BnaA09g15400D protein OS=Brassica napus OX=3708 GN=BnaA09g15400D PE=3 SV=1	2	440.706	0.54025	0.013418	71.614	no	0.931	0.963	0.938	1.07	1.024	1.075
AAFEEWFVEHK	Lmscaffold7.117	Purple acid phosphatase OS=Arabidopsis lyrata subsp. lyrata OX=81972 GN=ARALYDRAFT_493578 PE=3 SV=1	3	464.891	2.9819	0.0059696	44.847	no	0.934	0.817	0.873	1.075	1.25	1.05
AAFELFK	Lmscaffold223.532	Carboxypeptidase OS=Eutrema salsugineum OX=72664 GN=EUTSA_v10020652mg PE=3 SV=1	2	413.229	1.1002	0.027865	87.323	yes	1.189	1.109	1.16	0.833	0.862	0.847
AAFGSACDK	Lmscaffold675.26	Cytochrome P450 84A1 OS=Noccaea caerulescens OX=107243 GN=MP_TR12633_c0_g1_i1_g.37159 PE=3 SV=1	2	463.705	1.1583	0.017968	55.806	yes	NA	NA	NA	NA	NA	NA
AAFNNPER	Lmscaffold32.161	RAD23D OS=Arabidopsis thaliana OX=3702 GN=AXX17_At5g35790 PE=4 SV=1	2	460.217	-0.35056	0.018971	85.67	no	NA	NA	NA	NA	NA	NA
AAFNNPER	Lmscaffold32.161	RAD23D OS=Arabidopsis thaliana OX=3702 GN=AXX17_At5g35790 PE=4 SV=1	2	459.725	2.4083	0.017887	66.299	no	0.929	0.903	1.043	0.971	1.073	1.081
AAFPSVSFK	Lmscaffold339.455	Heteroglycan glucosidase 1 OS=Arabidopsis thaliana OX=3702 GN=HGL1 PE=3 SV=1	2	477.258	2.5507	0.002333	85.355	no	1.075	1.005	1.056	0.939	0.954	0.971
AAFQETDISPANFVYPLFIHEGEEDTPIGAMPGCYR	Lmscaffold553.23	Delta-aminolevulinic acid dehydratase OS=Arabidopsis lyrata subsp. lyrata OX=81972 GN=ARALYDRAFT_339208 PE=3 SV=1	4	1011.47	2.0416	1.5193e-08	38.32	yes	NA	NA	NA	NA	NA	NA
AAFTQEVAVWHK	Lmscaffold695.56	AT3g01490/F4P13_4 OS=Arabidopsis thaliana OX=3702 GN=At3g01490 PE=2 SV=1	3	462.91	1.8985	0.013691	36.822	yes	NA	NA	NA	NA	NA	NA
AAFYVDK	Lmscaffold237.195	AICARFT/IMPCHase bienzyme family protein OS=Arabidopsis thaliana OX=3702 GN=At2g35040 PE=1 SV=1	2	407.211	1.4217	0.023808	100.19	no	1.136	1.032	0.905	0.942	0.942	1.043
AAFYVDK	Lmscaffold237.195	AICARFT/IMPCHase bienzyme family protein OS=Arabidopsis thaliana OX=3702 GN=At2g35040 PE=1 SV=1	2	407.211	1.6842	0.027865	87.323	no	1.002	1.053	1.032	0.887	0.965	1.062
AAGAHKPVDSDHSGTETEGR	Lmscaffold299.1087	CLUB OS=Arabidopsis thaliana OX=3702 GN=AXX17_At5g53520 PE=4 SV=1	5	405.191	0.94601	0.00089987	50.87	no	0.97	0.928	1.153	1.113	0.965	0.871
AAGANPEVR	Lmscaffold42.579	Amine oxidase OS=Capsella rubella OX=81985 GN=CARUB_v10022684mg PE=3 SV=1	2	442.733	1.9212	0.002924	82.287	yes	1.048	1.138	0.95	0.969	1.001	0.895
AAGASSAGASASATQR	Lmscaffold146.412	Protein kinase superfamily protein OS=Arabidopsis thaliana OX=3702 GN=At2g32850 PE=2 SV=1	3	455.224	1.1643	1.4176e-23	106.3	yes	0.669	0.918	1.157	1.024	1.247	0.985
AAGATWIQLDEPVLVMDLEGHK	Lmscaffold467.272	Cobalamin-independent methionine synthase OS=Arabidopsis lyrata subsp. lyrata OX=81972 GN=ATCIMS PE=3 SV=1	4	599.06	2.3543	2.1688e-16	79.467	no	0.846	1.059	1.209	0.729	0.91	1.247
AAGATWIQLDEPVLVMDLEGHK	Lmscaffold467.272	Cobalamin-independent methionine synthase OS=Arabidopsis lyrata subsp. lyrata OX=81972 GN=ATCIMS PE=3 SV=1	3	798.411	2.0511	5.0102e-30	96.848	no	0.827	1.041	0.67	1.006	1.059	1.396
AAGAYGAIR	Lmscaffold81.1	L-ascorbate oxidase-like protein (Fragment) OS=Noccaea caerulescens OX=107243 GN=LC_TR4314_c0_g1_i1_g.15698 PE=4 SV=1	2	425.233	-0.8281	0.019661	54.611	yes	NA	NA	NA	NA	NA	NA
AAGDAVEVSK	Lmscaffold468.375	TOM9-2 OS=Arabidopsis thaliana OX=3702 GN=AXX17_At5g42070 PE=4 SV=1	2	473.746	2.0218	0.00069603	83.182	yes	1.298	1.117	1.082	0.827	0.79	0.886
AAGDAVEVSK	Lmscaffold468.375	TOM9-2 OS=Arabidopsis thaliana OX=3702 GN=AXX17_At5g42070 PE=4 SV=1	3	316.166	1.9558	0.029401	33.89	yes	1.026	0.96	1.075	0.851	1.147	0.941
AAGDAVEVSKK	Lmscaffold468.375	TOM9-2 OS=Arabidopsis thaliana OX=3702 GN=AXX17_At5g42070 PE=4 SV=1	3	358.865	2.2464	0.020858	36.32	yes	0.728	0.6	0.694	1.342	1.347	1.29
AAGDSLSQLGK	Lmscaffold20.283	Eukaryotic translation initiation factor 3 subunit G OS=Arabidopsis thaliana OX=3702 GN=F24K9.7 PE=2 SV=1	2	523.777	1.6327	1.6225e-06	105.65	yes	1.091	0.987	1.015	0.926	1.03	0.949
AAGEVLAGLK	Lmscaffold37.521	DNA helicase OS=Noccaea caerulescens OX=107243 GN=MP_TR24065_c0_g1_i1_g.69996 PE=3 SV=1	2	464.777	2.6673	0.00076317	82.417	yes	NA	NA	NA	NA	NA	NA
AAGEVLAGLK	Lmscaffold37.521	DNA helicase OS=Noccaea caerulescens OX=107243 GN=MP_TR24065_c0_g1_i1_g.69996 PE=3 SV=1	2	464.777	2.1356	0.0016984	78.513	yes	NA	NA	NA	NA	NA	NA
AAGEVLAGLK	Lmscaffold37.521	DNA helicase OS=Noccaea caerulescens OX=107243 GN=MP_TR24065_c0_g1_i1_g.69996 PE=3 SV=1	3	310.187	1.7237	0.0041156	51.445	yes	0.899	1.029	1.067	0.89	1.103	1.012
AAGGFGALNVYAR	Lmscaffold113.779	BnaA09g07690D protein OS=Brassica napus OX=3708 GN=BnaA09g07690D PE=4 SV=1	2	633.833	1.5764	0.043415	36.679	yes	1.18	1.017	1.009	0.935	0.941	0.919
AAGGFGGFR	Lmscaffold265.416	L-ascorbate oxidase-like protein (Fragment) OS=Noccaea caerulescens OX=107243 GN=GA_TR4603_c0_g1_i1_g.15525 PE=4 SV=1	2	420.212	1.2589	0.044985	44.961	no	0.946	0.985	1.089	0.947	1.052	0.981
AAGIAGACGVK	Lmscaffold17.295	Non-specific lipid-transfer protein OS=Capsella rubella OX=81985 GN=CARUB_v10024340mg PE=3 SV=1	3	325.508	1.1028	0.0019853	57.55	yes	1.155	1.057	0.788	1.021	0.925	1.054
AAGIAGACGVK	Lmscaffold17.295	Non-specific lipid-transfer protein OS=Capsella rubella OX=81985 GN=CARUB_v10024340mg PE=3 SV=1	2	487.758	2.3712	5.8359e-08	128.27	yes	1.173	1.072	1.14	0.853	0.778	0.984
AAGIAGACGVK	Lmscaffold17.295	Non-specific lipid-transfer protein OS=Capsella rubella OX=81985 GN=CARUB_v10024340mg PE=3 SV=1	3	325.508	2.2723	0.0026477	53.751	yes	1.219	0.906	0.976	1.046	0.966	0.886
AAGIAIDLLR	Lmscaffold455.153	Rhodanese/Cell cycle control phosphatase superfamily protein OS=Arabidopsis thaliana OX=3702 GN=At3g59780 PE=4 SV=1	2	506.811	2.1311	0.0047509	68.626	no	0.905	0.89	0.852	1.023	1.077	1.253
AAGIAPSK	Lmscaffold302.117	Dihydrolipoamide acetyltransferase component of pyruvate dehydrogenase complex OS=Arabidopsis thaliana OX=3702 GN=AXX17_At3g27940 PE=3 SV=1	3	238.81	-0.44868	0.042449	36.395	yes	1.029	1.197	0.986	0.829	0.87	1.089
AAGILDNFAEGEK	Lmscaffold13.47	Aminoacyl-t-RNA synthetase OS=Arabidopsis lyrata subsp. lyrata OX=81972 GN=ARALYDRAFT_485172 PE=3 SV=1	2	667.833	2.315	4.0957e-19	141	no	1.108	1.133	1.026	0.859	0.897	0.977
AAGILDNFAEGEK	Lmscaffold13.47	Aminoacyl-t-RNA synthetase OS=Arabidopsis lyrata subsp. lyrata OX=81972 GN=ARALYDRAFT_485172 PE=3 SV=1	3	445.558	1.8124	8.4346e-13	118.87	no	1.067	1.04	1.027	0.877	1.01	0.98
AAGIPGACGVNIPYK	Lmscaffold45.642	Non-specific lipid-transfer protein OS=Capsella rubella OX=81985 GN=CARUB_v10024340mg PE=3 SV=1	3	496.594	2.0051	0.00035151	59.116	yes	NA	NA	NA	NA	NA	NA
AAGIPSACGVNIPYK	Lmscaffold237.515	Non-specific lipid-transfer protein OS=Capsella rubella OX=81985 GN=CARUB_v10024340mg PE=3 SV=1	3	506.598	1.904	1.6075e-08	79.875	yes	1.141	1.248	0.991	0.771	0.952	0.897
AAGIPSACGVNIPYK	Lmscaffold237.515	Non-specific lipid-transfer protein OS=Capsella rubella OX=81985 GN=CARUB_v10024340mg PE=3 SV=1	2	759.393	1.7365	0.00037533	63.185	yes	1.143	1.082	1.158	0.763	0.962	0.892
AAGIPSACGVNIPYK	Lmscaffold237.515	Non-specific lipid-transfer protein OS=Capsella rubella OX=81985 GN=CARUB_v10024340mg PE=3 SV=1	3	506.598	2.732	0.0003418	59.248	yes	1.092	1.09	0.904	0.921	1.079	0.915
AAGIPSACGVNIPYK	Lmscaffold237.515	Non-specific lipid-transfer protein OS=Capsella rubella OX=81985 GN=CARUB_v10024340mg PE=3 SV=1	2	759.393	2.4255	8.9794e-10	85.837	yes	1.305	1.204	1.017	0.955	0.719	0.8
AAGIPSACK	Lmscaffold18.621	Non-specific lipid-transfer protein OS=Capsella rubella OX=81985 GN=CARUB_v10024341mg PE=3 SV=1	2	437.726	1.2363	0.00049328	101.65	yes	0.966	1.106	1.164	0.917	0.969	0.877
AAGIPSACR	Lmscaffold17.296	Non-specific lipid-transfer protein OS=Capsella rubella OX=81985 GN=CARUB_v10024340mg PE=3 SV=1	2	451.729	-0.007861	0.045563	44.82	yes	1.099	0.949	0.962	0.887	1.084	1.019
AAGIPSACR	Lmscaffold17.296	Non-specific lipid-transfer protein OS=Capsella rubella OX=81985 GN=CARUB_v10024340mg PE=3 SV=1	3	301.489	0.33238	0.01426	43.083	yes	0.96	1.149	0.742	1.056	1.168	0.925
AAGIPSACR	Lmscaffold17.296	Non-specific lipid-transfer protein OS=Capsella rubella OX=81985 GN=CARUB_v10024340mg PE=3 SV=1	2	451.729	1.3481	0.01631	57.708	yes	1.125	0.98	1	0.983	0.965	0.948
AAGIPSACR	Lmscaffold17.296	Non-specific lipid-transfer protein OS=Capsella rubella OX=81985 GN=CARUB_v10024340mg PE=3 SV=1	2	451.729	-0.48131	0.015678	58.433	yes	0.867	0.982	0.963	1.156	0.955	1.077
AAGIPSACR	Lmscaffold17.296	Non-specific lipid-transfer protein OS=Capsella rubella OX=81985 GN=CARUB_v10024340mg PE=3 SV=1	2	451.729	1.4396	0.023058	52.255	yes	0.906	0.984	0.919	1.01	1.1	1.08
AAGIPSACR	Lmscaffold17.296	Non-specific lipid-transfer protein OS=Capsella rubella OX=81985 GN=CARUB_v10024340mg PE=3 SV=1	2	451.729	-2.9747	0.023499	51.949	yes	0.944	1.021	1.027	0.95	0.991	1.067
AAGIPSACR	Lmscaffold17.296	Non-specific lipid-transfer protein OS=Capsella rubella OX=81985 GN=CARUB_v10024340mg PE=3 SV=1	3	301.489		0.011423	52.482	yes	NA	NA	NA	NA	NA	NA
AAGITSIGVR	Lmscaffold117.364	Proteasome subunit alpha type OS=Arabidopsis thaliana OX=3702 GN=AXX17_At2g04910 PE=3 SV=1	2	472.78	1.6009	0.00023929	88.392	yes	1.068	0.928	0.986	0.964	1.075	0.979
AAGLCIHDR	Lmscaffold802.174	Transcription initiation factor TFIID subunit 6 OS=Noccaea caerulescens OX=107243 GN=GA_TR10235_c0_g1_i1_g.33707 PE=4 SV=1	3	338.171	-0.76452	0.0055705	53.965	yes	0.859	0.861	0.815	1.219	1.145	1.101
AAGMALAQHPVVNASCK	Lmscaffold302.117	Dihydrolipoamide acetyltransferase component of pyruvate dehydrogenase complex OS=Arabidopsis thaliana OX=3702 GN=AXX17_At3g27940 PE=3 SV=1	3	575.624	1.61	0.042431	26.548	no	0.994	1.15	0.784	0.983	1.053	1.036
AAGMALAQHPVVNASCK	Lmscaffold302.117	Dihydrolipoamide acetyltransferase component of pyruvate dehydrogenase complex OS=Arabidopsis thaliana OX=3702 GN=AXX17_At3g27940 PE=3 SV=1	3	575.624	0.82848	1.5355e-36	128.06	no	1.096	1.103	1.099	0.931	0.974	0.796
AAGMALAQHPVVNASCK	Lmscaffold302.117	Dihydrolipoamide acetyltransferase component of pyruvate dehydrogenase complex OS=Arabidopsis thaliana OX=3702 GN=AXX17_At3g27940 PE=3 SV=1	3	580.956	1.118	2.0494e-05	60.246	no	1.17	0.889	1.139	0.723	1.2	0.879
AAGMDGQK	Lmscaffold356.572	VHA-A OS=Arabidopsis lyrata subsp. lyrata OX=81972 GN=ARALYDRAFT_477055 PE=3 SV=1	3	265.122		0.032794	48.787	no	NA	NA	NA	NA	NA	NA
AAGMTCIVTK	Lmscaffold252.199	Lysine-specific demethylase REF6 OS=Noccaea caerulescens OX=107243 GN=MP_TR22316_c0_g1_i1_g.64732 PE=4 SV=1	2	534.265	1.8961	0.00025759	89.171	no	1.037	1.033	1.024	1.064	0.914	0.927
AAGMTCIVTK	Lmscaffold252.199	Lysine-specific demethylase REF6 OS=Noccaea caerulescens OX=107243 GN=MP_TR22316_c0_g1_i1_g.64732 PE=4 SV=1	3	356.512	1.0074	0.0038603	50.353	no	0.874	1.228	1.114	0.979	0.834	0.971
AAGMTCIVTK	Lmscaffold252.199	Lysine-specific demethylase REF6 OS=Noccaea caerulescens OX=107243 GN=MP_TR22316_c0_g1_i1_g.64732 PE=4 SV=1	2	526.267	1.881	0.00025506	110.39	no	0.981	0.962	1.052	0.803	1.05	1.151
AAGMTCIVTK	Lmscaffold252.199	Lysine-specific demethylase REF6 OS=Noccaea caerulescens OX=107243 GN=MP_TR22316_c0_g1_i1_g.64732 PE=4 SV=1	3	351.181	1.7559	0.023035	35.541	no	1.289	0.676	0.904	0.958	0.851	1.321
AAGMTCIVTK	Lmscaffold252.199	Lysine-specific demethylase REF6 OS=Noccaea caerulescens OX=107243 GN=MP_TR22316_c0_g1_i1_g.64732 PE=4 SV=1	2	526.267	2.7583	0.00030453	111.86	no	0.925	0.961	1.016	1.086	0.966	1.046
AAGMTCIVTK	Lmscaffold252.199	Lysine-specific demethylase REF6 OS=Noccaea caerulescens OX=107243 GN=MP_TR22316_c0_g1_i1_g.64732 PE=4 SV=1	3	351.181	2.375	0.0023692	60.398	no	1.02	1.032	0.807	1.057	1.246	0.838
AAGNYPGR	Lmscaffold106.250	BXL1 OS=Arabidopsis thaliana OX=3702 GN=AXX17_At5g48140 PE=4 SV=1	2	403.201	0.47416	0.01811	66.073	yes	1.037	0.951	1.043	0.915	1.114	0.94
AAGSDPLEEYCK	Lmscaffold123.59	mRNA, clone: RTFL01-16-J17 OS=Eutrema halophilum OX=98038 PE=2 SV=1	3	447.199	2.1273	0.0028085	48.568	yes	NA	NA	NA	NA	NA	NA
AAGSDPLEEYCK	Lmscaffold123.59	mRNA, clone: RTFL01-16-J17 OS=Eutrema halophilum OX=98038 PE=2 SV=1	3	447.199	1.4765	0.040526	29.071	yes	NA	NA	NA	NA	NA	NA
AAGSDPLEEYCKDNPETNECR	Lmscaffold123.59	mRNA, clone: RTFL01-16-J17 OS=Eutrema halophilum OX=98038 PE=2 SV=1	4	614.509	0.86509	8.0215e-30	101.38	yes	1.129	1.124	0.985	0.759	1.105	0.897
AAGVGALQAVSR	Lmscaffold81.506	ATOEP16-2/ATOEP16-S OS=Arabidopsis lyrata subsp. lyrata OX=81972 GN=ARALYDRAFT_493268 PE=4 SV=1	2	550.315	1.4956	8.019e-06	84.365	yes	0.949	0.856	0.945	1.038	1.174	1.039
AAGVHVGENAIK	Lmscaffold237.278	mRNA, clone: RTFL01-27-A10 OS=Eutrema halophilum OX=98038 PE=2 SV=1	3	389.216	1.0753	1.2692e-05	78.548	yes	0.987	0.91	0.768	1	1.198	1.138
AAGVHVGENAIK	Lmscaffold237.278	mRNA, clone: RTFL01-27-A10 OS=Eutrema halophilum OX=98038 PE=2 SV=1	3	389.544	1.0202	0.0061347	48.948	yes	NA	NA	NA	NA	NA	NA
AAGVSGVEVGTR	Lmscaffold519.34	ALWAYS EARLY 4 OS=Arabidopsis thaliana OX=3702 GN=ALY4 PE=1 SV=1	2	551.796	1.2363	0.001308	66.492	no	0.899	0.966	0.992	0.96	0.981	1.202
AAGVSGVEVGTR	Lmscaffold519.34	ALWAYS EARLY 4 OS=Arabidopsis thaliana OX=3702 GN=ALY4 PE=1 SV=1	3	368.2	0.57106	0.00015786	69.815	no	NA	NA	NA	NA	NA	NA
AAGWGVMVSHR	Lmscaffold195.302	ENO1 OS=Arabidopsis thaliana OX=3702 GN=AXX17_At1g68380 PE=3 SV=1	3	390.866	1.6581	0.00035467	72.2	no	0.973	0.947	1.049	1.05	1.073	0.907
AAGWGVMVSHR	Lmscaffold195.302	ENO1 OS=Arabidopsis thaliana OX=3702 GN=AXX17_At1g68380 PE=3 SV=1	3	390.866	1.2562	0.00010414	80.102	no	0.993	1.12	1.068	0.925	1.077	0.816
AAGYQQDWNAEFGYAK	Lmscaffold802.213	Glycosyl hydrolase family 1 protein OS=Arabidopsis lyrata subsp. lyrata OX=81972 GN=ARALYDRAFT_479297 PE=3 SV=1	3	606.941	2.384	1.2872e-28	112.96	yes	1.041	1.045	1.079	0.832	1.034	0.968
AAHEFASIELVR	Lmscaffold4.155	Gamma-tubulin complex component OS=Brassica rapa subsp. pekinensis OX=51351 PE=3 SV=1	3	448.242	1.4553	0.0095935	39.73	yes	0.688	1.107	0.936	0.784	1.659	0.825
AAHFEESMK	Lmscaffold695.766	AT3G09840 protein OS=Arabidopsis thaliana OX=3702 GN=At3g09840 PE=2 SV=1	3	355.827	0.79542	0.0041581	56.258	no	1.065	1.022	0.821	1.014	1.023	1.056
AAHFEESMK	Lmscaffold695.766	AT3G09840 protein OS=Arabidopsis thaliana OX=3702 GN=At3g09840 PE=2 SV=1	3	350.496	1.4306	0.010497	46.462	no	NA	NA	NA	NA	NA	NA
AAHFEESMK	Lmscaffold695.766	AT3G09840 protein OS=Arabidopsis thaliana OX=3702 GN=At3g09840 PE=2 SV=1	3	350.496	0.78313	2.2125e-06	128.38	no	0.926	0.917	0.998	1.08	1.068	1.011
AAHFEESMK	Lmscaffold695.766	AT3G09840 protein OS=Arabidopsis thaliana OX=3702 GN=At3g09840 PE=2 SV=1	3	350.496	0.87814	0.0011946	73.233	no	0.953	1.076	1.127	0.866	0.913	1.064
AAHGWLCNK	Lmscaffold299.694	Xylulose kinase OS=Arabidopsis lyrata subsp. lyrata OX=81972 GN=ARALYDRAFT_495023 PE=4 SV=1	3	352.84	1.6831	0.011368	45.68	yes	NA	NA	NA	NA	NA	NA
AAHHGVITK	Lmscaffold195.457	Eukaryotic translation initiation factor 2B family protein OS=Arabidopsis lyrata subsp. lyrata OX=81972 GN=ARALYDRAFT_476363 PE=3 SV=1	3	311.847	0.26582	0.004599	56.916	yes	NA	NA	NA	NA	NA	NA
AAHLVDSTNQVGHFQK	Lmscaffold236.633	Plasma membrane ATPase OS=Arabidopsis thaliana OX=3702 GN=AXX17_At4g34620 PE=3 SV=1	4	438.972	2.5614	1.0063e-14	89.624	no	1.078	1.02	0.94	0.987	1.001	0.974
AAHLVDSTNQVGHFQK	Lmscaffold236.633	Plasma membrane ATPase OS=Arabidopsis thaliana OX=3702 GN=AXX17_At4g34620 PE=3 SV=1	4	438.972	0.61877	1.1367e-18	98.943	no	0.928	0.968	1.045	0.974	1.035	1.052
AAHLVDSTNQVGHFQK	Lmscaffold236.633	Plasma membrane ATPase OS=Arabidopsis thaliana OX=3702 GN=AXX17_At4g34620 PE=3 SV=1	4	438.726	5.6642	3.1827e-29	125.97	no	1.091	1.085	0.882	0.931	1.041	0.971
AAHLVDSTNQVGHFQK	Lmscaffold236.633	Plasma membrane ATPase OS=Arabidopsis thaliana OX=3702 GN=AXX17_At4g34620 PE=3 SV=1	5	351.182	4.6191	2.1665e-05	64.104	no	1.234	0.961	1.005	0.937	0.916	0.947
AAHMLALPK	Lmscaffold77.128	Delta-1-pyrroline-5-carboxylate dehydrogenase 12A1, mitochondrial OS=Arabidopsis thaliana OX=3702 GN=ALDH12A1 PE=2 SV=1	3	323.185	1.1783	0.0039953	57.047	no	1.042	0.954	0.937	1.072	0.949	1.047
AAHMLALPK	Lmscaffold77.128	Delta-1-pyrroline-5-carboxylate dehydrogenase 12A1, mitochondrial OS=Arabidopsis thaliana OX=3702 GN=ALDH12A1 PE=2 SV=1	3	323.185		0.0055868	61.962	no	NA	NA	NA	NA	NA	NA
AAHMLALPK	Lmscaffold77.128	Delta-1-pyrroline-5-carboxylate dehydrogenase 12A1, mitochondrial OS=Arabidopsis thaliana OX=3702 GN=ALDH12A1 PE=2 SV=1	3	323.185		0.041545	40.067	no	NA	NA	NA	NA	NA	NA
AAHMLALPK	Lmscaffold77.128	Delta-1-pyrroline-5-carboxylate dehydrogenase 12A1, mitochondrial OS=Arabidopsis thaliana OX=3702 GN=ALDH12A1 PE=2 SV=1	3	323.185		0.015905	47.574	no	NA	NA	NA	NA	NA	NA
AAHMLALPK	Lmscaffold77.128	Delta-1-pyrroline-5-carboxylate dehydrogenase 12A1, mitochondrial OS=Arabidopsis thaliana OX=3702 GN=ALDH12A1 PE=2 SV=1	3	317.853	1.7196	0.011368	45.68	no	NA	NA	NA	NA	NA	NA
AAHMLALPK	Lmscaffold77.128	Delta-1-pyrroline-5-carboxylate dehydrogenase 12A1, mitochondrial OS=Arabidopsis thaliana OX=3702 GN=ALDH12A1 PE=2 SV=1	3	317.853	1.2837	0.0011909	73.26	no	0.997	0.923	0.975	1.06	1.052	0.992
AAHPYPQK	Lmscaffold695.742	Myb family transcription factor OS=Arabidopsis lyrata subsp. lyrata OX=81972 GN=ARALYDRAFT_478281 PE=4 SV=1	3	304.496	-1.2733	0.020354	45.952	no	1.123	0.886	1.003	0.991	0.961	1.035
AAHVYSEAK	Lmscaffold223.102	Galactokinase OS=Noccaea caerulescens OX=107243 GN=MP_TR17937_c0_g1_i1_g.51288 PE=4 SV=1	3	325.835	-1.7387	0.004599	56.916	yes	NA	NA	NA	NA	NA	NA
AAHVYSEAR	Lmscaffold154.789	Galactokinase OS=Noccaea caerulescens OX=107243 GN=MP_TR17937_c0_g1_i1_g.51288 PE=4 SV=1	2	502.251	0.68755	0.0017692	110.76	no	0.876	0.997	0.921	0.96	1.323	0.923
AAHVYSEAR	Lmscaffold154.789	Galactokinase OS=Noccaea caerulescens OX=107243 GN=MP_TR17937_c0_g1_i1_g.51288 PE=4 SV=1	3	335.17	0.49323	0.0012432	72.879	no	0.74	1.114	0.941	0.848	1.105	1.253
AAIAEAEAIPVLVEIIR	Lmscaffold22.155	RING-type E3 ubiquitin transferase OS=Arabidopsis lyrata subsp. lyrata OX=81972 GN=ARALYDRAFT_906899 PE=4 SV=1	3	593.352	1.7222	0.0011784	46.873	yes	NA	NA	NA	NA	NA	NA
AAIAGINDNTGK	Lmscaffold216.201	SFR3 OS=Arabidopsis thaliana OX=3702 GN=AXX17_At1g36920 PE=4 SV=1	2	572.801		0.00028152	70.089	no	NA	NA	NA	NA	NA	NA
AAIAQLEEANALLEK	Lmscaffold433.285	Glutathione S-transferase OS=Arabidopsis lyrata subsp. lyrata OX=81972 GN=ARALYDRAFT_888299 PE=3 SV=1	3	528.626	2.0564	3.6932e-21	106.42	yes	1.06	1.006	1.081	0.833	0.956	1.064
AAIDQAVAIAR	Lmscaffold296.556	Glycosyl hydrolase family 3 protein OS=Arabidopsis lyrata subsp. lyrata OX=81972 GN=ARALYDRAFT_895698 PE=4 SV=1	2	549.817	1.6178	0.017766	46.985	yes	NA	NA	NA	NA	NA	NA
AAIDVVCNPLGK	Lmscaffold296.764	ADP,ATP carrier protein OS=Arabidopsis thaliana OX=3702 GN=At1g80300 PE=2 SV=1	3	419.56	2.1441	0.0010636	58.172	no	0.957	1.119	1.068	0.936	0.818	1.102
AAIEALPEK	Lmscaffold29.60	At4g05400 OS=Arabidopsis thaliana OX=3702 GN=At4g05400 PE=2 SV=1	2	471.269	1.904	0.039035	46.406	yes	NA	NA	NA	NA	NA	NA
AAIEAQLR	Lmscaffold358.320	Remorin OS=Arabidopsis thaliana OX=3702 GN=DBP PE=1 SV=1	2	436.253	1.1054	0.0088055	85.676	yes	1.155	1.18	1.13	0.805	0.915	0.815
AAIEDVQPEK	Lmscaffold52.143	Zincin-like metalloproteases family protein OS=Arabidopsis thaliana OX=3702 GN=OOP PE=3 SV=1	2	550.285	1.5027	0.0013949	79.659	no	0.892	1.087	0.994	0.902	0.989	1.136
AAIEDVQPEK	Lmscaffold52.143	Zincin-like metalloproteases family protein OS=Arabidopsis thaliana OX=3702 GN=OOP PE=3 SV=1	2	550.285	1.6746	0.00011065	105.46	no	1.249	1.198	1.12	0.77	0.864	0.798
AAIEEVQPEK	Lmscaffold9.388	Probable cytosolic oligopeptidase A OS=Arabidopsis thaliana OX=3702 GN=CYOP PE=1 SV=1	3	371.864	2.0234	0.046437	29.551	no	NA	NA	NA	NA	NA	NA
AAIEEVQPEK	Lmscaffold9.388	Probable cytosolic oligopeptidase A OS=Arabidopsis thaliana OX=3702 GN=CYOP PE=1 SV=1	2	557.293	1.6417	0.00011065	105.46	no	1.487	1.258	1.249	0.759	0.601	0.645
AAIEGGATIVQLR	Lmscaffold12.249	THIE OS=Arabidopsis thaliana OX=3702 GN=AXX17_At1g24090 PE=3 SV=1	2	649.875	1.5731	6.1128e-09	89.46	yes	1.078	1.064	1.027	0.963	0.941	0.928
AAIEGGATIVQLR	Lmscaffold12.249	THIE OS=Arabidopsis thaliana OX=3702 GN=AXX17_At1g24090 PE=3 SV=1	3	433.586		2.3982e-06	72.731	yes	NA	NA	NA	NA	NA	NA
AAIETETK	Lmscaffold97.103	CCH OS=Arabidopsis thaliana OX=3702 GN=AXX17_At3g50880 PE=1 SV=1	2	431.729	-0.35366	0.0071291	93.649	yes	1.262	1.046	1.221	0.951	0.738	0.782
AAIETETK	Lmscaffold97.103	CCH OS=Arabidopsis thaliana OX=3702 GN=AXX17_At3g50880 PE=1 SV=1	3	288.155	0.045395	0.0017836	95.531	yes	1.063	0.982	1.103	0.971	0.95	0.931
AAIETETK	Lmscaffold97.103	CCH OS=Arabidopsis thaliana OX=3702 GN=AXX17_At3g50880 PE=1 SV=1	2	431.729	0.94785	0.0033697	105.52	yes	1.206	1.093	1.169	0.813	0.892	0.827
AAIETETKTEPEAK	Lmscaffold97.103	CCH OS=Arabidopsis thaliana OX=3702 GN=AXX17_At3g50880 PE=1 SV=1	3	506.595	1.0351	0.02804	32.933	yes	1.453	1.196	1.01	0.659	0.711	0.971
AAIETETKTEPEAK	Lmscaffold97.103	CCH OS=Arabidopsis thaliana OX=3702 GN=AXX17_At3g50880 PE=1 SV=1	3	506.595	0.041759	2.4044e-20	134.88	yes	1.205	1.061	1.163	0.868	0.92	0.783
AAIFESFVR	Lmscaffold54.556	Methionine S-methyltransferase OS=Arabidopsis thaliana OX=3702 GN=MMT1 PE=1 SV=1	2	520.282	2.2698	0.0063771	69.375	no	NA	NA	NA	NA	NA	NA
AAIFESFVR	Lmscaffold54.556	Methionine S-methyltransferase OS=Arabidopsis thaliana OX=3702 GN=MMT1 PE=1 SV=1	2	520.282	2.6272	0.00049328	101.65	no	0.996	1	0.937	1.032	1.139	0.896
AAIGDHVWK	Lmscaffold45.205	G2484-1 protein OS=Arabidopsis thaliana OX=3702 GN=G2484-1 PE=4 SV=1	3	332.847	1.3809	0.019949	40.352	no	NA	NA	NA	NA	NA	NA
AAIGLSEHGFNTACITK	Lmscaffold52.82	Succinate dehydrogenase (quinone) (Fragment) OS=Capsella rubella OX=81985 GN=CARUB_v10026004mg PE=3 SV=1	3	597.302	1.9734	5.0874e-26	104.2	yes	0.889	1.147	1.058	0.958	1.082	0.867
AAIIDSGTLFTR	Lmscaffold257.194	BnaC02g00130D protein OS=Brassica napus OX=3708 GN=BnaC02g00130D PE=3 SV=1	3	422.235	2.0843	0.041663	28.903	yes	NA	NA	NA	NA	1	NA
AAIINSQTIEEIAR	Lmscaffold586.94	U2A OS=Arabidopsis thaliana OX=3702 GN=AXX17_At1g09720 PE=4 SV=1	3	510.283	2.6266	3.8165e-19	133.15	no	1.287	0.966	0.837	0.735	1.257	0.918
AAIINSQTIEEIAR	Lmscaffold586.94	U2A OS=Arabidopsis thaliana OX=3702 GN=AXX17_At1g09720 PE=4 SV=1	2	765.412	2.2645	0.0020794	61.409	no	0.869	0.987	0.951	1.038	0.997	1.158
AAILEHLNK	Lmscaffold291.218	CHIP OS=Arabidopsis thaliana OX=3702 GN=AXX17_At3g07330 PE=4 SV=1	3	336.866	2.2854	0.014914	42.599	yes	0.822	0.955	0.838	1.126	1.164	1.096
AAILELETR	Lmscaffold93.394	Enoyl-CoA hydratase 2, peroxisomal OS=Arabidopsis thaliana OX=3702 GN=ECH2 PE=1 SV=1	2	508.293	2.0422	0.019765	54.539	yes	1.082	0.972	0.941	1.022	0.969	1.014
AAILETEVEWLHSIK	Lmscaffold81.515	L-arabinokinase OS=Noccaea caerulescens OX=107243 GN=LC_TR19674_c0_g1_i1_g.65475 PE=4 SV=1	3	580.317	2.6155	1.5327e-28	142.38	no	0.892	0.836	1.073	1.027	1.04	1.131
AAILQAPVSDR	Lmscaffold284.318	BnaAnng22800D protein OS=Brassica napus OX=3708 GN=BnaAnng22800D PE=4 SV=1	2	570.822	1.436	0.019314	46.216	yes	NA	NA	NA	NA	NA	NA
AAIMTPEDK	Lmscaffold342.14	Protein NRT1/ PTR FAMILY 2.10 OS=Noccaea caerulescens OX=107243 GN=LC_TR15300_c0_g1_i1_g.51676 PE=4 SV=1	2	488.244	1.4295	0.017788	56.013	yes	NA	NA	NA	NA	NA	NA
AAIPTIK	Lmscaffold655.227	Phosphoglycerate kinase OS=Arabidopsis lyrata subsp. lyrata OX=81972 GN=ARALYDRAFT_474689 PE=3 SV=1	2	357.231	2.2359	0.027865	87.323	no	0.966	0.999	1.082	0.919	0.998	1.035
AAIQETVSATLNR	Lmscaffold467.618	BnaC07g49760D protein OS=Brassica napus OX=3708 GN=BnaC07g49760D PE=4 SV=1	2	687.373	1.4882	3.5978e-19	141.75	no	0.9	1.082	1.013	0.945	1.087	0.972
AAIQETVSATLNR	Lmscaffold467.618	BnaC07g49760D protein OS=Brassica napus OX=3708 GN=BnaC07g49760D PE=4 SV=1	2	687.373	1.1273	3.5047e-09	91.812	no	1.074	0.907	0.884	0.954	0.932	1.25
AAIQLPESPAEDGNVGQMLYR	Lmscaffold498.257	Hydrolase, alpha/beta fold family protein OS=Arabidopsis lyrata subsp. lyrata OX=81972 GN=ARALYDRAFT_474375 PE=4 SV=1	3	759.039	2.1241	6.2942e-12	73.448	no	0.604	0.799	1.19	1.267	1.047	1.093
AAIQLPESPAEDGNVGQMLYR	Lmscaffold498.257	Hydrolase, alpha/beta fold family protein OS=Arabidopsis lyrata subsp. lyrata OX=81972 GN=ARALYDRAFT_474375 PE=4 SV=1	3	759.039	1.7148	1.9672e-40	108.71	no	0.771	0.93	1.115	0.944	1.129	1.112
AAIQLPESPAEDGNVGQMLYR	Lmscaffold498.257	Hydrolase, alpha/beta fold family protein OS=Arabidopsis lyrata subsp. lyrata OX=81972 GN=ARALYDRAFT_474375 PE=4 SV=1	3	753.707	2.1214	1.5966e-56	138.05	no	0.991	0.925	0.998	0.965	0.976	1.145
AAIQLPESPAEDGNVGQMLYR	Lmscaffold498.257	Hydrolase, alpha/beta fold family protein OS=Arabidopsis lyrata subsp. lyrata OX=81972 GN=ARALYDRAFT_474375 PE=4 SV=1	3	753.707	1.4849	5.2365e-72	161.08	no	1.252	1.185	1.234	0.809	0.74	0.78
AAIYHENAK	Lmscaffold46.20	Protein trichome birefringence-like 24 OS=Noccaea caerulescens OX=107243 GN=GA_TR756_c0_g1_i1_g.2531 PE=4 SV=1	3	339.51	1.3402	0.00035589	107.57	yes	1.135	1.07	1.054	0.846	0.979	0.917
AAIYSPAAANIPAPK	Lmscaffold176.37	Calcium-binding EF hand family protein OS=Arabidopsis thaliana OX=3702 GN=At1g21630 PE=1 SV=1	3	485.605	1.8715	0.00067335	55.196	yes	NA	NA	NA	NA	NA	NA
AAIYSPASANIPAPK	Lmscaffold12.126	Calcium-binding EF hand family protein OS=Arabidopsis thaliana OX=3702 GN=At1g21630 PE=1 SV=1	3	490.937	1.8619	0.0038547	41.577	no	NA	NA	NA	NA	NA	NA
AAIYSPASANIPAPK	Lmscaffold12.126	Calcium-binding EF hand family protein OS=Arabidopsis thaliana OX=3702 GN=At1g21630 PE=1 SV=1	3	490.937	1.9609	0.014693	33.842	no	NA	NA	NA	NA	NA	NA
AALAEDNFER	Lmscaffold265.107	Coatomer subunit epsilon OS=Arabidopsis thaliana OX=3702 GN=AXX17_At1g31130 PE=3 SV=1	2	568.273	0.48705	0.013743	52.903	no	1.045	1.009	0.988	0.907	1.08	0.971
AALAHPYFDR	Lmscaffold356.201	Serine/threonine-protein kinase STN7, chloroplastic OS=Noccaea caerulescens OX=107243 GN=LC_TR8847_c3_g1_i1_g.30766 PE=4 SV=1	3	387.533	0.96826	0.014635	39.848	yes	0.942	0.918	0.926	1.039	1.058	1.117
AALAMADPNQYVEK	Lmscaffold237.70	Subtilisin-like protease OS=Arabidopsis thaliana OX=3702 GN=At2g33585 PE=4 SV=1	3	507.585	2.0947	1.5922e-14	98.337	yes	1.04	1.018	1.032	1.049	0.875	0.985
AALANSETEHK	Lmscaffold695.321	RNA-binding protein 42 (Fragment) OS=Noccaea caerulescens OX=107243 GN=MP_TR12722_c0_g1_i1_g.37379 PE=4 SV=1	3	390.863	1.0897	0.00015199	78.342	yes	0.889	1.007	0.933	1.134	1.157	0.879
AALASGGNKDEEDSEGR	Lmscaffold570.119	AKR2B OS=Arabidopsis thaliana OX=3702 GN=AXX17_At2g12600 PE=4 SV=1	3	569.259	1.1838	3.7489e-21	95.197	no	0.967	1.014	0.89	0.952	1.142	1.036
AALASGSNKDEEDSEGR	Lmscaffold306.730	AKR2B OS=Arabidopsis thaliana OX=3702 GN=AXX17_At2g12600 PE=4 SV=1	3	579.262	1.3579	2.9836e-13	85.362	yes	0.9	0.968	0.916	1.099	0.91	1.206
AALDIFVNR	Lmscaffold60.335	Phox domain-containing protein OS=Arabidopsis lyrata subsp. lyrata OX=81972 GN=ARALYDRAFT_349878 PE=4 SV=1	2	509.788	2.2593	0.0088623	66.273	no	1.049	1.062	1.03	0.925	0.935	0.998
AALDLAQSFASMK	Lmscaffold461.328	Alanine--tRNA ligase OS=Brassica napus OX=3708 GN=BnaA08g02200D PE=3 SV=1	3	451.567	2.3936	0.021639	33.273	no	0.735	1.307	1.096	1.137	0.762	0.963
AALDPSAFQQK	Lmscaffold257.131	Beta-adaptin-like protein OS=Eutrema salsugineum OX=72664 GN=EUTSA_v10012680mg PE=3 SV=1	3	392.54	1.8968	0.0058004	45.158	no	NA	NA	NA	NA	NA	NA
AALDPSAFQQK	Lmscaffold257.131	Beta-adaptin-like protein OS=Eutrema salsugineum OX=72664 GN=EUTSA_v10012680mg PE=3 SV=1	2	588.306	2.3488	1.2898e-14	145.91	no	1.026	0.926	0.915	1.012	1.005	1.116
AALDYIAK	Lmscaffold284.76	Probable sphingolipid transporter spinster homolog 1 OS=Arabidopsis thaliana OX=3702 GN=At5g65687 PE=1 SV=1	2	432.745	1.732	0.0046384	99.442	yes	1.095	1.057	1.055	0.871	0.938	0.983
AALEADQAR	Lmscaffold245.312	Plant UBX domain-containing protein 10 OS=Arabidopsis thaliana OX=3702 GN=PUX10 PE=2 SV=1	2	472.743	1.6423	0.0007115	97.277	yes	0.983	0.987	0.933	1.015	1.056	1.026
AALEATAPGLEEK	Lmscaffold299.694	Xylulose kinase OS=Arabidopsis lyrata subsp. lyrata OX=81972 GN=ARALYDRAFT_495023 PE=4 SV=1	3	433.898	1.5968	0.010389	37.793	yes	NA	NA	NA	NA	NA	NA
AALEATAPGLEEK	Lmscaffold299.694	Xylulose kinase OS=Arabidopsis lyrata subsp. lyrata OX=81972 GN=ARALYDRAFT_495023 PE=4 SV=1	2	650.343	1.4341	6.9173e-06	79.875	yes	0.986	1.07	0.974	1.146	0.874	0.951
AALECCHK	Lmscaffold468.372	S-(hydroxymethyl)glutathione dehydrogenase OS=Capsella rubella OX=81985 GN=CARUB_v10026595mg PE=3 SV=1	2	494.721	-0.090388	0.014845	69.598	no	0.91	0.904	1.013	0.95	1.187	1.036
AALECCHK	Lmscaffold468.372	S-(hydroxymethyl)glutathione dehydrogenase OS=Capsella rubella OX=81985 GN=CARUB_v10026595mg PE=3 SV=1	3	330.149	-0.40525	0.0033144	73.26	no	1.017	0.906	0.921	1.004	1.095	1.057
AALECCHK	Lmscaffold468.372	S-(hydroxymethyl)glutathione dehydrogenase OS=Capsella rubella OX=81985 GN=CARUB_v10026595mg PE=3 SV=1	3	330.149	1.5942	0.0033144	73.26	no	NA	NA	NA	NA	NA	NA
AALECCHK	Lmscaffold468.372	S-(hydroxymethyl)glutathione dehydrogenase OS=Capsella rubella OX=81985 GN=CARUB_v10026595mg PE=3 SV=1	2	494.721	1.649	0.0046384	99.442	no	0.944	0.854	1.036	1.044	1.053	1.069
AALEEAAEVK	Lmscaffold54.589	Serine/threonine-protein kinase CTR1 OS=Noccaea caerulescens OX=107243 GN=LC_TR7964_c0_g1_i1_g.27971 PE=4 SV=1	2	515.774	1.7708	0.0029891	73.951	yes	0.931	0.864	0.867	1.138	1.105	1.095
AALEEWFVEHK	Lmscaffold45.83	Purple acid phosphatase OS=Arabidopsis lyrata subsp. lyrata OX=81972 GN=ARALYDRAFT_493578 PE=3 SV=1	3	453.563	1.6727	1.1437e-07	97.813	yes	0.915	1.168	0.992	0.922	0.969	1.034
AALEEWFVEHK	Lmscaffold45.83	Purple acid phosphatase OS=Arabidopsis lyrata subsp. lyrata OX=81972 GN=ARALYDRAFT_493578 PE=3 SV=1	3	453.563	2.9622	0.00054438	68.355	yes	0.974	1.193	0.868	0.988	0.921	1.056
AALEHDYFK	Lmscaffold739.72	CDC2/CDC2A/CDC2AAT/CDK2/CDKA_1 OS=Arabidopsis lyrata subsp. lyrata OX=81972 GN=ARALYDRAFT_485229 PE=3 SV=1	3	365.182	2.6749	0.007228	49.715	no	1.126	1.096	1.088	0.812	0.901	0.977
AALEHDYFK	Lmscaffold739.72	CDC2/CDC2A/CDC2AAT/CDK2/CDKA_1 OS=Arabidopsis lyrata subsp. lyrata OX=81972 GN=ARALYDRAFT_485229 PE=3 SV=1	3	365.182	1.012	0.016533	41.876	no	0.958	1.088	0.988	0.983	1.053	0.931
AALESDTR	Lmscaffold18.1	Enoyl-[acyl-carrier-protein] reductase [NADH], chloroplastic OS=Arabidopsis thaliana OX=3702 GN=MOD1 PE=1 SV=1	2	431.717	-0.92965	0.01099	75.043	no	1.058	0.93	1.005	1.027	0.984	0.996
AALETTETR	Lmscaffold189.160	Leucine-rich repeat receptor-like protein kinase (Fragment) OS=Arabidopsis thaliana OX=3702 GN=LRR-RLK PE=2 SV=1	2	496.256	0.90126	0.0013531	91.265	yes	0.686	0.677	0.734	1.242	1.323	1.337
AALGGVSYSSQNLK	Lmscaffold602.9	Non-specific lipid-transfer protein OS=Arabidopsis lyrata subsp. lyrata OX=81972 GN=ARALYDRAFT_659952 PE=3 SV=1	3	465.581	1.7063	4.3001e-17	114.71	yes	NA	NA	NA	NA	NA	NA
AALGVHVAAYEDDK	Lmscaffold284.145	Asparagine synthetase [glutamine-hydrolyzing] 2 OS=Noccaea caerulescens OX=107243 GN=LC_TR2850_c0_g1_i1_g.11405 PE=4 SV=1	3	486.912	1.9329	1.1039e-05	70.438	yes	1.011	1.012	1.081	0.946	1.045	0.905
AALGVHVAAYEDDKAAAK	Lmscaffold284.145	Asparagine synthetase [glutamine-hydrolyzing] 2 OS=Noccaea caerulescens OX=107243 GN=LC_TR2850_c0_g1_i1_g.11405 PE=4 SV=1	4	450.738	1.4363	3.8034e-14	82.59	yes	1.012	1.076	0.924	0.991	0.971	1.026
AALGVLALK	Lmscaffold433.237	Eukaryotic translation initiation factor 3 subunit H OS=Brassica rapa subsp. pekinensis OX=51351 PE=3 SV=1	2	428.287	2.8878	0.0024508	84.743	yes	NA	NA	NA	NA	NA	NA
AALIADEIAK	Lmscaffold453.18	Pyruvate, phosphate dikinase 1, chloroplastic OS=Arabidopsis thaliana OX=3702 GN=PPDK PE=1 SV=2	2	507.795	3.0278	9.1342e-08	133.81	no	1.095	0.974	0.947	0.998	0.946	1.04
AALIADEIAK	Lmscaffold453.18	Pyruvate, phosphate dikinase 1, chloroplastic OS=Arabidopsis thaliana OX=3702 GN=PPDK PE=1 SV=2	3	338.866	3.0008	0.0022754	61.161	no	0.868	1.185	0.719	0.96	1.195	1.073
AALLLGTHHVVEDK	Lmscaffold42.523	VLN2 OS=Arabidopsis thaliana OX=3702 GN=AXX17_At2g39020 PE=4 SV=1	4	376.464	1.3038	1.2925e-11	90.412	no	0.83	1.302	1.12	0.927	0.852	0.969
AALLLGTHHVVEDK	Lmscaffold42.523	VLN2 OS=Arabidopsis thaliana OX=3702 GN=AXX17_At2g39020 PE=4 SV=1	3	501.616	1.8627	6.279e-15	100.22	no	NA	NA	NA	NA	NA	NA
AALLLSK	Lmscaffold306.525	Terpene cyclase/mutase family member OS=Arabidopsis lyrata subsp. lyrata OX=81972 GN=ARALYDRAFT_480231 PE=3 SV=1	2	358.239	2.7096	0.027865	87.323	yes	1.089	1.011	1.067	0.957	0.97	0.907
AALLRPLAETK	Lmscaffold739.46	30S ribosomal protein S9 OS=Noccaea caerulescens OX=107243 GN=LC_TR19967_c0_g1_i1_g.66638 PE=3 SV=1	3	394.912	0.13992	0.0013618	65.241	yes	0.987	0.933	1.043	0.958	1.015	1.065
AALLVAQDPK	Lmscaffold891.197	Peptidase M48 family protein OS=Arabidopsis lyrata subsp. lyrata OX=81972 GN=ARALYDRAFT_904924 PE=3 SV=1	3	342.538	1.6841	0.0060368	47.603	yes	1.039	1.006	0.932	1.006	1.018	1
AALLVAQDPK	Lmscaffold891.197	Peptidase M48 family protein OS=Arabidopsis lyrata subsp. lyrata OX=81972 GN=ARALYDRAFT_904924 PE=3 SV=1	2	513.303	1.6513	0.01229	54.343	yes	NA	NA	NA	NA	NA	NA
AALLVNNFELPK	Lmscaffold1267.56	Uncharacterized oxidoreductase At4g09670 OS=Arabidopsis thaliana OX=3702 GN=At4g09670 PE=1 SV=1	2	664.882	2.3864	3.392e-21	152.47	no	0.963	0.909	0.991	0.981	1.07	1.086
AALLVNNFELPK	Lmscaffold1267.56	Uncharacterized oxidoreductase At4g09670 OS=Arabidopsis thaliana OX=3702 GN=At4g09670 PE=1 SV=1	3	443.919	2.3026	0.00037228	69.721	no	0.885	0.677	1.087	1.206	1.056	1.089
AALNLAYQNFSK	Lmscaffold295.250	ATP binding protein OS=Arabidopsis lyrata subsp. lyrata OX=81972 GN=ARALYDRAFT_471060 PE=3 SV=1	3	447.238	2.2655	6.8561e-05	73.435	no	1.041	1.151	0.929	1.112	0.846	0.921
AALNLAYQNFSK	Lmscaffold295.250	ATP binding protein OS=Arabidopsis lyrata subsp. lyrata OX=81972 GN=ARALYDRAFT_471060 PE=3 SV=1	2	670.354	2.2139	2.172e-07	92.856	no	0.903	0.955	1.171	0.959	1.059	0.953
AALPNFYVCAGSGGDK	Lmscaffold60.97	BnaA03g00990D protein OS=Brassica napus OX=3708 GN=BnaA03g00990D PE=4 SV=1	3	542.924	2.4676	9.1532e-19	98.421	yes	0.981	0.99	0.945	0.944	1.087	1.052
AALPTEIPMVK	Lmscaffold117.133	HSK OS=Arabidopsis thaliana OX=3702 GN=AXX17_At2g12440 PE=3 SV=1	3	390.558	2.2154	0.00050518	68.657	yes	1.032	1.026	0.912	0.974	1.128	0.927
AALPTEIPMVK	Lmscaffold117.133	HSK OS=Arabidopsis thaliana OX=3702 GN=AXX17_At2g12440 PE=3 SV=1	2	585.334	2.5824	0.0095794	54.023	yes	NA	NA	NA	NA	NA	NA
AALPTEISMVK	Lmscaffold306.718	HSK OS=Arabidopsis thaliana OX=3702 GN=AXX17_At2g12440 PE=3 SV=1	2	580.323	2.2658	1.8154e-10	134.98	yes	0.942	0.983	1.027	0.927	1.127	0.994
AALPVGTVSGAPK	Lmscaffold98.733	Anthranilate synthase alpha subunit 1, chloroplastic (Fragment) OS=Noccaea caerulescens OX=107243 GN=LC_TR12495_c1_g1_i1_g.43696 PE=4 SV=1	3	389.896	1.171	7.6801e-05	68.536	yes	0.913	1.115	0.978	0.982	0.988	1.025
AALQFIDAGAR	Lmscaffold804.107	Calcium-transporting ATPase OS=Capsella rubella OX=81985 GN=CARUB_v10016622mg PE=3 SV=1	2	566.809	1.5882	0.0016122	70.089	yes	0.881	1.039	1.071	0.912	1.118	0.979
AALQSDIER	Lmscaffold32.173	Translation initiation factor eIF-2B subunit delta (Fragment) OS=Noccaea caerulescens OX=107243 GN=GA_TR20723_c1_g1_i1_g.69152 PE=3 SV=1	2	501.764	1.5798	0.016464	57.532	yes	1.019	1.076	1.04	0.944	0.995	0.927
AALQSGIDK	Lmscaffold625.86	RuBisCO large subunit-binding protein subunit alpha, chloroplastic OS=Noccaea caerulescens OX=107243 GN=GA_TR14516_c2_g1_i1_g.44997 PE=3 SV=1	2	451.751	1.3544	3.2983e-06	131.82	no	0.9	0.893	0.909	1.011	1.221	1.066
AALQSGIDK	Lmscaffold625.86	RuBisCO large subunit-binding protein subunit alpha, chloroplastic OS=Noccaea caerulescens OX=107243 GN=GA_TR14516_c2_g1_i1_g.44997 PE=3 SV=1	3	301.503	1.13	0.0026591	65.157	no	NA	NA	NA	NA	NA	NA
AALQSGIDK	Lmscaffold625.86	RuBisCO large subunit-binding protein subunit alpha, chloroplastic OS=Noccaea caerulescens OX=107243 GN=GA_TR14516_c2_g1_i1_g.44997 PE=3 SV=1	2	451.751	1.17	0.045386	44.863	no	1.05	1.024	0.865	0.887	1.135	1.04
AALQSPDEK	Lmscaffold374.14	Tudor1 OS=Arabidopsis thaliana OX=3702 GN=AXX17_At5g07030 PE=4 SV=1	2	479.746		0.02183	52.579	yes	NA	NA	NA	NA	NA	NA
AALSDDYFVK	Lmscaffold249.362	Citrate synthase OS=Arabidopsis lyrata subsp. lyrata OX=81972 GN=ARALYDRAFT_483376 PE=3 SV=1	2	564.782	1.6288	0.00012738	91.752	no	NA	NA	NA	NA	NA	NA
AALSDDYFVK	Lmscaffold249.362	Citrate synthase OS=Arabidopsis lyrata subsp. lyrata OX=81972 GN=ARALYDRAFT_483376 PE=3 SV=1	3	376.857	1.8369	0.0086981	44.318	no	0.779	1.037	0.823	1.124	1.119	1.119
AALSTSDVIELPTQDQLK	Lmscaffold296.193	Protein HHL1, chloroplastic OS=Arabidopsis thaliana OX=3702 GN=HHL1 PE=1 SV=1	3	643.677	2.7097	9.8838e-71	176.29	yes	0.993	1.031	1.004	0.951	1.078	0.944
AALSTSDVIELPTQDQLK	Lmscaffold296.193	Protein HHL1, chloroplastic OS=Arabidopsis thaliana OX=3702 GN=HHL1 PE=1 SV=1	4	483.01	3.0581	9.2564e-06	60.307	yes	0.889	0.957	1.097	0.976	1.244	0.838
AALTNTAIPK	Lmscaffold291.180	3'-5'-exoribonuclease family protein OS=Arabidopsis thaliana OX=3702 GN=MLP3.20 PE=2 SV=1	2	500.295	2.2675	0.035211	43.297	yes	NA	NA	NA	NA	NA	NA
AALVEPSNQK	Lmscaffold284.304	Glycosyl hydrolases family 31 protein OS=Arabidopsis thaliana OX=3702 GN=RSW3 PE=3 SV=1	3	352.861	0.96066	0.046437	29.551	yes	NA	NA	NA	NA	NA	NA
AALVEPSNQK	Lmscaffold284.304	Glycosyl hydrolases family 31 protein OS=Arabidopsis thaliana OX=3702 GN=RSW3 PE=3 SV=1	2	528.788	1.0336	0.0025257	75.387	yes	1.04	0.93	0.979	1.043	0.964	1.043
AALVTDSSTLSSFGK	Lmscaffold9.257	At5g11810 OS=Arabidopsis thaliana OX=3702 GN=T22P22_200 PE=2 SV=1	3	495.259	2.3228	0.00010197	63.16	yes	0.959	0.953	0.987	0.925	1.131	1.046
AALVTDSSTLSSFGK	Lmscaffold9.257	At5g11810 OS=Arabidopsis thaliana OX=3702 GN=T22P22_200 PE=2 SV=1	3	495.259	1.265	1.6122e-10	86.699	yes	1.039	0.875	0.987	0.976	1.108	1.014
AALYDAAETWVDALK	Lmscaffold106.361	Electron carrier/ protein disulfide oxidoreductase OS=Arabidopsis lyrata subsp. lyrata OX=81972 GN=ARALYDRAFT_917592 PE=4 SV=1	3	546.279	2.3298	0.037947	27.938	yes	NA	NA	NA	NA	NA	NA
AALYLASDDAK	Lmscaffold330.361	Alcohol dehydrogenase-like protein OS=Arabidopsis thaliana OX=3702 GN=At3g26760 PE=2 SV=1	2	569.293	2.4428	4.9601e-05	87.184	yes	0.939	1.208	0.934	0.94	1.079	0.899
AALYLASDDAK	Lmscaffold330.361	Alcohol dehydrogenase-like protein OS=Arabidopsis thaliana OX=3702 GN=At3g26760 PE=2 SV=1	3	379.864	2.2478	0.02801	33.057	yes	1.049	1.298	1.063	0.868	0.6	1.122
AALYLASDDGK	Lmscaffold330.361	Alcohol dehydrogenase-like protein OS=Arabidopsis thaliana OX=3702 GN=At3g26760 PE=2 SV=1	2	562.285	2.1303	5.0452e-06	111.63	no	1.019	1.045	1.004	0.966	1.039	0.928
AALYLASDDGK	Lmscaffold330.361	Alcohol dehydrogenase-like protein OS=Arabidopsis thaliana OX=3702 GN=At3g26760 PE=2 SV=1	2	562.285	2.4318	0.00069041	77.062	no	NA	NA	NA	NA	NA	NA
AAMAGEDVEDIK	Lmscaffold518.156	Mthsc70-1 OS=Arabidopsis lyrata subsp. lyrata OX=81972 GN=ARALYDRAFT_490823 PE=3 SV=1	3	422.196	1.9637	6.796e-07	87.184	yes	0.927	1.202	1.08	0.992	0.889	0.91
AAMENGVLTVTVPK	Lmscaffold41.146	17.6 kDa class I heat shock protein 2 OS=Arabidopsis thaliana OX=3702 GN=HSP17.6B PE=2 SV=1	3	482.922	1.9223	5.761e-06	73.386	no	0.353	0.265	0.329	1.578	1.804	1.67
AAMENGVLTVTVPK	Lmscaffold41.146	17.6 kDa class I heat shock protein 2 OS=Arabidopsis thaliana OX=3702 GN=HSP17.6B PE=2 SV=1	3	477.59	1.8716	3.4706e-11	90.759	no	NA	NA	NA	NA	NA	NA
AAMENGVLTVTVPK	Lmscaffold41.146	17.6 kDa class I heat shock protein 2 OS=Arabidopsis thaliana OX=3702 GN=HSP17.6B PE=2 SV=1	2	715.882	1.9804	4.7054e-38	160.8	no	NA	0.076	0.074	1.698	1.541	1.611
AAMENGVLTVTVPK	Lmscaffold41.146	17.6 kDa class I heat shock protein 2 OS=Arabidopsis thaliana OX=3702 GN=HSP17.6B PE=2 SV=1	2	715.882	1.6188	1.1969e-45	171.46	no	0.088	0.088	0.093	1.865	2.016	1.851
AAMENGVLTVTVPK	Lmscaffold41.146	17.6 kDa class I heat shock protein 2 OS=Arabidopsis thaliana OX=3702 GN=HSP17.6B PE=2 SV=1	3	477.59	2.181	1.3553e-06	78.401	no	0.369	0.332	0.432	1.479	1.671	1.718
AAMENGVLTVTVPK	Lmscaffold41.146	17.6 kDa class I heat shock protein 2 OS=Arabidopsis thaliana OX=3702 GN=HSP17.6B PE=2 SV=1	3	477.262	2.393	1.1171e-05	70.373	no	0.344	0.383	0.498	1.39	1.781	1.604
AAMENGVLTVTVPK	Lmscaffold41.146	17.6 kDa class I heat shock protein 2 OS=Arabidopsis thaliana OX=3702 GN=HSP17.6B PE=2 SV=1	2	715.39	2.4815	2.6868e-23	143.93	no	0.277	0.335	0.262	1.61	1.976	1.539
AAMENGVLTVTVSK	Lmscaffold127.48	17.6 kDa class I heat shock protein 2 OS=Arabidopsis thaliana OX=3702 GN=HSP17.6B PE=2 SV=1	3	479.582	1.6912	1.1226e-05	71.031	yes	NA	NA	NA	NA	NA	NA
AAMENGVLTVTVSK	Lmscaffold127.48	17.6 kDa class I heat shock protein 2 OS=Arabidopsis thaliana OX=3702 GN=HSP17.6B PE=2 SV=1	3	479.582	1.6155	0.0019128	51.03	yes	0.721	0.666	0.707	1.248	1.302	1.355
AAMENGVLTVTVSK	Lmscaffold127.48	17.6 kDa class I heat shock protein 2 OS=Arabidopsis thaliana OX=3702 GN=HSP17.6B PE=2 SV=1	3	479.582	1.6391	8.4975e-07	77.42	yes	0.723	0.761	0.853	1.182	1.231	1.249
AAMENGVLTVTVSK	Lmscaffold127.48	17.6 kDa class I heat shock protein 2 OS=Arabidopsis thaliana OX=3702 GN=HSP17.6B PE=2 SV=1	3	479.582	2.1465	0.00038985	60.657	yes	NA	NA	NA	NA	NA	NA
AAMENGVLTVTVSK	Lmscaffold127.48	17.6 kDa class I heat shock protein 2 OS=Arabidopsis thaliana OX=3702 GN=HSP17.6B PE=2 SV=1	2	710.871	0.71193	1.8826e-72	186.85	yes	0.13	0.13	0.134	1.867	1.964	1.774
AAMENGVLTVTVSK	Lmscaffold127.48	17.6 kDa class I heat shock protein 2 OS=Arabidopsis thaliana OX=3702 GN=HSP17.6B PE=2 SV=1	3	474.25	2.6073	0.0012339	58.885	yes	NA	NA	NA	NA	NA	NA
AAMETAEELHR	Lmscaffold295.550	Peptidyl-prolyl cis-trans isomerase E (Fragment) OS=Noccaea caerulescens OX=107243 GN=LE_TR19612_c0_g1_i1_g.62557 PE=4 SV=1	3	425.2	0.52853	0.00068876	66.486	yes	NA	NA	NA	NA	NA	NA
AAMETAEELHR	Lmscaffold295.550	Peptidyl-prolyl cis-trans isomerase E (Fragment) OS=Noccaea caerulescens OX=107243 GN=LE_TR19612_c0_g1_i1_g.62557 PE=4 SV=1	3	419.868	2.0758	5.58e-05	81.923	yes	NA	NA	NA	NA	NA	NA
AAMILENLVSEPQNR	Lmscaffold785.311	Armadillo repeat-containing protein LFR (Fragment) OS=Noccaea caerulescens OX=107243 GN=GA_TR5135_c0_g1_i1_g.16666 PE=4 SV=1	3	562.294	2.1469	0.00036862	58.885	yes	0.92	0.945	0.989	0.791	0.989	1.366
AAMLQGVSDVADAVK	Lmscaffold20.536	Protein ROOT HAIR DEFECTIVE 3 homolog OS=Brassica rapa subsp. pekinensis OX=51351 PE=3 SV=1	2	737.882	1.9028	3.2899e-12	89.624	no	1.028	1.017	0.996	1.146	0.868	0.945
AAMTMADVER	Lmscaffold242.486	Protein HASTY 1 OS=Noccaea caerulescens OX=107243 GN=MP_TR25903_c0_g1_i1_g.75603 PE=4 SV=1	2	547.752	1.3023	0.0043638	69.721	yes	1.007	0.991	1.016	0.961	0.996	1.03
AAMVDDLQNK	Lmscaffold489.192	At1g68060/T23K23_9 OS=Arabidopsis lyrata subsp. lyrata OX=81972 GN=ARALYDRAFT_890198 PE=4 SV=1	2	552.771	1.5112	0.0067311	64.64	yes	NA	NA	NA	NA	NA	NA
AAMVDDLQNK	Lmscaffold489.192	At1g68060/T23K23_9 OS=Arabidopsis lyrata subsp. lyrata OX=81972 GN=ARALYDRAFT_890198 PE=4 SV=1	3	368.85	1.3781	0.016714	38.567	yes	NA	NA	NA	NA	NA	NA
AAMVVQR	Lmscaffold118.50	VDAC4 OS=Arabidopsis thaliana OX=3702 GN=AXX17_At5g56740 PE=4 SV=1	2	387.718	0.12671	0.022531	103.29	no	0.922	0.994	0.916	1.01	1.127	1.031
AANDAIQEMDGK	Lmscaffold68.57	Glycine-rich RNA-binding protein 2, mitochondrial OS=Noccaea caerulescens OX=107243 GN=GA_TR8486_c0_g1_i1_g.27363 PE=4 SV=1	3	421.528	2.3633	0.0028281	48.524	yes	1.128	1.214	0.993	0.928	0.818	0.92
AANDAIQEMDGKDLNGR	Lmscaffold68.57	Glycine-rich RNA-binding protein 2, mitochondrial OS=Noccaea caerulescens OX=107243 GN=GA_TR8486_c0_g1_i1_g.27363 PE=4 SV=1	3	606.948	1.9926	3.9898e-37	135.58	yes	1.139	1.745	1.161	0.658	0.637	0.659
AANGPMK	Lmscaffold216.229	Glyceraldehyde-3-phosphate dehydrogenase (Fragment) OS=Noccaea caerulescens OX=107243 GN=LC_TR1824_c0_g1_i1_g.6185 PE=3 SV=1	2	344.676	2.2391	0.043891	70.912	no	0.994	0.965	1.084	0.828	1.099	1.029
AANQSAEEFLASENRPK	Lmscaffold42.523	VLN2 OS=Arabidopsis thaliana OX=3702 GN=AXX17_At2g39020 PE=4 SV=1	3	621.306	1.6372	9.9107e-36	116.96	no	1.084	1.194	1.144	0.818	0.865	0.895
AANSEVISVNPVYLK	Lmscaffold565.123	BnaA10g08590D protein OS=Brassica napus OX=3708 GN=BnaA10g08590D PE=4 SV=1	3	535.623	2.1373	0.0068262	42.947	yes	NA	NA	NA	NA	NA	NA
AANSEVISVNPVYLK	Lmscaffold565.123	BnaA10g08590D protein OS=Brassica napus OX=3708 GN=BnaA10g08590D PE=4 SV=1	3	535.295	2.2144	1.6592e-22	114.31	yes	1.12	1.105	1.121	0.86	0.829	0.965
AANTGWGHEEDKNSK	Lmscaffold252.289	Zinc finger CCCH domain-containing protein 42 OS=Noccaea caerulescens OX=107243 GN=LC_TR18347_c0_g1_i1_g.61954 PE=4 SV=1	4	411.691	0.80353	0.0075072	36.597	yes	NA	NA	NA	NA	NA	NA
AANVAYPTNEAELVSIVAAAAK	Lmscaffold613.133	BnaC04g00690D protein OS=Brassica napus OX=3708 GN=BnaC04g00690D PE=4 SV=1	3	725.055	2.3047	1.7172e-06	57.484	yes	0.979	0.834	1.032	1.038	1.065	1.052
AANVIAK	Lmscaffold101.99	Oxidoreductase/ transition metal ion binding protein OS=Arabidopsis lyrata subsp. lyrata OX=81972 GN=ARALYDRAFT_357483 PE=4 SV=1	2	343.713	2.7101	0.045938	69.998	yes	NA	NA	NA	NA	NA	NA
AANWNDDFIK	Lmscaffold240.146	BnaCnng27420D protein OS=Brassica napus OX=3708 GN=BnaCnng27420D PE=3 SV=1	2	597.283	2.1251	1.6591e-05	101.71	yes	1.141	0.968	1.025	0.931	1.045	0.89
AANWNDDFIK	Lmscaffold240.146	BnaCnng27420D protein OS=Brassica napus OX=3708 GN=BnaCnng27420D PE=3 SV=1	2	597.283	1.5949	9.4833e-05	121.02	yes	0.978	0.966	1.033	1.006	1.04	0.977
AANWNDDFIK	Lmscaffold240.146	BnaCnng27420D protein OS=Brassica napus OX=3708 GN=BnaCnng27420D PE=3 SV=1	2	597.775	2.6964	0.023082	56.087	yes	1.096	1.063	0.976	1.012	0.942	0.911
AANWNDDFIK	Lmscaffold240.146	BnaCnng27420D protein OS=Brassica napus OX=3708 GN=BnaCnng27420D PE=3 SV=1	2	597.775	3.8771	0.026656	54.259	yes	1.014	0.964	1.002	1.034	1.004	0.981
AANWNDDFIKK	Lmscaffold240.146	BnaCnng27420D protein OS=Brassica napus OX=3708 GN=BnaCnng27420D PE=3 SV=1	3	441.551	2.0424	0.024992	44.543	yes	1.044	1.07	1.016	1.009	0.826	1.034
AANWNDDFIKK	Lmscaffold240.146	BnaCnng27420D protein OS=Brassica napus OX=3708 GN=BnaCnng27420D PE=3 SV=1	3	441.551	2.1711	0.00089841	75.819	yes	1.1	0.998	1.025	0.928	0.988	0.962
AANWNDDFIKK	Lmscaffold240.146	BnaCnng27420D protein OS=Brassica napus OX=3708 GN=BnaCnng27420D PE=3 SV=1	3	441.551	1.7091	0.010286	54.343	yes	1.045	1.013	1.016	0.941	1.062	0.923
AANWNDDFIKK	Lmscaffold240.146	BnaCnng27420D protein OS=Brassica napus OX=3708 GN=BnaCnng27420D PE=3 SV=1	3	441.223	1.6802	1.2295e-08	130.56	yes	0.966	0.982	1.057	1.015	1.12	0.861
AANWNDDFIKK	Lmscaffold240.146	BnaCnng27420D protein OS=Brassica napus OX=3708 GN=BnaCnng27420D PE=3 SV=1	4	331.169	1.8614	0.00033938	69.721	yes	NA	NA	NA	NA	NA	NA
AANWNDDFIKK	Lmscaffold240.146	BnaCnng27420D protein OS=Brassica napus OX=3708 GN=BnaCnng27420D PE=3 SV=1	3	441.223	2.1264	0.0014058	64.121	yes	1.127	1.046	1.013	0.873	0.985	0.955
AANYHEHAMYVAK	Lmscaffold37.570	ATVPS11 OS=Arabidopsis lyrata subsp. lyrata OX=81972 GN=ARALYDRAFT_480131 PE=4 SV=1	4	376.93	2.4577	0.0039039	42.317	yes	0.989	1.028	0.922	0.781	1.126	1.155
AAPAAEVPK	Lmscaffold1913.28	Putative elongation factor 1-gamma 2 OS=Noccaea caerulescens OX=107243 GN=LC_TR8362_c0_g1_i1_g.29204 PE=4 SV=1	3	285.164	0.41786	0.042419	33.263	yes	0.89	1.131	1.462	0.824	0.881	0.811
AAPAEAPK	Lmscaffold34.566	Putative elongation factor 1-gamma 2 OS=Noccaea caerulescens OX=107243 GN=LC_TR8362_c0_g1_i1_g.29204 PE=4 SV=1	3	252.141	-0.24208	0.032426	40.098	yes	1.018	0.933	1.048	0.928	0.991	1.081
AAPAEEPVGEK	Lmscaffold242.856	mRNA, clone: RTFL01-10-K04 OS=Eutrema halophilum OX=98038 PE=2 SV=1	3	366.521	0.9863	0.012731	38.783	no	NA	NA	NA	NA	NA	NA
AAPDLAADPK	Lmscaffold20.232	Pectinesterase OS=Arabidopsis thaliana OX=3702 GN=AXX17_At3g10570 PE=3 SV=1	3	323.506	1.8534	0.042891	30.392	yes	NA	NA	NA	NA	NA	NA
AAPDLAADPK	Lmscaffold20.232	Pectinesterase OS=Arabidopsis thaliana OX=3702 GN=AXX17_At3g10570 PE=3 SV=1	2	484.756	1.6316	0.014405	52.247	yes	1.116	1.091	1.237	0.81	0.904	0.843
AAPEAAEK	Lmscaffold237.470	CAC3 OS=Arabidopsis thaliana OX=3702 GN=AXX17_At2g34880 PE=3 SV=1	2	393.703		0.0036617	98.233	no	NA	NA	NA	NA	NA	NA
AAPETCAEFLGSFVADK	Lmscaffold313.136	STN8 OS=Arabidopsis thaliana OX=3702 GN=AXX17_At5g01010 PE=4 SV=1	3	604.954	2.0298	5.0908e-10	77.13	no	NA	NA	NA	NA	NA	NA
AAPFGGSDGR	Lmscaffold353.116	Glycine-rich RNA-binding protein RZ1C OS=Noccaea caerulescens OX=107243 GN=GA_TR21779_c0_g1_i1_g.71733 PE=4 SV=1	2	467.722	0.92298	0.001527	79.16	yes	0.955	0.934	0.91	0.958	1.123	1.12
AAPFGGSDGR	Lmscaffold353.116	Glycine-rich RNA-binding protein RZ1C OS=Noccaea caerulescens OX=107243 GN=GA_TR21779_c0_g1_i1_g.71733 PE=4 SV=1	2	467.722	-0.088032	0.00022075	88.948	yes	0.968	0.918	0.932	1.103	1.014	1.065
AAPFLDVMGK	Lmscaffold11.372	BnaA06g11890D protein OS=Brassica napus OX=3708 GN=BnaA06g11890D PE=4 SV=1	2	532.776	2.6219	0.031533	46.334	no	1.102	0.946	1.076	0.958	0.934	0.983
AAPFLDVMGK	Lmscaffold11.372	BnaA06g11890D protein OS=Brassica napus OX=3708 GN=BnaA06g11890D PE=4 SV=1	2	524.778	1.3931	0.00041869	86.344	no	NA	NA	NA	NA	NA	NA
AAPGFGLDR	Lmscaffold904.135	GYF domain-containing protein OS=Arabidopsis thaliana OX=3702 GN=At1g27430 PE=4 SV=1	2	452.238	1.6311	0.0044084	73.248	no	0.904	0.938	0.938	1.079	1.052	1.09
AAPHSSDYAPYPK	Lmscaffold429.276	BnaC03g58350D protein OS=Brassica napus OX=3708 GN=BnaC03g58350D PE=4 SV=1	3	468.558	1.2825	0.00062453	58.172	no	NA	NA	NA	NA	NA	NA
AAPSANTSDSR	Lmscaffold595.10	NOXY15 OS=Arabidopsis thaliana OX=3702 GN=AXX17_At4g38490 PE=3 SV=1	2	538.752	1.1729	0.0065224	59.155	no	1.1	1.011	1.154	0.891	0.994	0.849
AAPSASTSDSR	Lmscaffold236.929	NOXY15 OS=Arabidopsis thaliana OX=3702 GN=AXX17_At4g38490 PE=3 SV=1	2	525.247	1.3415	0.010354	53.013	yes	1.045	0.966	1.079	0.899	1.038	0.973
AAPSSSLPK	Lmscaffold34.198	Sec34-like family protein OS=Arabidopsis thaliana OX=3702 GN=At1g73430 PE=4 SV=1	2	429.24	2.8126	0.003148	79.148	yes	0.936	0.918	1.015	0.955	1.034	1.143
AAPSTPTGTSSGYTASSGFR	Lmscaffold952.14	Transducin family protein OS=Arabidopsis lyrata subsp. lyrata OX=81972 GN=ARALYDRAFT_906725 PE=4 SV=1	3	634.966	1.1119	1.1905e-26	95.414	yes	1.016	0.993	1.02	0.749	1.17	1.052
AAPVAEAPK	Lmscaffold277.11	Putative elongation factor 1-gamma 2 OS=Noccaea caerulescens OX=107243 GN=LC_TR8362_c0_g1_i1_g.29204 PE=4 SV=1	2	427.243	0.53536	0.0088403	66.299	yes	0.895	1.081	0.948	0.966	1.17	0.94
AAPVCYDGFEPSGR	Lmscaffold266.274	Tyrosine--tRNA ligase 2, cytoplasmic OS=Arabidopsis thaliana OX=3702 GN=At1g28350 PE=1 SV=1	3	509.23	1.884	0.0014236	52.5	no	NA	NA	NA	NA	NA	NA
AAPVCYDGFEPSGR	Lmscaffold266.274	Tyrosine--tRNA ligase 2, cytoplasmic OS=Arabidopsis thaliana OX=3702 GN=At1g28350 PE=1 SV=1	2	763.341	1.7333	0.00062038	62.287	no	0.916	0.928	0.947	1.025	1.226	0.957
AAPVLSAK	Lmscaffold81.362	RGG repeats nuclear RNA binding protein B OS=Arabidopsis thaliana OX=3702 GN=RGGB PE=1 SV=1	3	252.825	0.23242	0.0039391	69.998	yes	1.344	0.944	0.967	0.781	1.001	0.963
AAPVQPAK	Lmscaffold757.18	RGG repeats nuclear RNA binding protein B OS=Arabidopsis thaliana OX=3702 GN=RGGB PE=1 SV=1	2	391.232	1.0498	0.010231	79.116	no	1.125	1.04	0.95	0.943	0.9	1.041
AAPVQPAK	Lmscaffold757.18	RGG repeats nuclear RNA binding protein B OS=Arabidopsis thaliana OX=3702 GN=RGGB PE=1 SV=1	3	261.157	-0.62733	0.022762	44.395	no	0.971	0.973	1.079	0.877	1.135	0.966
AAQAAAAGAGGGK	Lmscaffold2225.2	BnaCnng69590D protein OS=Brassica napus OX=3708 GN=BnaCnng69590D PE=4 SV=1	3	334.177	0.41643	0.00025743	62.088	yes	0.985	0.836	0.811	1.013	1.298	1.058
AAQALSLLK	Lmscaffold675.668	AIM1 OS=Arabidopsis thaliana OX=3702 GN=AXX17_At4g33330 PE=3 SV=1	2	457.787	2.9111	6.5123e-08	135.86	yes	0.947	0.951	0.909	1.01	1.107	1.077
AAQAVSVER	Lmscaffold236.622	P-loop containing nucleoside triphosphate hydrolases superfamily protein OS=Arabidopsis thaliana OX=3702 GN=At4g30100 PE=4 SV=1	2	465.754	1.1233	0.0017339	88.495	yes	0.959	0.982	0.877	1.12	1.082	0.978
AAQDIAAADMAPTHPIR	Lmscaffold98.357	GRF6 OS=Arabidopsis thaliana OX=3702 GN=AXX17_At5g10110 PE=3 SV=1	3	588.961	2.0636	2.5465e-31	108.75	yes	0.949	0.929	0.945	0.879	1.07	1.228
AAQDIAAADMAPTHPIR	Lmscaffold98.357	GRF6 OS=Arabidopsis thaliana OX=3702 GN=AXX17_At5g10110 PE=3 SV=1	3	588.961	1.4841	1.4538e-08	74.744	yes	1.004	0.948	0.976	0.774	0.916	1.383
AAQDIAAADMAPTHPIR	Lmscaffold98.357	GRF6 OS=Arabidopsis thaliana OX=3702 GN=AXX17_At5g10110 PE=3 SV=1	3	588.961	0.22111	2.3749e-06	66.152	yes	0.892	0.91	0.586	1.344	0.983	1.285
AAQDIAAADMAPTHPIR	Lmscaffold98.357	GRF6 OS=Arabidopsis thaliana OX=3702 GN=AXX17_At5g10110 PE=3 SV=1	3	588.961	0.53093	2.6394e-17	90.422	yes	0.95	NA	0.931	0.988	1.185	0.947
AAQDIAAADMAPTHPIR	Lmscaffold98.357	GRF6 OS=Arabidopsis thaliana OX=3702 GN=AXX17_At5g10110 PE=3 SV=1	3	583.63	1.2426	3.5463e-39	139.88	yes	1.202	0.861	1.128	0.986	1.004	0.819
AAQDIAAADMAPTHPIR	Lmscaffold98.357	GRF6 OS=Arabidopsis thaliana OX=3702 GN=AXX17_At5g10110 PE=3 SV=1	3	583.63	0.86462	9.3923e-36	120.9	yes	1.019	1.221	1	0.98	1.148	0.632
AAQDIAAADMAPTHPIR	Lmscaffold98.357	GRF6 OS=Arabidopsis thaliana OX=3702 GN=AXX17_At5g10110 PE=3 SV=1	4	437.974	0.93989	0.00029777	51.798	yes	0.866	1.118	0.97	0.957	0.932	1.156
AAQDIAAADMTPTHPIR	Lmscaffold257.225	GRF6 OS=Arabidopsis thaliana OX=3702 GN=AXX17_At5g10110 PE=3 SV=1	3	598.965	1.9576	3.8843e-06	64.346	yes	NA	NA	NA	NA	NA	NA
AAQDIAAADMTPTHPIR	Lmscaffold257.225	GRF6 OS=Arabidopsis thaliana OX=3702 GN=AXX17_At5g10110 PE=3 SV=1	3	598.965	0.40307	2.1136e-17	91.317	yes	NA	NA	NA	NA	NA	NA
AAQDIAAADMTPTHPIR	Lmscaffold257.225	GRF6 OS=Arabidopsis thaliana OX=3702 GN=AXX17_At5g10110 PE=3 SV=1	3	593.633	0.82632	6.8405e-26	102.89	yes	1.032	1.026	1.034	0.733	1.238	0.937
AAQDIANSDLAPTHPIR	Lmscaffold216.175	14-3-3-like protein GF14 Phi OS=Eutrema salsugineum OX=72664 GN=EUTSA_v10001833mg PE=2 SV=1	3	597.639	1.2188	5.1536e-21	96.143	yes	1.095	0.999	1.079	0.851	0.959	1.016
AAQDIANSELAPTHPIR	Lmscaffold245.206	14-3-3-like protein GF14 chi OS=Arabidopsis thaliana OX=3702 GN=GRF1 PE=1 SV=3	3	602.311	1.1322	7.1412e-41	144.08	no	1.131	0.738	1.166	0.752	1.193	1.02
AAQDIANSELAPTHPIR	Lmscaffold245.206	14-3-3-like protein GF14 chi OS=Arabidopsis thaliana OX=3702 GN=GRF1 PE=1 SV=3	4	451.739	0.94713	0.0042114	38.057	no	1.187	0.871	0.879	0.805	1.051	1.207
AAQDIANSELAPTHPIR	Lmscaffold245.206	14-3-3-like protein GF14 chi OS=Arabidopsis thaliana OX=3702 GN=GRF1 PE=1 SV=3	3	601.983	1.0831	2.3449e-31	109.87	no	1.121	1.058	NA	NA	NA	0.82
AAQDNVCAAIETIEGGPK	Lmscaffold433.910	Coproporphyrinogen III oxidase OS=Arabidopsis lyrata subsp. lyrata OX=81972 GN=ARALYDRAFT_887500 PE=4 SV=1	3	615.3	2.5221	0.030402	27.96	yes	NA	NA	NA	NA	NA	NA
AAQDTLLTR	Lmscaffold962.44	Fructose-bisphosphate aldolase OS=Eutrema salsugineum OX=72664 GN=EUTSA_v10000191mg PE=3 SV=1	2	494.775		0.013133	61.815	no	NA	NA	NA	NA	NA	NA
AAQDVAVADLTPTHPIR	Lmscaffold928.63	14-3-3-like protein GF14 kappa OS=Noccaea caerulescens OX=107243 GN=LE_TR12101_c0_g1_i1_g.39558 PE=3 SV=1	3	592.32	1.2799	7.869e-36	118.48	yes	0.938	1.151	0.792	1.068	0.874	1.177
AAQDVAVADLTPTHPIR	Lmscaffold928.63	14-3-3-like protein GF14 kappa OS=Noccaea caerulescens OX=107243 GN=LE_TR12101_c0_g1_i1_g.39558 PE=3 SV=1	4	444.492	1.636	0.0062733	35.625	yes	0.932	0.909	0.902	0.994	1.292	0.972
AAQEALYVR	Lmscaffold186.367	Fructose-bisphosphate aldolase OS=Eutrema salsugineum OX=72664 GN=EUTSA_v10010492mg PE=3 SV=1	2	510.777	1.7725	0.004107	73.841	no	NA	NA	NA	NA	NA	NA
AAQEALYVR	Lmscaffold186.367	Fructose-bisphosphate aldolase OS=Eutrema salsugineum OX=72664 GN=EUTSA_v10010492mg PE=3 SV=1	2	510.777	0.36551	0.015149	59.04	no	1.031	0.961	0.958	1.022	1.016	1.013
AAQEHMK	Lmscaffold299.421	Hsp70-Hsp90 organizing protein 3 OS=Noccaea caerulescens OX=107243 GN=MP_TR6158_c1_g1_i1_g.17325 PE=4 SV=1	3	272.134	0.38516	0.029572	52.716	no	0.832	0.732	0.742	1.202	1.231	1.261
AAQETMESQGLVTSK	Lmscaffold65.8	BnaCnng14650D protein OS=Brassica napus OX=3708 GN=BnaCnng14650D PE=4 SV=1	3	532.591	0.93397	0.0032926	41.695	yes	1.145	0.858	0.684	1.191	0.795	1.327
AAQETMESQGLVTSK	Lmscaffold65.8	BnaCnng14650D protein OS=Brassica napus OX=3708 GN=BnaCnng14650D PE=4 SV=1	3	527.259	1.3273	0.00095911	53.008	yes	NA	NA	NA	NA	NA	NA
AAQEYAASSGLPIPR	Lmscaffold97.220	1-acyl-sn-glycerol-3-phosphate acyltransferase 2 OS=Noccaea caerulescens OX=107243 GN=GA_TR6848_c0_g1_i1_g.22862 PE=4 SV=1	2	765.899	1.8052	0.0020363	56.424	no	0.811	1.03	1.021	1.121	0.958	1.06
AAQGMPLR	Lmscaffold66.21	TCP-1 OS=Arabidopsis thaliana OX=3702 GN=AXX17_At3g21390 PE=3 SV=1	2	422.229	1.1713	0.010617	76.478	yes	0.937	0.957	0.847	1.015	1.12	1.124
AAQITSALQR	Lmscaffold428.200	Serine hydroxymethyltransferase OS=Noccaea caerulescens OX=107243 GN=GA_TR21485_c0_g1_i1_g.70894 PE=3 SV=1	3	353.537	0.67766	0.012637	41.08	no	1.014	0.86	0.981	1.013	1.215	0.917
AAQITSALQR	Lmscaffold428.200	Serine hydroxymethyltransferase OS=Noccaea caerulescens OX=107243 GN=GA_TR21485_c0_g1_i1_g.70894 PE=3 SV=1	2	529.801	0.42882	0.010764	55.98	no	NA	NA	NA	NA	NA	NA
AAQLGLK	Lmscaffold520.32	Dihydrolipoyl dehydrogenase 2, mitochondrial OS=Arabidopsis thaliana OX=3702 GN=LPD2 PE=1 SV=1	2	350.721	1.5167	0.00018538	134.44	no	1.009	0.9	0.994	1.017	1.039	1.041
AAQMGQIVEK	Lmscaffold481.32	BnaC03g59510D protein OS=Brassica napus OX=3708 GN=BnaC03g59510D PE=4 SV=1	2	537.784	1.7678	7.4308e-05	93.345	no	0.91	0.895	1.038	1.024	1.137	0.995
AAQMGQIVEK	Lmscaffold481.32	BnaC03g59510D protein OS=Brassica napus OX=3708 GN=BnaC03g59510D PE=4 SV=1	3	358.859	1.7178	0.0027212	57.532	no	1.015	0.883	0.95	1.07	0.98	1.102
AAQMGQIVEK	Lmscaffold481.32	BnaC03g59510D protein OS=Brassica napus OX=3708 GN=BnaC03g59510D PE=4 SV=1	3	358.859	1.7755	0.013209	40.727	no	NA	NA	NA	NA	NA	NA
AAQMLSGIDLDSGMR	Lmscaffold468.289	COP9 signalosome complex subunit 4 OS=Noccaea caerulescens OX=107243 GN=GA_TR10335_c0_g1_i1_g.33928 PE=4 SV=1	3	522.253	1.2617	0.0032906	42.314	yes	NA	NA	NA	NA	NA	NA
AAQQSSDDWYKR	Lmscaffold195.112	Membrane-associated protein VIPP1, chloroplastic OS=Noccaea caerulescens OX=107243 GN=MP_TR18945_c0_g1_i1_g.54205 PE=4 SV=1	3	485.56	0.9668	1.7654e-06	85.973	no	0.969	1.002	1.04	0.967	1.034	0.989
AAQQYVER	Lmscaffold455.311	Adenylosuccinate synthetase, chloroplastic OS=Arabidopsis thaliana OX=3702 GN=PURA PE=1 SV=1	2	482.746	1.2371	0.033037	56.258	no	1.058	1.135	1.012	0.952	0.891	0.952
AAQSEIDAVAWSK	Lmscaffold95.435	BnaUnng00110D protein OS=Brassica napus OX=3708 GN=BnaUnng00110D PE=3 SV=1	3	459.233	1.2257	1.1138e-12	113.76	yes	1.349	0.966	0.988	0.901	0.903	0.893
AAQSSTTNSTEATSK	Lmscaffold186.297	Clustered mitochondria protein homolog OS=Arabidopsis lyrata subsp. lyrata OX=81972 GN=ARALYDRAFT_906576 PE=3 SV=1	3	495.234	1.0473	7.1362e-11	87.647	yes	1.082	0.848	0.761	1.21	0.964	1.136
AAQTDFVTAK	Lmscaffold165.298	DNAJ heat shock N-terminal domain-containing protein OS=Arabidopsis lyrata subsp. lyrata OX=81972 GN=ARALYDRAFT_910375 PE=4 SV=1	2	526.275	3.0894	2.1065e-05	95.417	yes	1.062	0.92	0.816	1.139	1.022	1.041
AAQVEEYKK	Lmscaffold53.709	NUA OS=Arabidopsis thaliana OX=3702 GN=AXX17_At1g74060 PE=4 SV=1	3	355.857	1.4144	0.0089601	50.353	yes	0.908	0.941	0.982	0.942	1.19	1.037
AARPDDAAAR	Lmscaffold22.102	Binding protein OS=Arabidopsis lyrata subsp. lyrata OX=81972 GN=ARALYDRAFT_485837 PE=4 SV=1	3	338.509	-0.34145	0.001861	68.536	yes	0.927	0.747	0.907	1.205	1.271	0.943
AARPDDAAAR	Lmscaffold22.102	Binding protein OS=Arabidopsis lyrata subsp. lyrata OX=81972 GN=ARALYDRAFT_485837 PE=4 SV=1	2	507.26	0.96918	0.012568	76.228	yes	0.832	0.837	1.385	0.837	1.087	1.022
AARPDDAFAR	Lmscaffold272.71	Binding protein OS=Arabidopsis lyrata subsp. lyrata OX=81972 GN=ARALYDRAFT_485837 PE=4 SV=1	3	363.853	0.69268	2.356e-05	123.42	yes	0.798	0.847	0.956	1.097	1.04	1.262
AARPDDASAR	Lmscaffold85.9	Binding protein OS=Arabidopsis lyrata subsp. lyrata OX=81972 GN=ARALYDRAFT_485837 PE=4 SV=1	3	343.841	0.16333	0.0037729	58.274	yes	0.841	0.939	0.959	1.013	1.162	1.086
AARPDDASAR	Lmscaffold85.9	Binding protein OS=Arabidopsis lyrata subsp. lyrata OX=81972 GN=ARALYDRAFT_485837 PE=4 SV=1	3	343.841	-0.38985	0.00080803	77.062	yes	0.972	0.807	0.851	1.068	1.105	1.196
AARPDDASSR	Lmscaffold85.9	Binding protein OS=Arabidopsis lyrata subsp. lyrata OX=81972 GN=ARALYDRAFT_485837 PE=4 SV=1	3	349.172	0.23362	9.7953e-05	88.24	no	0.841	0.817	0.77	1.179	1.132	1.261
AARPDDASSR	Lmscaffold85.9	Binding protein OS=Arabidopsis lyrata subsp. lyrata OX=81972 GN=ARALYDRAFT_485837 PE=4 SV=1	3	349.172	-0.23918	0.0024961	65.241	no	0.919	0.875	0.925	1.215	0.895	1.171
AARPDNASAR	Lmscaffold33.54	Binding protein OS=Arabidopsis lyrata subsp. lyrata OX=81972 GN=ARALYDRAFT_485837 PE=4 SV=1	3	343.513	0.20483	0.046784	33.057	yes	NA	NA	NA	NA	NA	NA
AARPPLQSTDPYSR	Lmscaffold81.77	Ribophorin II family protein OS=Arabidopsis lyrata subsp. lyrata OX=81972 GN=ARALYDRAFT_492772 PE=4 SV=1	3	520.271	0.5324	0.0043244	45.207	yes	0.972	0.962	0.926	1.026	1.004	1.11
AASAAAASAEK	Lmscaffold316.123	3-methyl-2-oxobutanoate hydroxymethyltransferase OS=Brassica rapa subsp. pekinensis OX=51351 PE=3 SV=1	2	474.243	-0.39874	1.1152e-06	104.24	yes	1.063	0.966	0.939	1.005	0.877	1.15
AASAAASDVAR	Lmscaffold467.438	Peroxisomal membrane protein PEX14 OS=Arabidopsis thaliana OX=3702 GN=PEX14 PE=1 SV=2	3	330.505	0.71114	0.0019953	57.477	no	NA	NA	NA	NA	NA	NA
AASASADFSAK	Lmscaffold216.703	Transducin family protein OS=Arabidopsis lyrata subsp. lyrata OX=81972 GN=ARALYDRAFT_474398 PE=4 SV=1	2	513.249	2.35	0.0035392	65.179	no	1.192	0.931	1.003	0.949	1.068	0.857
AASASADFSAK	Lmscaffold216.703	Transducin family protein OS=Arabidopsis lyrata subsp. lyrata OX=81972 GN=ARALYDRAFT_474398 PE=4 SV=1	3	342.501	1.435	0.00045224	69.672	no	0.921	0.984	0.927	0.999	1.088	1.081
AASDLENTNVR	Lmscaffold291.51	BnaC01g38990D protein OS=Brassica napus OX=3708 GN=BnaC01g38990D PE=4 SV=1	2	595.294	0.58113	0.00020638	81.92	yes	1.104	1.033	1.081	0.837	1.064	0.881
AASDWLLIYPK	Lmscaffold42.350	Beta-glucosidase 15 OS=Noccaea caerulescens OX=107243 GN=MP_TR19652_c0_g1_i1_g.56086 PE=3 SV=1	2	638.85	2.7634	0.00029304	81.017	yes	1.092	1.098	1.174	0.817	0.869	0.948
AASEAASLK	Lmscaffold237.470	CAC3 OS=Arabidopsis thaliana OX=3702 GN=AXX17_At2g34880 PE=3 SV=1	2	424.23	2.4961	0.0015509	89.827	no	1.043	0.998	1.166	0.874	1.019	0.901
AASEAASLKK	Lmscaffold17.344	CAC3 OS=Arabidopsis thaliana OX=3702 GN=AXX17_At2g34880 PE=3 SV=1	3	325.854	2.6366	0.00087716	75.387	yes	1.162	1.125	1.187	0.796	0.881	0.849
AASELSSHVPPVVLAK	Lmscaffold12.140	Protein disulfide-isomerase OS=Arabidopsis thaliana OX=3702 GN=AXX17_At1g22850 PE=3 SV=1	3	535.638	2.3261	0.00087617	49.188	no	NA	NA	NA	NA	NA	NA
AASELSSHVPPVVLAK	Lmscaffold12.140	Protein disulfide-isomerase OS=Arabidopsis thaliana OX=3702 GN=AXX17_At1g22850 PE=3 SV=1	3	535.638	1.8261	1.2401e-05	67.102	no	0.967	1.027	0.987	0.968	1.166	0.884
AASEQAAMHAK	Lmscaffold223.207	Acyl-CoA-binding domain-containing protein 4 OS=Noccaea caerulescens OX=107243 GN=LC_TR8228_c0_g1_i1_g.28792 PE=4 SV=1	3	377.513	1.3754	0.002932	50.354	yes	0.921	1.04	1.042	1.109	0.993	0.896
AASEQAAMNAK	Lmscaffold291.411	Acyl-CoA-binding domain-containing protein 4 OS=Noccaea caerulescens OX=107243 GN=LC_TR8228_c0_g1_i1_g.28792 PE=4 SV=1	3	369.841	1.1214	0.0036309	48.188	no	NA	NA	NA	NA	NA	NA
AASEQAAMNAK	Lmscaffold291.411	Acyl-CoA-binding domain-containing protein 4 OS=Noccaea caerulescens OX=107243 GN=LC_TR8228_c0_g1_i1_g.28792 PE=4 SV=1	3	364.51	-0.84887	0.0013501	62.166	no	1.164	1.05	0.881	0.924	0.944	1.036
AASETVLAPTR	Lmscaffold45.951	BAHD acyltransferase BIA1 OS=Arabidopsis thaliana OX=3702 GN=BIA1 PE=2 SV=1	2	558.306	1.5495	0.0030165	66.267	yes	1.07	0.994	1.144	1.022	0.877	0.893
AASEYLYDILTNASVVK	Lmscaffold117.9	BnaC07g03060D protein OS=Brassica napus OX=3708 GN=BnaC07g03060D PE=4 SV=1	3	619.66	3.2169	1.5898e-10	80.387	yes	NA	1.244	1.015	1.397	0.565	0.779
AASFLEK	Lmscaffold93.170	At1g78915 OS=Arabidopsis thaliana OX=3702 GN=At1g78915 PE=2 SV=1	2	383.211	2.1637	0.029537	81.296	no	1.219	1.14	1.118	0.824	0.859	0.84
AASFNIIPSSTGAAK	Lmscaffold223.324	Glyceraldehyde-3-phosphate dehydrogenase OS=Capsella rubella OX=81985 GN=CARUB_v10013953mg PE=3 SV=1	2	717.883	1.9585	0.00028987	64.52	no	0.771	1.105	0.818	1.447	0.787	1.072
AASFNIIPSSTGAAK	Lmscaffold223.324	Glyceraldehyde-3-phosphate dehydrogenase OS=Capsella rubella OX=81985 GN=CARUB_v10013953mg PE=3 SV=1	2	717.883	2.1802	5.0389e-28	142.91	no	0.904	1.077	0.992	1.035	0.995	0.997
AASFNIIPSSTGAAK	Lmscaffold223.324	Glyceraldehyde-3-phosphate dehydrogenase OS=Capsella rubella OX=81985 GN=CARUB_v10013953mg PE=3 SV=1	2	717.883	2.2836	0.0048508	50.305	no	1.015	0.914	1.036	1.109	1.111	0.816
AASFNIIPSSTGAAK	Lmscaffold223.324	Glyceraldehyde-3-phosphate dehydrogenase OS=Capsella rubella OX=81985 GN=CARUB_v10013953mg PE=3 SV=1	3	479.252	1.7887	0.00041644	61.444	no	0.892	1.104	1.017	1.036	0.899	1.052
AASFNIIPSSTGAAK	Lmscaffold223.324	Glyceraldehyde-3-phosphate dehydrogenase OS=Capsella rubella OX=81985 GN=CARUB_v10013953mg PE=3 SV=1	3	479.252		0.00053444	45.084	no	NA	NA	NA	NA	NA	NA
AASFNIIPSSTGAAK	Lmscaffold223.324	Glyceraldehyde-3-phosphate dehydrogenase OS=Capsella rubella OX=81985 GN=CARUB_v10013953mg PE=3 SV=1	3	479.252	1.7368	0.0032651	49.595	no	0.824	0.793	0.881	1.073	1.153	1.275
AASIWTSTLQR	Lmscaffold830.514	6-phosphofructo-2-kinase/fructose-2, 6-bisphosphatase OS=Noccaea caerulescens OX=107243 GN=GA_TR9455_c0_g1_i1_g.29861 PE=4 SV=1	2	617.333	1.6553	0.0086328	55.258	no	0.832	0.962	1.039	0.992	1.214	0.961
AASLAFTK	Lmscaffold284.331	ATP-dependent (S)-NAD(P)H-hydrate dehydratase OS=Noccaea caerulescens OX=107243 GN=MP_TR4968_c0_g1_i1_g.13653 PE=3 SV=1	2	404.732	1.8254	0.019457	64.711	yes	1.01	0.984	1.043	1.058	0.966	0.939
AASLHDGILATK	Lmscaffold45.17	DNA-binding protein SMUBP-2 OS=Noccaea caerulescens OX=107243 GN=GA_TR18610_c0_g1_i1_g.59764 PE=4 SV=1	3	399.559	1.7749	0.0017285	53.448	no	NA	NA	NA	NA	NA	NA
AASLIGDFNNWNPNADIMTR	Lmscaffold353.171	1,4-alpha-glucan-branching enzyme 2-2, chloroplastic/amyloplastic OS=Noccaea caerulescens OX=107243 GN=LC_TR10908_c0_g1_i1_g.38644 PE=4 SV=1	3	740.688	1.7568	7.3482e-06	59.163	yes	1.105	0.769	1.087	0.993	0.973	1.075
AASLQQGGDR	Lmscaffold191.240	AT3G11560 protein OS=Arabidopsis thaliana OX=3702 GN=At3g11560 PE=2 SV=1	2	501.752	0.44069	0.014405	52.247	yes	1.072	1.093	1.287	0.883	0.771	0.895
AASNSWVAK	Lmscaffold830.205	Photosystem II repair protein PSB27-H1, chloroplastic (Fragment) OS=Noccaea caerulescens OX=107243 GN=MP_TR7147_c0_g1_i1_g.20662 PE=3 SV=1	2	467.243	2.1117	0.044173	45.158	no	1.037	1.07	1.113	0.935	0.933	0.912
AASNSWVAK	Lmscaffold830.205	Photosystem II repair protein PSB27-H1, chloroplastic (Fragment) OS=Noccaea caerulescens OX=107243 GN=MP_TR7147_c0_g1_i1_g.20662 PE=3 SV=1	2	467.735	1.1201	0.014866	68.536	no	1.109	1.072	1.121	0.882	0.868	0.95
AASNSWVAK	Lmscaffold830.205	Photosystem II repair protein PSB27-H1, chloroplastic (Fragment) OS=Noccaea caerulescens OX=107243 GN=MP_TR7147_c0_g1_i1_g.20662 PE=3 SV=1	2	467.735	2.8072	0.001681	110.39	no	0.977	0.976	1.094	0.915	1.126	0.911
AASNSWVAK	Lmscaffold830.205	Photosystem II repair protein PSB27-H1, chloroplastic (Fragment) OS=Noccaea caerulescens OX=107243 GN=MP_TR7147_c0_g1_i1_g.20662 PE=3 SV=1	3	312.159		0.030375	45.368	no	NA	NA	NA	NA	NA	NA
AASPDEFTR	Lmscaffold448.407	Protein VAC14 homolog OS=Arabidopsis thaliana OX=3702 GN=VAC14 PE=1 SV=2	2	497.235	1.4185	0.021124	53.597	yes	1.031	1.005	0.887	0.997	1.051	1.028
AASPPPPPK	Lmscaffold48.174	BnaA02g09300D protein OS=Brassica napus OX=3708 GN=BnaA02g09300D PE=4 SV=1	2	431.245	1.2006	0.0088403	66.299	yes	0.841	0.938	1.003	1.042	1.113	1.063
AASPPPPPK	Lmscaffold48.174	BnaA02g09300D protein OS=Brassica napus OX=3708 GN=BnaA02g09300D PE=4 SV=1	3	287.832	-0.34973	0.0032713	62.546	yes	0.927	0.783	1.067	0.783	1.152	1.288
AASQMAGSPSVVK	Lmscaffold272.106	Dentin sialophosphoprotein-like protein OS=Arabidopsis thaliana OX=3702 GN=T5N23_120 PE=1 SV=1	3	411.548	2.4741	0.01982	33.842	yes	NA	NA	NA	NA	NA	NA
AASSGNQYDR	Lmscaffold98.745	AT5g05480/MOP10_2 OS=Arabidopsis thaliana OX=3702 GN=MOP10.2 PE=2 SV=1	2	534.739	1.1603	0.0072358	63.624	yes	0.887	1.036	1.238	0.992	0.978	0.869
AASSGTSLNTK	Lmscaffold249.354	ATMBF1B/MBF1B OS=Arabidopsis lyrata subsp. lyrata OX=81972 GN=ARALYDRAFT_907349 PE=4 SV=1	3	346.18	0.43581	0.00034566	72.434	yes	0.778	0.898	0.892	1.154	1.14	1.138
AASSQAVSTGESFSK	Lmscaffold214.123	HCF101 OS=Arabidopsis thaliana OX=3702 GN=AXX17_At3g26400 PE=3 SV=1	3	486.235	0.91176	4.6464e-08	75.968	yes	NA	NA	NA	NA	NA	NA
AASSSGVSSGR	Lmscaffold237.242	Expressed protein OS=Arabidopsis thaliana OX=3702 GN=At2g35605 PE=2 SV=1	2	483.236	1.3267	0.0057413	60.691	yes	0.878	1.047	0.953	0.971	1.056	1.094
AASSSTSLNTK	Lmscaffold358.48	ATMBF1A/MBF1A OS=Arabidopsis lyrata subsp. lyrata OX=81972 GN=ARALYDRAFT_903640 PE=4 SV=1	3	356.184	0.38852	5.8768e-05	81.771	no	0.944	0.923	0.862	1.046	1.167	1.057
AASSYADELVK	Lmscaffold518.31	Fructose-bisphosphate aldolase OS=Brassica rapa subsp. pekinensis OX=51351 PE=3 SV=1	2	577.29	0.39679	9.9117e-05	85.522	no	0.926	0.998	0.974	1.059	0.969	1.074
AASTHGIALVAPDTSPR	Lmscaffold237.803	S-formylglutathione hydrolase OS=Arabidopsis lyrata subsp. lyrata OX=81972 GN=ARALYDRAFT_903473 PE=3 SV=1	3	555.297	0.9638	5.7928e-05	56.121	yes	NA	NA	NA	NA	NA	NA
AASTHGIALVAPDTSPR	Lmscaffold237.803	S-formylglutathione hydrolase OS=Arabidopsis lyrata subsp. lyrata OX=81972 GN=ARALYDRAFT_903473 PE=3 SV=1	3	555.297	-0.063753	0.005512	37.687	yes	NA	NA	NA	NA	NA	NA
AASTVYNGEDKPGFLK	Lmscaffold452.85	TROL OS=Arabidopsis thaliana OX=3702 GN=AXX17_At4g01370 PE=4 SV=1	3	566.618	2.1603	1.0878e-27	124.25	yes	1.132	1.015	1.14	0.945	0.907	0.863
AASTVYNGEDKPGFLK	Lmscaffold452.85	TROL OS=Arabidopsis thaliana OX=3702 GN=AXX17_At4g01370 PE=4 SV=1	4	425.215	2.0487	3.4975e-12	87.647	yes	0.887	0.956	1.158	0.965	1.024	1.011
AASVFSLK	Lmscaffold216.439	F27J15.26 OS=Arabidopsis thaliana OX=3702 GN=F27K7.14 PE=4 SV=1	2	411.74	2.4526	0.024764	60.717	yes	NA	NA	NA	NA	NA	NA
AASVTRPLDAER	Lmscaffold185.141	Nucleotidyltransferase OS=Arabidopsis thaliana OX=3702 GN=At3g61690 PE=1 SV=1	3	429.233	0.11248	0.0043982	47.987	yes	NA	NA	NA	NA	NA	NA
AASVVAPK	Lmscaffold284.470	20 kDa chaperonin, chloroplastic OS=Noccaea caerulescens OX=107243 GN=GA_TR3569_c0_g1_i1_g.12175 PE=3 SV=1	3	248.153	-0.6657	0.012321	52.403	no	0.903	0.923	1.096	1.014	0.98	1.083
AATAQANSLNK	Lmscaffold237.31	VAMP722 OS=Arabidopsis thaliana OX=3702 GN=AXX17_At2g29560 PE=3 SV=1	2	544.788	1.3347	5.5639e-08	128.54	no	0.927	0.678	0.929	1.044	1.085	1.338
AATAQANSLNK	Lmscaffold237.31	VAMP722 OS=Arabidopsis thaliana OX=3702 GN=AXX17_At2g29560 PE=3 SV=1	3	363.528	0.84344	0.0032626	50.786	no	1.067	0.881	0.985	1.223	0.86	0.985
AATAQANSLNK	Lmscaffold237.31	VAMP722 OS=Arabidopsis thaliana OX=3702 GN=AXX17_At2g29560 PE=3 SV=1	3	363.528	1.1172	1.6975e-08	127.83	no	0.991	0.92	1.01	0.992	1.013	1.074
AATAQANSLNK	Lmscaffold237.31	VAMP722 OS=Arabidopsis thaliana OX=3702 GN=AXX17_At2g29560 PE=3 SV=1	2	545.28	-0.61464	0.003139	71.176	no	1.068	0.682	0.886	1.15	1.192	1.021
AATAYELIR	Lmscaffold146.1063	BnaA02g04130D protein OS=Brassica napus OX=3708 GN=BnaA02g04130D PE=4 SV=1	2	504.28	1.6511	0.011814	62.869	yes	1.091	1.097	1.107	0.861	0.92	0.924
AATDLSGESSPK	Lmscaffold158.29	BASS2 OS=Arabidopsis thaliana OX=3702 GN=AXX17_At2g22790 PE=4 SV=1	3	388.191	2.0841	0.0081328	40.767	yes	NA	NA	NA	NA	NA	NA
AATDLSGESSPK	Lmscaffold158.29	BASS2 OS=Arabidopsis thaliana OX=3702 GN=AXX17_At2g22790 PE=4 SV=1	2	581.783	1.9034	1.3458e-06	88.021	yes	1.082	1.374	1.232	0.59	0.629	1.093
AATDPVFPPGIVDVHGIQR	Lmscaffold9.350	Catalytic/ coenzyme binding protein OS=Arabidopsis lyrata subsp. lyrata OX=81972 GN=ARALYDRAFT_909031 PE=4 SV=1	3	663.69	2.3406	0.00042116	50.957	yes	0.9	1.148	1.027	0.922	0.935	1.068
AATDPVFPPGIVDVHGIQR	Lmscaffold9.350	Catalytic/ coenzyme binding protein OS=Arabidopsis lyrata subsp. lyrata OX=81972 GN=ARALYDRAFT_909031 PE=4 SV=1	3	663.69	1.8564	7.2908e-10	73.138	yes	1.063	0.981	0.918	0.845	1.084	1.11
AATGMAKPEDTHPR	Lmscaffold70.346	BnaA08g12340D protein OS=Brassica napus OX=3708 GN=BnaC03g67360D PE=4 SV=1	4	375.183	1.3254	0.000502	63.29	yes	1.154	0.921	1.078	0.87	1.11	0.867
AATGMAKPEDTHPR	Lmscaffold70.346	BnaA08g12340D protein OS=Brassica napus OX=3708 GN=BnaC03g67360D PE=4 SV=1	4	371.185	-1.0493	7.3099e-05	66.246	yes	NA	NA	NA	NA	NA	NA
AATGSYSNLFR	Lmscaffold216.632	Serine/threonine-protein phosphatase 2A 55 kDa regulatory subunit B OS=Arabidopsis thaliana OX=3702 GN=B ALPHA PE=1 SV=1	2	593.796	1.5546	0.0099034	53.6	yes	0.943	0.94	1.012	1.035	0.977	1.093
AATGYFPLIFEGSSPGAGK	Lmscaffold45.317	L-arabinokinase OS=Noccaea caerulescens OX=107243 GN=LC_TR19674_c0_g1_i1_g.65475 PE=4 SV=1	3	623.984	2.5468	2.0358e-24	96.143	yes	0.994	1.107	0.905	0.973	0.915	1.106
AATGYLPLIFEGSSPGAGK	Lmscaffold81.515	L-arabinokinase OS=Noccaea caerulescens OX=107243 GN=LC_TR19674_c0_g1_i1_g.65475 PE=4 SV=1	3	612.656	2.3822	0.041574	25.586	no	NA	1.375	0.738	1.131	NA	0.756
AATGYLPLIFEGSSPGAGK	Lmscaffold81.515	L-arabinokinase OS=Noccaea caerulescens OX=107243 GN=LC_TR19674_c0_g1_i1_g.65475 PE=4 SV=1	3	612.656	2.4921	5.7796e-12	76.378	no	0.874	0.983	0.931	0.926	1.254	1.031
AATSDTLTAPYNDIEAVAK	Lmscaffold77.219	BnaC03g74650D protein OS=Brassica napus OX=3708 GN=BnaC03g74650D PE=3 SV=1	3	651.321	2.2519	8.2119e-57	153.75	no	0.938	1.157	0.906	0.987	0.997	1.015
AATSDTLTAPYNDIEAVAK	Lmscaffold77.219	BnaC03g74650D protein OS=Brassica napus OX=3708 GN=BnaC03g74650D PE=3 SV=1	3	651.321		4.9208e-51	112.82	no	NA	NA	NA	NA	NA	NA
AATSDTLTAPYNDIEAVAK	Lmscaffold77.219	BnaC03g74650D protein OS=Brassica napus OX=3708 GN=BnaC03g74650D PE=3 SV=1	3	650.993	1.8673	5.3462e-46	133.78	no	1.105	1.087	1.043	0.96	0.91	0.895
AATSDTLTAPYNDIEAVAK	Lmscaffold77.219	BnaC03g74650D protein OS=Brassica napus OX=3708 GN=BnaC03g74650D PE=3 SV=1	4	488.497	2.0536	0.00038791	50.178	no	0.843	1.103	0.95	0.981	0.851	1.271
AATSDTLTAPYNDIEAVAK	Lmscaffold77.219	BnaC03g74650D protein OS=Brassica napus OX=3708 GN=BnaC03g74650D PE=3 SV=1	3	650.993	1.8769	1.686e-57	157.11	no	1.098	1.026	1.008	0.903	1.021	0.943
AATSDTLTAPYNDIK	Lmscaffold125.383	BnaC03g74650D protein OS=Brassica napus OX=3708 GN=BnaC03g74650D PE=3 SV=1	3	527.926	1.4798	4.676e-06	72.209	yes	NA	NA	NA	NA	NA	NA
AATSDTLTAPYNDIK	Lmscaffold125.383	BnaC03g74650D protein OS=Brassica napus OX=3708 GN=BnaC03g74650D PE=3 SV=1	3	527.598	1.2507	7.2058e-23	110.25	yes	1.034	0.944	0.975	1.061	1.009	0.977
AATSLPSIGDDFDTR	Lmscaffold250.453	LPA1 OS=Arabidopsis thaliana OX=3702 GN=AXX17_At1g02110 PE=4 SV=1	3	522.586	2.0132	0.00090853	53.395	yes	NA	NA	NA	NA	NA	NA
AATTHSQIALK	Lmscaffold329.46	Aspartate/glutamate/uridylate kinase family protein OS=Arabidopsis lyrata subsp. lyrata OX=81972 GN=ARALYDRAFT_472744 PE=4 SV=1	3	380.884		5.4783e-05	76.332	yes	NA	NA	NA	NA	NA	NA
AATTLPEK	Lmscaffold309.12	Alpha-1,4 glucan phosphorylase OS=Arabidopsis lyrata subsp. lyrata OX=81972 GN=ATPHS2 PE=3 SV=1	3	277.492	-0.50205	0.032828	39.95	no	0.91	0.911	0.828	1.081	1.321	0.949
AATTLPEK	Lmscaffold309.12	Alpha-1,4 glucan phosphorylase OS=Arabidopsis lyrata subsp. lyrata OX=81972 GN=ATPHS2 PE=3 SV=1	2	415.735	0.42062	0.0056437	97.431	no	0.861	0.821	0.946	1.216	1.019	1.137
AATVLSK	Lmscaffold42.219	Cell division protein FtsY homolog, chloroplastic OS=Arabidopsis thaliana OX=3702 GN=CPFTSY PE=1 SV=2	2	345.213	1.6935	0.028511	84.498	no	1.126	1.123	1.004	0.912	0.955	0.88
AATVSFSSSAPK	Lmscaffold265.29	At1g29790 OS=Arabidopsis thaliana OX=3702 GN=CELLULOSE SYNTHASE LIKE C5 PE=2 SV=1	2	576.798	1.0407	0.019863	42.785	yes	NA	NA	NA	NA	NA	NA
AATYDEIK	Lmscaffold291.536	Glutamate receptor OS=Arabidopsis thaliana OX=3702 GN=AXX17_At3g03520 PE=3 SV=1	2	455.729	2.1655	0.009716	82.287	no	0.9	0.933	0.956	1.025	1.117	1.07
AATYDEIK	Lmscaffold291.536	Glutamate receptor OS=Arabidopsis thaliana OX=3702 GN=AXX17_At3g03520 PE=3 SV=1	3	304.155	1.4401	0.0058427	62.546	no	1.137	1	0.829	1.068	0.991	0.975
AATYDEIK	Lmscaffold291.536	Glutamate receptor OS=Arabidopsis thaliana OX=3702 GN=AXX17_At3g03520 PE=3 SV=1	2	455.729	4.9964	0.0034566	104.2	no	1.035	0.912	0.937	0.991	1.077	1.048
AATYDEIK	Lmscaffold291.536	Glutamate receptor OS=Arabidopsis thaliana OX=3702 GN=AXX17_At3g03520 PE=3 SV=1	3	304.155	4.3055	0.0024625	84.568	no	0.923	0.951	0.931	1.046	1.082	1.067
AATYDEIKK	Lmscaffold291.536	Glutamate receptor OS=Arabidopsis thaliana OX=3702 GN=AXX17_At3g03520 PE=3 SV=1	3	346.854	1.0931	0.0084181	51.436	no	0.981	0.919	1.055	1.055	1.007	0.983
AATYDEIKK	Lmscaffold291.536	Glutamate receptor OS=Arabidopsis thaliana OX=3702 GN=AXX17_At3g03520 PE=3 SV=1	2	519.777	1.4898	0.0053133	112.36	no	1.019	1.029	0.87	0.941	1.179	0.962
AATYDEIKK	Lmscaffold291.536	Glutamate receptor OS=Arabidopsis thaliana OX=3702 GN=AXX17_At3g03520 PE=3 SV=1	4	260.392	0.1939	0.00020904	93.649	no	0.961	0.984	0.967	0.994	1.069	1.024
AATYEDIK	Lmscaffold223.324	Glyceraldehyde-3-phosphate dehydrogenase OS=Capsella rubella OX=81985 GN=CARUB_v10013953mg PE=3 SV=1	2	455.729	0.8443	0.0071291	93.649	yes	0.87	1.059	0.944	0.908	1.134	1.085
AATYEDIK	Lmscaffold223.324	Glyceraldehyde-3-phosphate dehydrogenase OS=Capsella rubella OX=81985 GN=CARUB_v10013953mg PE=3 SV=1	3	304.155	-0.16816	0.0015723	97.093	yes	1.067	1.026	1.099	0.97	0.905	0.934
AATYEDIKK	Lmscaffold223.324	Glyceraldehyde-3-phosphate dehydrogenase OS=Capsella rubella OX=81985 GN=CARUB_v10013953mg PE=3 SV=1	3	346.854	2.2181	0.00067363	115.78	yes	0.975	0.896	0.952	1.043	1.113	1.022
AATYFWPGSEVHK	Lmscaffold70.149	Type I phosphodiesterase/nucleotide pyrophosphatase family protein OS=Arabidopsis lyrata subsp. lyrata OX=81972 GN=ARALYDRAFT_491794 PE=4 SV=1	3	498.245	1.3698	0.00016102	65.295	no	NA	NA	NA	NA	NA	NA
AAVAAAETGLAPTHPVR	Lmscaffold491.24	GRF10 OS=Arabidopsis thaliana OX=3702 GN=AXX17_At1g23390 PE=3 SV=1	3	544.634	1.1831	0.0058408	37.182	no	0.978	1.101	1.112	0.877	0.851	1.081
AAVAAAETGLAPTHPVR	Lmscaffold491.24	GRF10 OS=Arabidopsis thaliana OX=3702 GN=AXX17_At1g23390 PE=3 SV=1	3	544.634	1.1174	2.3851e-31	109.79	no	1.093	0.98	1.08	1.025	0.84	0.981
AAVAIPALATS	Lmscaffold468.290	Thioredoxin OS=Capsella rubella OX=81985 GN=CARUB_v10027387mg PE=3 SV=1	2	492.79	2.0232	0.023133	44.318	yes	NA	NA	NA	NA	NA	NA
AAVAQAALAYK	Lmscaffold179.210	TRA2 OS=Arabidopsis thaliana OX=3702 GN=AXX17_At5g12840 PE=3 SV=1	2	538.809	2.3403	5.294e-08	128.81	no	1.06	1.042	1.005	0.978	0.99	0.926
AAVAQAALAYK	Lmscaffold179.210	TRA2 OS=Arabidopsis thaliana OX=3702 GN=AXX17_At5g12840 PE=3 SV=1	3	359.541	2.0528	0.0019529	57.785	no	0.948	0.918	1.301	0.915	0.981	0.936
AAVATALGAAATHAK	Lmscaffold613.48	SWI/SNF complex subunit SWI3A OS=Arabidopsis thaliana OX=3702 GN=SWI3A PE=1 SV=1	3	441.917	1.3854	7.8414e-05	64.52	yes	0.914	0.852	0.935	0.973	1.108	1.219
AAVATPAVATA	Lmscaffold106.436	Thioredoxin OS=Capsella rubella OX=81985 GN=CARUB_v10027387mg PE=3 SV=1	2	471.766	1.0686	0.0099676	53.517	yes	1.001	0.864	0.931	1.077	1.031	1.097
AAVAWGAGEALVMEDVKVDPPHR	Lmscaffold34.1006	Alcohol dehydrogenase-like 4 (Fragment) OS=Noccaea caerulescens OX=107243 GN=LE_TR1851_c0_g1_i1_g.4835 PE=3 SV=1	4	605.311	2.1678	0.014893	27.523	yes	NA	NA	NA	NA	NA	NA
AAVAYEPNKPLVFEDVQVAPPQAGEVR	Lmscaffold468.372	S-(hydroxymethyl)glutathione dehydrogenase OS=Capsella rubella OX=81985 GN=CARUB_v10026595mg PE=3 SV=1	4	724.382	1.1937	4.3439e-134	179.92	yes	0.99	0.848	1.064	1.076	1.017	1.005
AAVDAGYVPNDLQVGQTGK	Lmscaffold461.373	Etfalpha OS=Arabidopsis lyrata subsp. lyrata OX=81972 GN=ARALYDRAFT_474214 PE=4 SV=1	3	634.99	2.034	1.155e-41	115.78	yes	0.926	1.101	0.952	1.141	0.88	1.001
AAVDAGYVPNDLQVGQTGK	Lmscaffold461.373	Etfalpha OS=Arabidopsis lyrata subsp. lyrata OX=81972 GN=ARALYDRAFT_474214 PE=4 SV=1	4	476.494	2.5723	0.031888	25.876	yes	NA	NA	NA	NA	NA	NA
AAVDLCHR	Lmscaffold296.303	Cytosolic purine 5'-nucleotidase OS=Noccaea caerulescens OX=107243 GN=LC_TR14546_c0_g1_i1_g.49575 PE=4 SV=1	3	314.492	-0.86782	0.0016944	96.19	yes	0.983	1.014	1.123	1.107	0.893	0.879
AAVDLCHR	Lmscaffold296.303	Cytosolic purine 5'-nucleotidase OS=Noccaea caerulescens OX=107243 GN=LC_TR14546_c0_g1_i1_g.49575 PE=4 SV=1	2	471.235		0.014254	73.665	yes	NA	NA	NA	NA	NA	NA
AAVDLCHR	Lmscaffold296.303	Cytosolic purine 5'-nucleotidase OS=Noccaea caerulescens OX=107243 GN=LC_TR14546_c0_g1_i1_g.49575 PE=4 SV=1	3	314.492	0.19513	0.041241	36.842	yes	NA	NA	NA	NA	NA	NA
AAVDPEFDSGIIDVYR	Lmscaffold316.224	NAD(P)-binding Rossmann-fold superfamily protein OS=Arabidopsis thaliana OX=3702 GN=At5g15910 PE=2 SV=1	3	589.625	1.4749	0.00074164	50.534	yes	1.028	0.974	0.938	1.117	0.85	1.093
AAVDPEFHSGIIDVYR	Lmscaffold125.94	NAD(P)-binding Rossmann-fold superfamily protein OS=Arabidopsis thaliana OX=3702 GN=At5g15910 PE=2 SV=1	3	596.969	1.5171	1.2766e-15	93.909	yes	0.874	0.818	0.939	1.106	1.109	1.152
AAVEAACPR	Lmscaffold89.29	Peroxidase OS=Capsella rubella OX=81985 GN=CARUB_v10016503mg PE=3 SV=1	2	472.735	0.76721	0.0026988	83.456	no	1.08	1.002	0.965	0.932	0.998	1.023
AAVEAACPR	Lmscaffold89.29	Peroxidase OS=Capsella rubella OX=81985 GN=CARUB_v10016503mg PE=3 SV=1	2	472.735	-1.0141	0.025627	50.473	no	NA	NA	NA	NA	NA	NA
AAVEAACPR	Lmscaffold89.29	Peroxidase OS=Capsella rubella OX=81985 GN=CARUB_v10016503mg PE=3 SV=1	2	472.735	0.50116	0.0070443	68.371	no	1.11	1.015	0.907	0.88	1.13	0.958
AAVEAQLK	Lmscaffold455.45	BnaA09g39040D protein OS=Brassica napus OX=3708 GN=BnaA09g39040D PE=4 SV=1	2	415.243	1.5395	0.019457	64.711	no	NA	NA	NA	NA	NA	NA
AAVEAQLK	Lmscaffold455.45	BnaA09g39040D protein OS=Brassica napus OX=3708 GN=BnaA09g39040D PE=4 SV=1	3	277.164	0.67056	0.0055701	63.565	no	1.028	0.959	1.069	0.966	0.892	1.086
AAVEAQLK	Lmscaffold455.45	BnaA09g39040D protein OS=Brassica napus OX=3708 GN=BnaA09g39040D PE=4 SV=1	2	415.243	1.1121	0.0092697	83.948	no	1.095	0.956	0.981	0.946	1.04	0.981
AAVEATETR	Lmscaffold344.85	Leucine-rich repeat receptor-like protein kinase (Fragment) OS=Arabidopsis thaliana OX=3702 GN=LRR-RLK PE=2 SV=1	2	474.243	-2.3217	0.0082654	66.962	yes	0.952	0.895	1.027	1.069	0.988	1.068
AAVEEEAPKPK	Lmscaffold1913.28	Putative elongation factor 1-gamma 2 OS=Noccaea caerulescens OX=107243 GN=LC_TR8362_c0_g1_i1_g.29204 PE=4 SV=1	3	390.212	4.0583	0.00129	65.627	no	1.176	1.073	1.069	0.856	1.003	0.823
AAVEEEAPKPK	Lmscaffold1913.28	Putative elongation factor 1-gamma 2 OS=Noccaea caerulescens OX=107243 GN=LC_TR8362_c0_g1_i1_g.29204 PE=4 SV=1	4	292.911	3.1328	0.0030631	51.436	no	NA	NA	NA	NA	NA	NA
AAVEEGIVVGGGCTLLR	Lmscaffold889.73	BnaA05g13740D protein OS=Brassica napus OX=3708 GN=BnaA05g13740D PE=3 SV=1	2	850.954	0.92973	1.1585e-09	78.95	no	1.057	0.977	0.869	0.945	1.235	0.918
AAVEEGIVVGGGCTLLR	Lmscaffold889.73	BnaA05g13740D protein OS=Brassica napus OX=3708 GN=BnaA05g13740D PE=3 SV=1	3	567.638	1.1487	5.6052e-08	73.279	no	1.049	0.996	0.796	0.876	1.42	0.863
AAVEEGIVVGGGCTLLR	Lmscaffold889.73	BnaA05g13740D protein OS=Brassica napus OX=3708 GN=BnaA05g13740D PE=3 SV=1	3	567.638	1.7891	0.00049948	50.188	no	1.192	0.967	0.894	1.086	0.866	0.996
AAVEEGIVVGGGCTLLR	Lmscaffold889.73	BnaA05g13740D protein OS=Brassica napus OX=3708 GN=BnaA05g13740D PE=3 SV=1	2	850.954	1.9987	8.91e-55	163.44	no	0.781	0.935	0.922	1.221	1.036	1.105
AAVEGNLPVSGQYSPK	Lmscaffold34.958	6-phosphogluconate dehydrogenase, decarboxylating OS=Capsella rubella OX=81985 GN=CARUB_v10022193mg PE=3 SV=1	3	539.614		2.9982e-31	108.14	yes	NA	NA	NA	NA	NA	NA
AAVELVAGK	Lmscaffold20.43	BnaC01g39520D protein OS=Brassica napus OX=3708 GN=BnaC01g39520D PE=4 SV=1	2	429.258	1.7501	0.003835	74.376	yes	NA	NA	NA	NA	NA	NA
AAVELVAGK	Lmscaffold20.43	BnaC01g39520D protein OS=Brassica napus OX=3708 GN=BnaC01g39520D PE=4 SV=1	3	286.508	0.27768	0.026229	37.549	yes	1.086	1.052	1.098	0.859	0.874	1.031
AAVELVAGK	Lmscaffold20.43	BnaC01g39520D protein OS=Brassica napus OX=3708 GN=BnaC01g39520D PE=4 SV=1	2	429.258	2.3451	0.0018909	111.61	yes	0.98	1.063	1.051	0.922	0.962	1.022
AAVELVAGK	Lmscaffold20.43	BnaC01g39520D protein OS=Brassica napus OX=3708 GN=BnaC01g39520D PE=4 SV=1	3	286.508	1.6044	0.026229	37.549	yes	1.288	1.029	0.919	0.856	1.028	0.88
AAVESEMEVLSR	Lmscaffold165.281	GPI-anchored adhesin-like protein OS=Arabidopsis thaliana OX=3702 GN=MRO11.7 PE=1 SV=1	2	660.827	1.7066	0.0023906	62.528	yes	NA	NA	NA	NA	NA	NA
AAVESNSQVGSIFQVLR	Lmscaffold384.60	V-type proton ATPase subunit a OS=Eutrema salsugineum OX=72664 GN=EUTSA_v10000048mg PE=3 SV=1	3	602.323	1.86	1.8048e-21	97.129	yes	0.804	0.821	0.968	1.073	1.218	1.116
AAVETACPR	Lmscaffold45.628	Peroxidase OS=Armoracia rusticana OX=3704 GN=HRP_C3 PE=3 SV=1	2	487.74	-0.45669	0.00081417	119.75	yes	0.987	0.959	0.901	0.965	1.051	1.138
AAVETMVK	Lmscaffold695.824	Short-chain dehydrogenase/reductase family protein OS=Arabidopsis lyrata subsp. lyrata OX=81972 GN=ARALYDRAFT_497078 PE=4 SV=1	2	432.728	1.5105	0.017925	69.598	yes	1.333	1.051	0.911	0.883	0.937	0.885
AAVETMVK	Lmscaffold695.824	Short-chain dehydrogenase/reductase family protein OS=Arabidopsis lyrata subsp. lyrata OX=81972 GN=ARALYDRAFT_497078 PE=4 SV=1	3	288.821	0.77733	0.016274	47.082	yes	NA	NA	NA	NA	NA	NA
AAVGAPDHLGDCPFSQR	Lmscaffold731.12	DHAR5 OS=Arabidopsis thaliana OX=3702 GN=AXX17_At1g20540 PE=4 SV=1	3	599.949	1.0758	0.029141	28.627	no	1.263	1.097	0.995	0.744	1.056	0.844
AAVGHQALR	Lmscaffold97.242	Anthranilate phosphoribosyltransferase-like protein OS=Arabidopsis thaliana OX=3702 GN=At3g57880 PE=2 SV=1	3	308.179	-1.2755	0.00062326	114.5	yes	0.973	1.018	0.813	1.171	1.04	0.984
AAVIENSSR	Lmscaffold250.608	Leucine carboxyl methyltransferase 1 homolog OS=Eutrema salsugineum OX=72664 GN=EUTSA_v10008126mg PE=3 SV=1	2	473.751	3.0034	0.012773	61.765	yes	1.001	0.968	1.205	0.834	0.982	1.011
AAVISEEETK	Lmscaffold80.1	PTR2-B OS=Arabidopsis thaliana OX=3702 GN=AXX17_At2g01070 PE=3 SV=1	2	538.777	4.8934	0.00011065	105.46	yes	1.209	1.222	1.179	0.75	0.884	0.757
AAVISEEETK	Lmscaffold80.1	PTR2-B OS=Arabidopsis thaliana OX=3702 GN=AXX17_At2g01070 PE=3 SV=1	3	359.521	4.7414	0.00092676	72.607	yes	NA	NA	NA	NA	NA	NA
AAVLDPNSEAAR	Lmscaffold85.200	PSRP2 OS=Arabidopsis thaliana OX=3702 GN=AXX17_At3g46570 PE=4 SV=1	2	607.804	1.843	0.01008	56.087	yes	1.044	0.938	1.163	0.911	0.903	1.042
AAVLDPNSEAAR	Lmscaffold85.200	PSRP2 OS=Arabidopsis thaliana OX=3702 GN=AXX17_At3g46570 PE=4 SV=1	2	607.804	1.8888	3.6866e-10	129.76	yes	1.048	0.95	0.93	0.995	1.004	1.073
AAVLDPNSEAAR	Lmscaffold85.200	PSRP2 OS=Arabidopsis thaliana OX=3702 GN=AXX17_At3g46570 PE=4 SV=1	2	607.312	1.4473	1.3885e-07	93.623	yes	1.037	0.935	1.125	1.003	0.971	0.929
AAVLDPNSEAAR	Lmscaffold85.200	PSRP2 OS=Arabidopsis thaliana OX=3702 GN=AXX17_At3g46570 PE=4 SV=1	3	405.211	0.5517	0.0012544	56.205	yes	1.028	0.992	0.899	1.026	0.951	1.104
AAVLDPNSEAAR	Lmscaffold85.200	PSRP2 OS=Arabidopsis thaliana OX=3702 GN=AXX17_At3g46570 PE=4 SV=1	2	607.312	1.4332	4.9241e-05	78.324	yes	1.113	0.986	1.024	0.984	0.915	0.978
AAVLDPSSEAAR	Lmscaffold186.299	PSRP2 OS=Arabidopsis thaliana OX=3702 GN=AXX17_At3g46570 PE=4 SV=1	2	593.807	-1.6289	5.0313e-09	122.33	yes	1.282	1.205	1.191	0.766	0.799	0.757
AAVLDPSSEAAR	Lmscaffold186.299	PSRP2 OS=Arabidopsis thaliana OX=3702 GN=AXX17_At3g46570 PE=4 SV=1	2	593.807	1.3901	0.018407	43.672	yes	NA	NA	NA	NA	NA	NA
AAVLNDMDAVGR	Lmscaffold291.350	Long chain acyl-CoA synthetase 6, peroxisomal (Fragment) OS=Noccaea caerulescens OX=107243 GN=GA_TR15861_c1_g1_i1_g.49223 PE=4 SV=1	2	616.309	1.5985	0.0032198	60.157	no	NA	NA	NA	NA	NA	NA
AAVLQTNPR	Lmscaffold785.310	Ribosomal protein S5/Elongation factor G/III/V family protein OS=Arabidopsis thaliana OX=3702 GN=At3g22980 PE=4 SV=1	2	485.277	3.2689	0.026261	50.034	yes	1.054	0.929	0.96	0.975	1.008	1.074
AAVMEMMR	Lmscaffold356.561	Histone acetyltransferase of the CBP family 1 OS=Arabidopsis thaliana OX=3702 GN=HAC1 PE=4 SV=1	2	469.716	2.0552	0.047852	51.736	yes	NA	NA	NA	NA	NA	NA
AAVMHDVLDAMPEGIK	Lmscaffold216.686	Pre-mRNA-processing-splicing factor 8 OS=Noccaea caerulescens OX=107243 GN=LE_TR13861_c0_g1_i1_g.44522 PE=4 SV=1	3	566.285	2.4424	2.8635e-05	64.565	yes	0.992	0.967	1.031	1.025	0.933	1.052
AAVPTIK	Lmscaffold296.685	Phosphoglycerate kinase OS=Arabidopsis lyrata subsp. lyrata OX=81972 GN=ARALYDRAFT_477124 PE=3 SV=1	2	350.224	1.128	0.034494	75.109	no	0.977	0.852	0.812	1.154	1.16	1.045
AAVQATNDDASASK	Lmscaffold250.608	Leucine carboxyl methyltransferase 1 homolog OS=Eutrema salsugineum OX=72664 GN=EUTSA_v10008126mg PE=3 SV=1	3	450.216	1.2977	0.003403	43.69	yes	NA	NA	NA	NA	NA	NA
AAVQSLDEK	Lmscaffold774.160	Tudor1 OS=Arabidopsis thaliana OX=3702 GN=AXX17_At5g07030 PE=4 SV=1	2	480.753	6.864	0.0007248	120.06	yes	1.004	1.196	1.058	0.884	0.929	0.93
AAVQSPDEK	Lmscaffold98.599	Tudor1 OS=Arabidopsis thaliana OX=3702 GN=AXX17_At5g07030 PE=4 SV=1	2	472.738	0.87711	0.002333	85.355	yes	1.151	1.043	1.007	0.75	1.041	1.009
AAVSFDVLYR	Lmscaffold231.103	tRNA synthetase class I (C) family protein OS=Arabidopsis lyrata subsp. lyrata OX=81972 GN=ARALYDRAFT_494092 PE=3 SV=1	2	570.806	1.436	0.010222	57.174	no	0.987	1.046	1.037	0.994	0.987	0.948
AAVSGMPELLR	Lmscaffold913.133	Importin-5 OS=Noccaea caerulescens OX=107243 GN=GA_TR20422_c0_g1_i1_g.67990 PE=4 SV=1	2	572.313	2.0534	0.0026345	67.061	yes	NA	NA	NA	NA	NA	NA
AAVSGMPELLR	Lmscaffold913.133	Importin-5 OS=Noccaea caerulescens OX=107243 GN=GA_TR20422_c0_g1_i1_g.67990 PE=4 SV=1	2	572.313	1.6789	0.0074145	57.401	yes	NA	NA	NA	NA	NA	NA
AAVTAAETGLAPTHPVR	Lmscaffold12.192	Methyl-CpG-binding domain 8 OS=Arabidopsis lyrata subsp. lyrata OX=81972 GN=MBD8 PE=4 SV=1	3	554.637	0.77619	0.00013868	54.768	yes	NA	NA	NA	NA	NA	NA
AAVTDDIAEGHGDVGAK	Lmscaffold554.50	Malic enzyme OS=Arabis alpina OX=50452 GN=AALP_AA6G007400 PE=3 SV=1	3	542.597	2.6835	8.1961e-36	119	yes	1.129	1.083	1.212	0.887	0.886	0.802
AAVTDDIAEGHGDVGAK	Lmscaffold554.50	Malic enzyme OS=Arabis alpina OX=50452 GN=AALP_AA6G007400 PE=3 SV=1	3	542.597	1.5436	2.2363e-70	179.14	yes	0.99	0.987	1.087	1.058	0.875	1.004
AAVTEDIAEGHGDVSAK	Lmscaffold299.48	Malic enzyme OS=Arabis alpina OX=50452 GN=AALP_AA6G007400 PE=3 SV=1	3	557.272	1.2954	2.3508e-62	171.71	yes	1.246	1.094	1.107	0.812	0.84	0.901
AAVTNAPK	Lmscaffold45.664	ANNAT4 OS=Arabidopsis thaliana OX=3702 GN=AXX17_At2g35630 PE=4 SV=1	3	257.817	0.9292	0.0036817	71.342	no	0.993	0.908	0.975	1.064	1.028	1.032
AAVTPAFAPAFAGINGLGVSLAR	Lmscaffold284.460	GLP3B OS=Arabidopsis thaliana OX=3702 GN=AXX17_At5g20590 PE=3 SV=1	3	724.732	1.8687	1.7849e-21	82.56	yes	1.235	0.688	0.972	0.795	NA	1.31
AAVTPAFAPAFAGINGLGVSLAR	Lmscaffold284.460	GLP3B OS=Arabidopsis thaliana OX=3702 GN=AXX17_At5g20590 PE=3 SV=1	3	724.732	2.0222	3.411e-39	103.58	yes	NA	0.947	NA	1.053	NA	NA
AAVVGGNVLTSQR	Lmscaffold45.1112	OXP1 OS=Arabidopsis thaliana OX=3702 GN=AXX17_At5g35000 PE=4 SV=1	2	636.357	0.9713	3.8824e-12	113.34	no	1.075	0.934	1.002	0.959	1.006	1.024
AAVVGGNVLTSQR	Lmscaffold45.1112	OXP1 OS=Arabidopsis thaliana OX=3702 GN=AXX17_At5g35000 PE=4 SV=1	3	424.574	0.94342	6.1591e-05	69.641	no	NA	NA	NA	NA	NA	NA
AAVVVEQTVGSIR	Lmscaffold316.190	ABC transporter B family member 21 OS=Arabidopsis thaliana OX=3702 GN=ABCB21 PE=1 SV=2	2	664.88		4.515e-06	72.815	no	NA	NA	NA	NA	NA	NA
AAVYLEMGK	Lmscaffold971.104	Hop2 OS=Arabidopsis thaliana OX=3702 GN=AXX17_At1g56030 PE=4 SV=1	2	491.257	2.2874	0.01133	63.426	no	NA	NA	NA	NA	NA	NA
AAVYLEMGK	Lmscaffold971.104	Hop2 OS=Arabidopsis thaliana OX=3702 GN=AXX17_At1g56030 PE=4 SV=1	3	333.172		0.0085496	55.37	no	NA	NA	NA	NA	NA	NA
AAVYLEMGKYDECIKDCDK	Lmscaffold971.104	Hop2 OS=Arabidopsis thaliana OX=3702 GN=AXX17_At1g56030 PE=4 SV=1	4	577.763	1.9705	0.0083913	43.208	no	1.059	0.861	0.785	1.143	1.008	1.144
AAWEDCIK	Lmscaffold358.269	Pectinesterase OS=Brassica oleracea var. oleracea OX=109376 GN=106337347 PE=3 SV=1	2	496.729	1.6818	0.0088055	85.676	no	1.137	1.186	1.147	0.807	0.832	0.892
AAWEDCIK	Lmscaffold358.269	Pectinesterase OS=Brassica oleracea var. oleracea OX=109376 GN=106337347 PE=3 SV=1	2	496.729	1.7584	0.017915	66.27	no	1.078	0.981	1.054	0.962	1.007	0.918
AAWEEYDATCLISK	Lmscaffold237.803	S-formylglutathione hydrolase OS=Arabidopsis lyrata subsp. lyrata OX=81972 GN=ARALYDRAFT_903473 PE=3 SV=1	3	552.924	-0.11669	3.4577e-17	119.88	yes	1.065	0.998	0.987	0.948	0.971	1.03
AAWEFAEGK	Lmscaffold249.246	BnaA10g11850D protein OS=Brassica napus OX=3708 GN=BnaA10g11850D PE=4 SV=1	2	504.743	1.3058	0.0010938	105.98	yes	0.991	0.955	1.051	1.001	1.028	0.974
AAWEFAEGK	Lmscaffold249.246	BnaA10g11850D protein OS=Brassica napus OX=3708 GN=BnaA10g11850D PE=4 SV=1	2	504.743	2.3933	0.0010938	105.98	yes	0.966	1	1.055	1.014	1.041	0.925
AAWEFSEK	Lmscaffold330.572	Cinnamoyl-CoA reductase family OS=Arabidopsis lyrata subsp. lyrata OX=81972 GN=ARALYDRAFT_484158 PE=4 SV=1	2	484.23	2.0089	0.011606	74.173	yes	1.053	0.946	1.082	0.947	1.083	0.889
AAWSAHK	Lmscaffold251.266	Methionine aminopeptidase OS=Capsella rubella OX=81985 GN=CARUB_v10025503mg PE=3 SV=1	3	257.47	-0.17175	0.037985	47.743	no	NA	NA	NA	NA	NA	NA
AAYAEMLYVLDPSK	Lmscaffold296.755	N-terminal acetyltransferase A complex auxiliary subunit NAA15 OS=Arabidopsis thaliana OX=3702 GN=NAA15 PE=1 SV=1	3	524.266	2.4111	0.0021796	48.467	no	0.677	1.136	1.105	0.868	1.228	0.987
AAYAEMLYVLDPSKK	Lmscaffold296.755	N-terminal acetyltransferase A complex auxiliary subunit NAA15 OS=Arabidopsis thaliana OX=3702 GN=NAA15 PE=1 SV=1	3	566.964	2.9102	0.006675	39.82	no	1.147	0.89	1.02	0.945	0.929	1.069
AAYALSEGLGVIACIGEK	Lmscaffold962.26	Triosephosphate isomerase, chloroplastic OS=Noccaea caerulescens OX=107243 GN=GA_TR8326_c0_g1_i1_g.26975 PE=3 SV=1	3	607.985	2.848	3.2628e-11	78.95	yes	1.248	0.744	0.799	1.022	1.054	1.132
AAYALSEGLGVIACIGEK	Lmscaffold962.26	Triosephosphate isomerase, chloroplastic OS=Noccaea caerulescens OX=107243 GN=GA_TR8326_c0_g1_i1_g.26975 PE=3 SV=1	3	607.985	2.3397	6.3736e-10	75.143	yes	1.083	1.074	1.385	0.888	0.47	1.099
AAYDGSLFEK	Lmscaffold349.24	Probable peroxygenase 4 OS=Arabidopsis thaliana OX=3702 GN=PXG4 PE=1 SV=1	2	550.767	1.3084	0.00037676	114.86	yes	1.118	1.06	1.116	0.896	0.884	0.927
AAYLAEK	Lmscaffold18.481	Thioredoxin-like protein AAED1, chloroplastic OS=Noccaea caerulescens OX=107243 GN=LE_TR17699_c0_g1_i1_g.57123 PE=4 SV=1	2	383.211		0.03129	87.323	yes	NA	NA	NA	NA	NA	NA
AAYNNPER	Lmscaffold356.591	RAD23B OS=Arabidopsis thaliana OX=3702 GN=AXX17_At1g74470 PE=4 SV=1	2	467.722	0.44932	0.026842	59.597	yes	0.752	0.622	0.719	1.383	1.209	1.315
AAYVAVMQR	Lmscaffold95.40	Aminopeptidase OS=Arabidopsis thaliana OX=3702 GN=AXX17_At4g37910 PE=3 SV=1	2	504.768	1.4158	0.00317	78.728	no	0.984	0.999	1.095	0.941	1.026	0.956
ACAAQTNATFLK	Lmscaffold291.400	26S protease regulatory subunit 6A-like protein A OS=Noccaea caerulescens OX=107243 GN=GA_TR18490_c0_g1_i1_g.59174 PE=3 SV=1	3	432.552	2.0822	3.846e-09	115.33	no	0.965	0.912	1.129	0.937	0.986	1.07
ACAAQTNATFLK	Lmscaffold291.400	26S protease regulatory subunit 6A-like protein A OS=Noccaea caerulescens OX=107243 GN=GA_TR18490_c0_g1_i1_g.59174 PE=3 SV=1	2	648.324	1.8745	1.4112e-08	113.76	no	0.961	1.015	0.902	0.946	1.076	1.099
ACAAQTNATFLK	Lmscaffold291.400	26S protease regulatory subunit 6A-like protein A OS=Noccaea caerulescens OX=107243 GN=GA_TR18490_c0_g1_i1_g.59174 PE=3 SV=1	3	432.88	1.8129	1.0698e-09	125.97	no	0.956	0.873	0.834	1.147	1.115	1.075
ACAAVVALDAPGANYR	Lmscaffold433.1102	K(+) efflux antiporter 1, chloroplastic OS=Arabidopsis thaliana OX=3702 GN=KEA1 PE=1 SV=2	3	540.272	1.9073	4.105e-23	103.13	no	1.01	0.935	0.975	1.071	0.999	1.01
ACAEHALSMLNGTQLGGQSIR	Lmscaffold48.191	Polyadenylate-binding protein RBP45A (Fragment) OS=Noccaea caerulescens OX=107243 GN=LC_TR11546_c1_g1_i1_g.40509 PE=4 SV=1	3	739.025	1.5562	2.5017e-67	159.75	no	1.075	1.169	0.684	1.335	0.906	0.831
ACAEHALSMLNGTQLGGQSIR	Lmscaffold48.191	Polyadenylate-binding protein RBP45A (Fragment) OS=Noccaea caerulescens OX=107243 GN=LC_TR11546_c1_g1_i1_g.40509 PE=4 SV=1	3	739.025	1.2661	8.5971e-23	92.913	no	0.846	1.001	0.95	1.118	1.115	0.971
ACAEVGIK	Lmscaffold20.373	Bifunctional protein FolD 2 OS=Arabidopsis thaliana OX=3702 GN=FOLD2 PE=2 SV=1	2	424.221	1.0009	0.017915	66.27	no	1.072	1.034	1.051	1.022	0.955	0.866
ACAFSEDTK	Lmscaffold216.703	Transducin family protein OS=Arabidopsis lyrata subsp. lyrata OX=81972 GN=ARALYDRAFT_474398 PE=4 SV=1	2	514.721	2.2073	0.00088197	94.692	no	1.053	0.965	1.06	0.953	0.995	0.973
ACAFSEDTK	Lmscaffold216.703	Transducin family protein OS=Arabidopsis lyrata subsp. lyrata OX=81972 GN=ARALYDRAFT_474398 PE=4 SV=1	3	343.483		2.4635e-06	95.358	no	NA	NA	NA	NA	NA	NA
ACAMAGLHVLR	Lmscaffold146.471	HSP70T-2 OS=Arabidopsis lyrata subsp. lyrata OX=81972 GN=ARALYDRAFT_920155 PE=3 SV=1	3	405.543	1.6507	0.00036585	70.552	no	1.097	0.857	0.83	1.185	0.942	1.089
ACAMAGLHVLR	Lmscaffold146.471	HSP70T-2 OS=Arabidopsis lyrata subsp. lyrata OX=81972 GN=ARALYDRAFT_920155 PE=3 SV=1	3	405.543	0.36004	0.0015538	59.067	no	0.734	0.942	0.949	1.34	0.803	1.233
ACAMAGLR	Lmscaffold110.35	HSP70T-2 OS=Arabidopsis lyrata subsp. lyrata OX=81972 GN=ARALYDRAFT_920155 PE=3 SV=1	2	425.207	0.80002	0.035053	55.441	yes	0.555	0.722	0.732	1.244	1.426	1.32
ACAVGEPVVSFK	Lmscaffold595.114	Pentatricopeptide repeat-containing protein MRL1, chloroplastic OS=Arabidopsis thaliana OX=3702 GN=MRL1 PE=1 SV=2	3	421.885	1.8549	0.013505	36.954	no	NA	NA	NA	NA	NA	NA
ACCHAYR	Lmscaffold250.453	LPA1 OS=Arabidopsis thaliana OX=3702 GN=AXX17_At1g02110 PE=4 SV=1	3	313.13	0.37635	0.01277	69.432	no	NA	NA	NA	NA	NA	NA
ACDEVPYANGNGLK	Lmscaffold1807.10	RSZ22a OS=Arabidopsis thaliana OX=3702 GN=AXX17_At2g20260 PE=4 SV=1	3	503.889	1.7754	0.038662	42.469	yes	NA	NA	NA	NA	NA	NA
ACDLGLQVKPWIK	Lmscaffold117.370	Aconitate hydratase OS=Noccaea caerulescens OX=107243 GN=GA_TR20301_c0_g1_i1_g.67723 PE=3 SV=1	3	509.95		4.2379e-05	64.104	no	NA	NA	NA	NA	NA	NA
ACELQPTDVRPHFR	Lmscaffold250.260	Calcium-binding EF hand family protein OS=Arabidopsis lyrata subsp. lyrata OX=81972 GN=ARALYDRAFT_470505 PE=4 SV=1	4	432.218	0.85797	0.0092561	36.39	no	NA	NA	NA	NA	NA	NA
ACESPDYIK	Lmscaffold544.164	Tubulin gamma chain OS=Noccaea caerulescens OX=107243 GN=GA_TR20899_c0_g1_i1_g.69586 PE=3 SV=1	2	541.745	3.5721	0.00056134	99.815	yes	1.024	1.07	1.008	0.954	1.009	0.934
ACGAVIVNRPDELQESDVGTGAGLFEVK	Lmscaffold165.82	T-complex protein 1 subunit gamma OS=Arabis alpina OX=50452 GN=AALP_AA3G058500 PE=3 SV=1	4	733.618	1.9999	8.1943e-154	197.54	no	0.925	0.975	0.93	1.055	1.112	1.003
ACGLNEVTR	Lmscaffold78.162	Probable phosphoribosylformylglycinamidine synthase, chloroplastic/mitochondrial OS=Arabidopsis thaliana OX=3702 GN=At1g74260 PE=2 SV=3	2	510.251	0.4209	0.0060451	70.028	no	0.871	0.857	0.959	1.093	1.198	1.022
ACGLVGFTCVR	Lmscaffold53.612	Uncharacterized methyltransferase At1g78140, chloroplastic OS=Arabidopsis thaliana OX=3702 GN=At1g78140 PE=1 SV=1	2	620.302	1.4048	3.8178e-05	87.568	yes	0.977	0.844	1.059	1.055	0.977	1.089
ACGLVGFTCVR	Lmscaffold53.612	Uncharacterized methyltransferase At1g78140, chloroplastic OS=Arabidopsis thaliana OX=3702 GN=At1g78140 PE=1 SV=1	2	620.302	1.9196	0.015346	48.188	yes	1.059	1.108	0.954	0.88	0.957	1.043
ACHSLEEGYQPR	Lmscaffold64.6	Protein argonaute 5 OS=Arabidopsis thaliana OX=3702 GN=AGO5 PE=1 SV=2	3	482.886	1.0107	8.5825e-06	80.014	yes	NA	NA	NA	NA	NA	NA
ACIEANVK	Lmscaffold237.72	CRL1 OS=Arabidopsis thaliana OX=3702 GN=AXX17_At2g30060 PE=4 SV=1	2	452.731		0.0036755	95.502	yes	NA	NA	NA	NA	NA	NA
ACIEANVK	Lmscaffold237.72	CRL1 OS=Arabidopsis thaliana OX=3702 GN=AXX17_At2g30060 PE=4 SV=1	3	302.157		0.037585	49.442	yes	NA	NA	NA	NA	NA	NA
ACIEMGEK	Lmscaffold78.162	Probable phosphoribosylformylglycinamidine synthase, chloroplastic/mitochondrial OS=Arabidopsis thaliana OX=3702 GN=At1g74260 PE=2 SV=3	2	469.21	1.7082	0.006608	95.502	no	1.091	1.009	0.981	0.974	0.978	0.967
ACIEMGEK	Lmscaffold78.162	Probable phosphoribosylformylglycinamidine synthase, chloroplastic/mitochondrial OS=Arabidopsis thaliana OX=3702 GN=At1g74260 PE=2 SV=3	3	313.142	1.738	0.0077634	58.596	no	NA	NA	NA	NA	NA	NA
ACIEVNEEGTEAAAASAGVIK	Lmscaffold216.363	Serpin-ZX OS=Noccaea caerulescens OX=107243 GN=LC_TR5595_c0_g1_i1_g.19403 PE=3 SV=1	3	697.341	2.0009	9.391e-35	107.41	no	1.328	0.93	0.795	1.015	0.889	1.042
ACIQDTK	Lmscaffold68.51	REF2 OS=Arabidopsis thaliana OX=3702 GN=AXX17_At4g15720 PE=3 SV=1	2	418.203	0.88867	0.030898	79.474	no	1.465	1.237	1.323	0.64	0.642	0.692
ACITFCNK	Lmscaffold125.32	Gibberellin-regulated protein 4 OS=Arabidopsis thaliana OX=3702 GN=GASA4 PE=1 SV=2	2	507.231	2.2448	1.5877e-05	135.83	yes	1.476	1.459	1.447	0.519	0.557	0.542
ACIVFFDEVDAIGGAR	Lmscaffold498.144	BnaA06g00740D protein OS=Brassica napus OX=3708 GN=BnaA06g00740D PE=3 SV=1	3	580.619	2.6525	1.3061e-07	74.789	yes	NA	0.947	1.226	NA	NA	0.827
ACIVFFDEVDAIGGAR	Lmscaffold498.144	BnaA06g00740D protein OS=Brassica napus OX=3708 GN=BnaA06g00740D PE=3 SV=1	2	870.425	2.4951	5.1419e-09	80.632	yes	0.73	0.854	1.17	1.077	0.99	1.179
ACKPALESNYITK	Lmscaffold550.13	3'-5' exonuclease domain-containing protein / K homology domain-containing protein / KH domain-containing protein OS=Arabidopsis thaliana OX=3702 GN=At2g25910 PE=4 SV=1	3	498.926	1.5553	0.0041524	47.037	yes	0.951	1.037	1.007	0.937	1	1.068
ACLPCHER	Lmscaffold913.11	mRNA, clone: RTFL01-29-D21 OS=Eutrema halophilum OX=98038 PE=2 SV=1	3	348.157	-1.6257	0.014968	49.57	yes	NA	NA	NA	NA	NA	NA
ACLPCHER	Lmscaffold913.11	mRNA, clone: RTFL01-29-D21 OS=Eutrema halophilum OX=98038 PE=2 SV=1	3	348.157	-2.906	0.0027441	79.713	yes	NA	NA	NA	NA	NA	NA
ACMENGVLSVTVPK	Lmscaffold13.183	17.6 kDa class I heat shock protein 3 OS=Arabidopsis thaliana OX=3702 GN=HSP17.6C PE=2 SV=2	3	507.914	2.2452	0.0017928	51.643	yes	NA	NA	NA	NA	NA	NA
ACMENGVLSVTVPK	Lmscaffold13.183	17.6 kDa class I heat shock protein 3 OS=Arabidopsis thaliana OX=3702 GN=HSP17.6C PE=2 SV=2	3	507.914	2.3458	0.0016198	52.527	yes	NA	NA	NA	NA	NA	NA
ACMENGVLSVTVPK	Lmscaffold13.183	17.6 kDa class I heat shock protein 3 OS=Arabidopsis thaliana OX=3702 GN=HSP17.6C PE=2 SV=2	3	507.914	2.9821	0.0036655	44.44	yes	0.619	0.721	0.803	1.18	1.314	1.363
ACMENGVLSVTVPK	Lmscaffold13.183	17.6 kDa class I heat shock protein 3 OS=Arabidopsis thaliana OX=3702 GN=HSP17.6C PE=2 SV=2	3	507.914	1.6274	6.1301e-05	67.136	yes	0.26	0.243	0.246	1.635	1.816	1.801
ACMENGVLSVTVPK	Lmscaffold13.183	17.6 kDa class I heat shock protein 3 OS=Arabidopsis thaliana OX=3702 GN=HSP17.6C PE=2 SV=2	2	753.371	2.264	3.458e-38	162.37	yes	0.245	0.249	0.212	1.694	1.933	1.667
ACMENGVLSVTVPK	Lmscaffold13.183	17.6 kDa class I heat shock protein 3 OS=Arabidopsis thaliana OX=3702 GN=HSP17.6C PE=2 SV=2	3	502.583	1.6042	1.5942e-06	77.776	yes	0.6	0.647	0.575	1.301	1.427	1.451
ACMENGVLSVTVPK	Lmscaffold13.183	17.6 kDa class I heat shock protein 3 OS=Arabidopsis thaliana OX=3702 GN=HSP17.6C PE=2 SV=2	2	753.371	1.8476	1.3319e-10	90.259	yes	NA	NA	NA	NA	NA	NA
ACMSLPATK	Lmscaffold498.503	Chorismate synthase OS=Brassica rapa subsp. pekinensis OX=51351 PE=3 SV=1	2	489.741	1.8061	0.015125	59.067	yes	1.096	1.168	1.031	0.907	0.861	0.938
ACMSLPATK	Lmscaffold498.503	Chorismate synthase OS=Brassica rapa subsp. pekinensis OX=51351 PE=3 SV=1	3	326.83	1.5783	0.0043766	57.859	yes	0.916	1.065	1.001	1.273	0.599	1.147
ACNLNFEEQK	Lmscaffold448.213	Alpha-galactosidase OS=Arabidopsis lyrata subsp. lyrata OX=81972 GN=ARALYDRAFT_484401 PE=3 SV=1	3	418.192	1.9312	0.0037662	52.725	no	NA	NA	NA	NA	NA	NA
ACNSVGVETVK	Lmscaffold216.419	HON5 OS=Arabidopsis thaliana OX=3702 GN=AXX17_At1g42740 PE=4 SV=1	3	388.529	1.9949	0.0013608	62.088	yes	NA	NA	NA	NA	NA	NA
ACNSVGVETVK	Lmscaffold216.419	HON5 OS=Arabidopsis thaliana OX=3702 GN=AXX17_At1g42740 PE=4 SV=1	2	582.29	1.9542	0.01002	53.448	yes	1.031	1.021	0.936	1.047	1.091	0.873
ACNSVGVETVK	Lmscaffold216.419	HON5 OS=Arabidopsis thaliana OX=3702 GN=AXX17_At1g42740 PE=4 SV=1	3	388.857	0.65186	0.00069588	73.632	yes	0.985	0.888	1.056	1.031	0.982	1.058
ACPATVSCADIVIMAAR	Lmscaffold494.78	Peroxidase OS=Arabidopsis lyrata subsp. lyrata OX=81972 GN=ARALYDRAFT_481103 PE=3 SV=1	3	602.628	1.991	6.3441e-07	68.329	no	NA	NA	NA	NA	NA	NA
ACPDAYSYAYDDETSTFTCSR	Lmscaffold296.283	PR5 OS=Arabidopsis thaliana OX=3702 GN=AXX17_At1g69430 PE=4 SV=1	3	827.327	2.065	5.2376e-24	94.632	yes	NA	NA	NA	NA	NA	NA
ACPFILGNECCER	Lmscaffold80.1	PTR2-B OS=Arabidopsis thaliana OX=3702 GN=AXX17_At2g01070 PE=3 SV=1	3	542.567	1.7395	0.00073858	56.956	yes	NA	NA	NA	NA	NA	NA
ACPGVVSCADILAIAAR	Lmscaffold60.263	Peroxidase OS=Arabidopsis lyrata subsp. lyrata OX=81972 GN=ARALYDRAFT_908444 PE=3 SV=1	3	581.968	1.9918	5.5189e-26	103.88	yes	0.712	0.612	1.03	1.095	1.317	1.234
ACPVLTIGPTLPSMYLDQR	Lmscaffold249.453	Glycosyltransferase OS=Barbarea vulgaris subsp. arcuata OX=767412 GN=UGT74F5 PE=2 SV=1	3	716.699	1.9705	7.5729e-06	60.062	no	1.189	0.942	0.885	1.047	0.964	0.973
ACQCPECNCK	Lmscaffold339.162	VSR-2 OS=Arabidopsis lyrata subsp. lyrata OX=81972 GN=ARALYDRAFT_480360 PE=4 SV=1	3	442.828	1.4877	0.00048913	78.098	no	NA	NA	NA	NA	NA	NA
ACQIAGIHPENCR	Lmscaffold752.40	AtAAS OS=Arabidopsis thaliana OX=3702 GN=AXX17_At2g15640 PE=3 SV=1	3	509.238	1.6911	1.8611e-06	79.886	no	1.122	1.017	1.17	0.965	0.844	0.882
ACQIAGIHPENCR	Lmscaffold752.40	AtAAS OS=Arabidopsis thaliana OX=3702 GN=AXX17_At2g15640 PE=3 SV=1	3	509.566		0.0056491	48.277	no	NA	NA	NA	NA	NA	NA
ACQNVTQPLK	Lmscaffold290.309	Formate--tetrahydrofolate ligase OS=Noccaea caerulescens OX=107243 GN=GA_TR11325_c1_g1_i1_g.36409 PE=3 SV=1	3	386.869	0.91629	0.00067451	75.509	yes	1.028	1.006	0.902	0.966	1.033	1.065
ACQNVTQPLK	Lmscaffold290.309	Formate--tetrahydrofolate ligase OS=Noccaea caerulescens OX=107243 GN=GA_TR11325_c1_g1_i1_g.36409 PE=3 SV=1	2	579.8		0.0034691	64.918	yes	NA	NA	NA	NA	NA	NA
ACTADDVYEAGFTQVAR	Lmscaffold544.175	Peptidase family protein OS=Arabidopsis lyrata subsp. lyrata OX=81972 GN=ARALYDRAFT_486640 PE=4 SV=1	3	625.284	1.513	5.4406e-36	114.63	no	1.107	1.014	0.93	0.913	1.174	0.862
ACTYDTTR	Lmscaffold11.188	Pyrophosphate-energized vacuolar membrane proton pump 1 OS=Rorippa aquatica OX=65950 GN=AVP1 PE=2 SV=1	2	494.214	1.0201	0.0034661	104.06	no	0.956	0.998	0.982	0.965	1.088	1.011
ACTYDTTR	Lmscaffold11.188	Pyrophosphate-energized vacuolar membrane proton pump 1 OS=Rorippa aquatica OX=65950 GN=AVP1 PE=2 SV=1	3	329.812	0.54007	0.042149	36.506	no	NA	NA	NA	NA	NA	NA
ACTYTTPLQGISR	Lmscaffold369.579	BXL1 OS=Arabidopsis thaliana OX=3702 GN=AXX17_At5g48140 PE=4 SV=1	3	489.914	1.9306	0.000117	66.989	no	0.956	1.062	1.085	1.176	1.033	0.688
ACVAICR	Lmscaffold12.249	THIE OS=Arabidopsis thaliana OX=3702 GN=AXX17_At1g24090 PE=3 SV=1	2	425.207	0.55933	0.043118	71.258	yes	NA	NA	NA	NA	NA	NA
ACVDASQFDLVESLYK	Lmscaffold223.87	EMB2750 OS=Arabidopsis lyrata subsp. lyrata OX=81972 GN=ARALYDRAFT_896759 PE=4 SV=1	3	615.629	2.7241	4.8656e-05	62.104	yes	NA	NA	NA	NA	NA	NA
ACVDLYHK	Lmscaffold236.798	Pantothenate kinase 2 OS=Arabidopsis lyrata subsp. lyrata OX=81972 GN=ARALYDRAFT_491515 PE=3 SV=1	3	335.832	2.8433	0.020774	45.68	no	1.111	1.076	0.963	0.949	1.023	0.878
ACVGLAPENNMILEYK	Lmscaffold70.917	Myo-inositol 1-phosphate synthase type 2 OS=Brassica napus OX=3708 GN=MIPS2 PE=2 SV=1	3	613.299	2.4815	1.3214e-28	112.17	no	0.584	0.703	0.545	1.409	1.47	1.289
ACVGLAPENNMILEYK	Lmscaffold70.917	Myo-inositol 1-phosphate synthase type 2 OS=Brassica napus OX=3708 GN=MIPS2 PE=2 SV=1	4	456.227	2.063	0.013535	32.523	no	0.599	0.901	0.92	1.101	1.079	1.4
ACVGLAPENNMILEYK	Lmscaffold70.917	Myo-inositol 1-phosphate synthase type 2 OS=Brassica napus OX=3708 GN=MIPS2 PE=2 SV=1	3	607.967	2.4925	0.0074789	36.029	no	NA	NA	NA	NA	NA	NA
ACVGLAPENNMILEYK	Lmscaffold70.917	Myo-inositol 1-phosphate synthase type 2 OS=Brassica napus OX=3708 GN=MIPS2 PE=2 SV=1	3	607.967	2.238	1.1045e-18	97.797	no	0.618	0.673	0.701	1.299	1.345	1.364
ACVPPGMHR	Lmscaffold75.992	Ribonuclease 3 OS=Noccaea caerulescens OX=107243 GN=GA_TR19641_c0_g1_i1_g.64872 PE=4 SV=1	3	342.165	-0.4843	0.032622	35.438	yes	NA	NA	NA	NA	NA	NA
ACVTCCYR	Lmscaffold439.175	mRNA, clone: RTFL01-49-J13 OS=Eutrema halophilum OX=98038 PE=2 SV=1	2	545.217	-1.3003	0.0088849	85.38	yes	0.948	0.832	0.786	1.075	1.13	1.228
ACVYCQVR	Lmscaffold544.281	Dynamin-related protein 1E OS=Arabidopsis thaliana OX=3702 GN=DRP1E PE=1 SV=1	2	528.242	0.079846	0.032501	56.547	no	NA	NA	NA	NA	NA	NA
ACYGVLR	Lmscaffold185.278	BnaA05g11250D protein OS=Brassica napus OX=3708 GN=BnaA05g11250D PE=4 SV=1	2	419.716	1.8077	0.04141	72.021	yes	1.002	1.028	1.035	0.879	1.058	0.998
ADAAGTTSDLYMAYK	Lmscaffold316.298	mRNA, clone: RTFL01-48-L23 OS=Eutrema halophilum OX=98038 PE=2 SV=1	3	526.577	0.35052	3.004e-06	70.628	no	NA	NA	NA	NA	NA	NA
ADADHMLGNVR	Lmscaffold452.110	Pentatricopeptide repeat-containing protein OS=Arabidopsis lyrata subsp. lyrata OX=81972 GN=ARALYDRAFT_490436 PE=4 SV=1	3	405.524	0.99122	0.0031544	49.189	yes	1.072	0.816	0.943	1.029	1.019	1.12
ADADHMLGNVR	Lmscaffold452.110	Pentatricopeptide repeat-containing protein OS=Arabidopsis lyrata subsp. lyrata OX=81972 GN=ARALYDRAFT_490436 PE=4 SV=1	3	400.193	2.1436	0.03071	32.329	yes	NA	NA	NA	NA	NA	NA
ADAEAALK	Lmscaffold468.560	DNA helicase OS=Eutrema salsugineum OX=72664 GN=EUTSA_v10000786mg PE=3 SV=1	2	394.711		0.014788	73.233	yes	NA	NA	NA	NA	NA	NA
ADAFEYADQVLEK	Lmscaffold34.501	Thylakoid lumen 18.3 kDa protein OS=Arabidopsis lyrata subsp. lyrata OX=81972 GN=ARALYDRAFT_892722 PE=4 SV=1	3	500.24	2.0447	4.5771e-13	109.44	yes	0.857	1.194	1.079	0.924	1.076	0.869
ADAFEYADQVLEK	Lmscaffold34.501	Thylakoid lumen 18.3 kDa protein OS=Arabidopsis lyrata subsp. lyrata OX=81972 GN=ARALYDRAFT_892722 PE=4 SV=1	2	749.857	2.0973	7.0694e-51	178.23	yes	1.072	1.005	1.078	0.956	0.989	0.899
ADAFEYADQVLEK	Lmscaffold34.501	Thylakoid lumen 18.3 kDa protein OS=Arabidopsis lyrata subsp. lyrata OX=81972 GN=ARALYDRAFT_892722 PE=4 SV=1	3	500.24	2.8525	8.9158e-08	82.069	yes	0.999	0.898	1.125	0.851	1.199	0.928
ADAGEEGLK	Lmscaffold154.17	Isopentenyl-diphosphate Delta-isomerase II, chloroplastic (Fragment) OS=Noccaea caerulescens OX=107243 GN=GA_TR16621_c0_g1_i1_g.53240 PE=4 SV=1	2	445.217	1.051	0.0014134	90.827	no	1.038	1.085	0.982	0.947	0.984	0.964
ADAGHVEVEK	Lmscaffold316.44	CSP41A OS=Arabidopsis thaliana OX=3702 GN=AXX17_At3g57420 PE=4 SV=1	3	352.177	0.91409	0.026298	34.695	yes	NA	NA	NA	NA	NA	NA
ADAGHVGVEK	Lmscaffold544.40	CSP41A OS=Arabidopsis thaliana OX=3702 GN=AXX17_At3g57420 PE=4 SV=1	3	328.17	0.45981	0.0030596	55.314	no	1.15	1.177	1.051	0.834	0.86	0.928
ADAGHVGVEK	Lmscaffold544.40	CSP41A OS=Arabidopsis thaliana OX=3702 GN=AXX17_At3g57420 PE=4 SV=1	3	328.17	1.5221	0.0033475	54.259	no	1.194	1.081	1.144	0.839	0.92	0.822
ADAGHVGVEK	Lmscaffold544.40	CSP41A OS=Arabidopsis thaliana OX=3702 GN=AXX17_At3g57420 PE=4 SV=1	3	328.17	0.88754	0.038703	31.478	no	NA	NA	NA	NA	NA	NA
ADAIYSATLDTIANMGK	Lmscaffold904.15	RPN6 OS=Arabidopsis thaliana OX=3702 GN=AXX17_At1g29460 PE=4 SV=1	3	585.626	2.689	2.0898e-05	60.549	no	1.233	0.864	0.614	1.342	0.934	1.013
ADAKPSLAEEAVAAAK	Lmscaffold467.438	Peroxisomal membrane protein PEX14 OS=Arabidopsis thaliana OX=3702 GN=PEX14 PE=1 SV=2	3	514.611	-1.4793	2.6643e-31	135.09	no	0.947	0.915	1.016	0.998	1.064	1.06
ADALFIPR	Lmscaffold234.134	Nuclear pore complex protein NUP98A OS=Noccaea caerulescens OX=107243 GN=LE_TR21519_c0_g1_i1_g.69202 PE=4 SV=1	2	451.758	2.3058	0.010319	78.516	no	0.955	0.973	1.022	0.988	1.17	0.892
ADALFIPR	Lmscaffold234.134	Nuclear pore complex protein NUP98A OS=Noccaea caerulescens OX=107243 GN=LE_TR21519_c0_g1_i1_g.69202 PE=4 SV=1	2	451.758	1.6397	0.045274	52.482	no	1.159	0.869	0.851	1.069	1.038	1.014
ADATEIIQQTEK	Lmscaffold165.9	Seryl-tRNA synthetase OS=Arabidopsis lyrata subsp. lyrata OX=81972 GN=ARALYDRAFT_489579 PE=4 SV=1	3	449.565	0.8547	9.1024e-10	106.67	no	1.026	1.009	0.986	0.942	1.055	0.982
ADATVAADGSGTFK	Lmscaffold792.30	Pectinesterase/pectinesterase inhibitor 3 OS=Arabidopsis thaliana OX=3702 GN=PME3 PE=1 SV=2	3	437.546	1.2605	1.4469e-08	81.904	no	NA	NA	NA	NA	NA	NA
ADATVAADGSGTFK	Lmscaffold792.30	Pectinesterase/pectinesterase inhibitor 3 OS=Arabidopsis thaliana OX=3702 GN=PME3 PE=1 SV=2	3	437.546	1.8865	2.3448e-14	96.866	no	1.072	0.945	0.973	1.058	0.917	1.035
ADATVAADGSGTFK	Lmscaffold792.30	Pectinesterase/pectinesterase inhibitor 3 OS=Arabidopsis thaliana OX=3702 GN=PME3 PE=1 SV=2	3	437.546	0.83956	4.8347e-24	145	no	1.124	0.925	1.156	0.976	0.904	0.915
ADATVTTVHSHTK	Lmscaffold20.373	Bifunctional protein FolD 2 OS=Arabidopsis thaliana OX=3702 GN=FOLD2 PE=2 SV=1	4	342.678	-2.5191	0.0039039	42.317	no	NA	NA	NA	NA	NA	NA
ADATVTTVHSHTK	Lmscaffold20.373	Bifunctional protein FolD 2 OS=Arabidopsis thaliana OX=3702 GN=FOLD2 PE=2 SV=1	4	342.678	0.42357	1.5735e-05	73.927	no	1.049	1.104	0.816	0.896	1.014	1.121
ADCLDDLSYAIMYEVTK	Lmscaffold223.534	MPPBETA OS=Arabidopsis thaliana OX=3702 GN=AXX17_At3g01260 PE=3 SV=1	3	674.973	2.179	8.0795e-09	75.018	no	1.029	1.061	0.874	1.036	NA	NA
ADCLDDLSYAIMYEVTK	Lmscaffold223.534	MPPBETA OS=Arabidopsis thaliana OX=3702 GN=AXX17_At3g01260 PE=3 SV=1	3	669.641	2.8074	6.7383e-45	150.39	no	0.937	1.103	0.964	0.998	1.062	0.936
ADDAAQFLEVIR	Lmscaffold8.10	Clathrin heavy chain OS=Brassica rapa subsp. pekinensis OX=51351 PE=3 SV=1	2	674.349	2.1421	0.0073192	52.101	yes	1.111	1.093	0.987	0.935	0.846	1.029
ADDAAQFLEVIR	Lmscaffold8.10	Clathrin heavy chain OS=Brassica rapa subsp. pekinensis OX=51351 PE=3 SV=1	2	674.349	1.1052	4.1257e-06	86.498	yes	1.088	1.06	1.077	0.906	0.902	0.966
ADDASECDKFAK	Lmscaffold420.341	COX6B OS=Arabidopsis thaliana OX=3702 GN=AXX17_At1g23580 PE=4 SV=1	3	452.863	-1.9916	1.3332e-07	91.62	yes	1.06	0.996	0.935	1.004	1.049	0.956
ADDATHFLEVIR	Lmscaffold20.51	Clathrin heavy chain OS=Brassica rapa subsp. pekinensis OX=51351 PE=3 SV=1	3	462.905	1.2766	0.0072662	41.383	no	0.938	0.934	0.92	0.981	1.17	1.058
ADDATHFLEVIR	Lmscaffold20.51	Clathrin heavy chain OS=Brassica rapa subsp. pekinensis OX=51351 PE=3 SV=1	2	693.854	1.8151	4.2062e-09	107.99	no	0.918	0.928	0.963	1.071	1.022	1.097
ADDEYDYLFK	Lmscaffold468.513	RABA1c OS=Arabidopsis thaliana OX=3702 GN=AXX17_At5g44140 PE=4 SV=1	3	426.856	2.2033	0.0095162	43.308	yes	1.039	0.822	0.924	1.012	1.011	1.193
ADDFIPER	Lmscaffold106.407	Allene oxide synthase, chloroplastic OS=Arabidopsis thaliana OX=3702 GN=CYP74A PE=1 SV=3	2	481.733	1.5808	0.010677	76.064	no	1.037	1.084	0.844	1.075	0.966	0.994
ADDFLLSQQQESTSGANK	Lmscaffold28.307	cAMP-regulated phosphoprotein 19-related protein OS=Arabidopsis thaliana OX=3702 GN=At4g16146 PE=1 SV=1	3	646.973	2.0624	3.7777e-42	142.39	yes	0.763	0.8	0.817	1.29	1.253	1.077
ADDGGDTVTFMFESPTQDK	Lmscaffold830.540	Proliferating cell nuclear antigen OS=Arabis alpina OX=50452 GN=AALP_AA1G073800 PE=3 SV=1	3	692.962	2.0983	2.2806e-36	113.88	no	0.856	1.035	1.16	1.014	1.003	0.932
ADDGGDTVTFMFESPTQDK	Lmscaffold830.540	Proliferating cell nuclear antigen OS=Arabis alpina OX=50452 GN=AALP_AA1G073800 PE=3 SV=1	3	687.63	2.048	2.1077e-42	120.08	no	1.149	1.047	1.036	0.971	0.85	0.946
ADDKYHGVVK	Lmscaffold196.48	1-deoxy-D-xylulose-5-phosphate synthase OS=Lepidium apetalum OX=153459 PE=2 SV=1	4	283.65	1.8683	0.0032783	54.259	yes	1.403	1.21	1.283	0.69	0.733	0.68
ADDLYSDK	Lmscaffold309.631	Cell division cycle and apoptosis regulator protein 1 OS=Noccaea caerulescens OX=107243 GN=GA_TR21510_c0_g1_i1_g.70969 PE=4 SV=1	2	463.709	1.5018	0.015073	69.275	no	1.201	1.051	1.052	0.925	0.878	0.894
ADDSLFEAGVAR	Lmscaffold1267.15	Isoleucine--tRNA ligase, cytoplasmic OS=Arabidopsis thaliana OX=3702 GN=At4g10320 PE=2 SV=1	2	625.804	1.7474	0.0064315	53.388	no	0.858	0.96	0.789	1.056	1.238	1.1
ADDSLFEAGVAR	Lmscaffold1267.15	Isoleucine--tRNA ligase, cytoplasmic OS=Arabidopsis thaliana OX=3702 GN=At4g10320 PE=2 SV=1	3	417.539	1.607	0.0053472	42.843	no	NA	NA	NA	NA	NA	NA
ADDSPPFDMSVETALK	Lmscaffold275.2	At2g20920/F5H14.11 OS=Arabidopsis thaliana OX=3702 GN=At2g20920 PE=2 SV=1	3	574.935	2.5261	1.8908e-15	93.424	yes	1.031	1.038	0.894	0.998	0.99	1.05
ADDSTHFLEVIR	Lmscaffold20.263	Clathrin heavy chain OS=Brassica rapa subsp. pekinensis OX=51351 PE=3 SV=1	3	468.237	1.7968	0.00087057	60.161	no	NA	NA	NA	NA	NA	NA
ADDTGELSEKEIIR	Lmscaffold889.75	BnaC06g10950D protein OS=Brassica napus OX=3708 GN=BnaC06g10950D PE=4 SV=1	3	525.934	1.6539	0.0014524	54.898	no	1.07	1.09	1.003	1.062	0.865	0.909
ADDTGELSEKEIIR	Lmscaffold889.75	BnaC06g10950D protein OS=Brassica napus OX=3708 GN=BnaC06g10950D PE=4 SV=1	3	525.934	1.177	0.0015742	54.402	no	1.046	1.043	1.174	0.991	0.97	0.776
ADDTMNLGGIK	Lmscaffold1363.92	BnaC01g24110D protein OS=Brassica napus OX=3708 GN=BnaC01g24110D PE=4 SV=1	2	567.777	0.86658	0.0035392	65.179	no	1.049	0.863	0.947	0.975	0.984	1.183
ADDVPLDVR	Lmscaffold731.42	ASA1 OS=Arabidopsis thaliana OX=3702 GN=AXX17_At1g20890 PE=4 SV=1	2	500.259	0.86246	0.0018437	87.895	no	0.987	1.011	1.052	1.027	0.96	0.963
ADDVPLSWR	Lmscaffold214.261	APS1 OS=Arabidopsis thaliana OX=3702 GN=AXX17_At3g24660 PE=4 SV=1	2	529.767	1.8782	0.0031302	79.489	no	1.195	1.1	1.086	0.82	0.925	0.873
ADDVVSLLAK	Lmscaffold81.100	FAD-binding domain-containing protein OS=Arabidopsis lyrata subsp. lyrata OX=81972 GN=ARALYDRAFT_492802 PE=3 SV=1	2	515.793	2.2444	5.1008e-05	103.08	no	1.095	1.074	1.097	0.885	0.887	0.962
ADEDTIDEMIETGDSEQIFQK	Lmscaffold98.537	SYP132 OS=Arabidopsis thaliana OX=3702 GN=AXX17_At5g07850 PE=3 SV=1	3	805.357	2.2888	7.5672e-41	112.55	yes	1.063	1.032	1.289	0.827	0.77	1.019
ADEISNIIR	Lmscaffold216.809	ATP synthase subunit alpha, chloroplastic OS=Bunias orientalis OX=358661 GN=atpA PE=3 SV=1	2	515.78	2.2341	0.011159	63.624	yes	0.901	1.063	1.244	0.978	0.922	0.891
ADEISNIIR	Lmscaffold216.809	ATP synthase subunit alpha, chloroplastic OS=Bunias orientalis OX=358661 GN=atpA PE=3 SV=1	2	515.78	0.575	0.026121	50.13	yes	NA	NA	NA	NA	NA	NA
ADEISNIIR	Lmscaffold216.809	ATP synthase subunit alpha, chloroplastic OS=Bunias orientalis OX=358661 GN=atpA PE=3 SV=1	2	515.78	1.0442	0.002899	82.417	yes	1.13	1.143	1.053	0.828	0.92	0.926
ADEISNIIR	Lmscaffold216.809	ATP synthase subunit alpha, chloroplastic OS=Bunias orientalis OX=358661 GN=atpA PE=3 SV=1	2	515.78	1.5148	0.00088197	94.692	yes	0.935	1.083	1.071	0.967	0.962	0.981
ADELIEFYK	Lmscaffold57.104	Phenylalanine--tRNA ligase beta subunit, cytoplasmic OS=Arabidopsis thaliana OX=3702 GN=At1g72550 PE=2 SV=1	2	564.285	2.9219	0.0014134	90.827	no	NA	NA	NA	NA	NA	NA
ADELINVGQK	Lmscaffold466.1	Eukaryotic translation initiation factor 3 subunit A OS=Arabidopsis lyrata subsp. lyrata OX=81972 GN=ARALYDRAFT_489971 PE=3 SV=1	2	543.793	1.6504	0.00011065	105.46	no	0.973	0.977	1.008	1.018	0.983	1.041
ADELINVGQK	Lmscaffold466.1	Eukaryotic translation initiation factor 3 subunit A OS=Arabidopsis lyrata subsp. lyrata OX=81972 GN=ARALYDRAFT_489971 PE=3 SV=1	2	543.793	2.5419	0.0043638	69.721	no	1.006	1.041	1.028	0.899	1.017	1.008
ADELINVGQK	Lmscaffold466.1	Eukaryotic translation initiation factor 3 subunit A OS=Arabidopsis lyrata subsp. lyrata OX=81972 GN=ARALYDRAFT_489971 PE=3 SV=1	3	362.865	2.5496	0.0041181	51.436	no	0.99	1.132	0.916	0.861	1.113	0.988
ADELTLK	Lmscaffold613.63	Protein disulfide-isomerase like 2-1 (Fragment) OS=Noccaea caerulescens OX=107243 GN=GA_TR8312_c0_g1_i1_g.26942 PE=3 SV=1	2	395.221	2.7966	0.029358	94.114	no	0.851	1.007	0.914	1.042	1.097	1.09
ADELTLK	Lmscaffold613.63	Protein disulfide-isomerase like 2-1 (Fragment) OS=Noccaea caerulescens OX=107243 GN=GA_TR8312_c0_g1_i1_g.26942 PE=3 SV=1	2	395.221	1.5378	0.02898	82.452	no	1.01	1.013	0.99	0.936	1.137	0.914
ADENDNWAAAK	Lmscaffold236.1430	Eukaryotic translation initiation factor 4B3 OS=Arabidopsis thaliana OX=3702 GN=EIF4B3 PE=1 SV=1	2	602.765	1.835	0.0013492	71.933	no	NA	NA	NA	NA	NA	NA
ADENDNWAAAK	Lmscaffold236.1430	Eukaryotic translation initiation factor 4B3 OS=Arabidopsis thaliana OX=3702 GN=EIF4B3 PE=1 SV=1	3	402.179	1.7535	0.0072395	42.629	no	0.974	0.908	1.007	0.977	1.088	1.046
ADENPDFFNWNR	Lmscaffold42.96	Pectin acetylesterase OS=Capsella rubella OX=81985 GN=CARUB_v10023292mg PE=3 SV=1	2	762.829	3.1895	0.0038787	58.32	yes	1.126	1.155	1.097	0.828	0.8	0.994
ADENPDFFNWNR	Lmscaffold42.96	Pectin acetylesterase OS=Capsella rubella OX=81985 GN=CARUB_v10023292mg PE=3 SV=1	3	508.888	3.2842	0.0030095	48.115	yes	1.09	0.988	1.015	0.644	0.905	1.357
ADEPAEKPPK	Lmscaffold78.176	60S ribosomal protein L6-3 OS=Noccaea caerulescens OX=107243 GN=LC_TR5204_c0_g1_i1_g.18253 PE=4 SV=1	3	361.189	2.0827	0.0064276	50.108	yes	0.946	0.934	1.02	1.096	0.948	1.056
ADEQSTSQEFATVFETALSK	Lmscaffold179.60	Beta-adaptin-like protein OS=Noccaea caerulescens OX=107243 GN=MP_TR1028_c0_g1_i1_g.2709 PE=3 SV=1	3	730.346	2.5865	1.1896e-21	90.464	no	0.784	1.132	0.841	0.966	1.116	1.16
ADETVITNMSLAFDR	Lmscaffold428.16	Glycerol-3-phosphate acyltransferase, chloroplastic OS=Arabidopsis lyrata subsp. lyrata OX=81972 GN=ARALYDRAFT_473408 PE=3 SV=1	3	566.938	1.8814	0.004178	40.372	no	NA	NA	NA	NA	NA	NA
ADETVITNMSLAFDR	Lmscaffold428.16	Glycerol-3-phosphate acyltransferase, chloroplastic OS=Arabidopsis lyrata subsp. lyrata OX=81972 GN=ARALYDRAFT_473408 PE=3 SV=1	3	561.607	1.4302	1.2865e-32	150.05	no	1.167	0.91	1.022	0.923	0.931	1.047
ADEVDSWVSSKPSEPGR	Lmscaffold518.16	Eukaryotic translation initiation factor 4B3 OS=Arabidopsis thaliana OX=3702 GN=EIF4B3 PE=1 SV=1	3	615.959	1.2003	5.2475e-17	89.468	yes	1.04	1.034	0.996	1.006	0.924	0.999
ADEVDSWVSSKPSEPR	Lmscaffold70.1012	Eukaryotic translation initiation factor 4B3 OS=Arabidopsis thaliana OX=3702 GN=EIF4B3 PE=1 SV=1	3	596.951	1.0072	0.002641	45.207	yes	1.054	1.177	0.985	0.884	1.08	0.821
ADEVDSWVSSKPSGPQR	Lmscaffold75.1151	Eukaryotic translation initiation factor 4B3 OS=Arabidopsis thaliana OX=3702 GN=EIF4B3 PE=1 SV=1	3	615.631	1.8645	5.4755e-17	89.232	yes	1.015	0.911	1.162	0.838	1.099	0.975
ADEVDSWVSSNPSGPQR	Lmscaffold236.1430	Eukaryotic translation initiation factor 4B3 OS=Arabidopsis thaliana OX=3702 GN=EIF4B3 PE=1 SV=1	3	610.947	0.88015	2.5109e-08	74.428	yes	0.926	1.103	1.014	0.976	0.949	1.032
ADEVSSILLVR	Lmscaffold8.412	ThiJ-like protein OS=Brassica rapa subsp. pekinensis OX=51351 GN=TJLP1 PE=2 SV=1	2	601.343	0.7634	5.1518e-06	117.09	no	1.045	0.908	0.873	0.968	1.112	1.094
ADEWDVNK	Lmscaffold97.293	Adaptin ear-binding coat-associated protein 1 NECAP-1 OS=Arabidopsis thaliana OX=3702 GN=At3g58600 PE=2 SV=1	2	488.722	1.7782	0.0099919	80.755	yes	1.043	1.039	1.058	0.996	0.865	0.999
ADEWDVNK	Lmscaffold97.293	Adaptin ear-binding coat-associated protein 1 NECAP-1 OS=Arabidopsis thaliana OX=3702 GN=At3g58600 PE=2 SV=1	3	326.151	1.256	0.013309	51.346	yes	1.073	0.965	0.917	0.953	1.067	1.025
ADEYFAK	Lmscaffold309.536	RPL15 OS=Arabidopsis thaliana OX=3702 GN=AXX17_At3g28030 PE=3 SV=1	2	422.198	2.0355	0.034262	75.213	yes	1.123	1.087	0.985	0.907	0.94	0.958
ADEYFAK	Lmscaffold309.536	RPL15 OS=Arabidopsis thaliana OX=3702 GN=AXX17_At3g28030 PE=3 SV=1	2	422.198	1.3316	0.028348	85.212	yes	1.223	1.098	1.028	0.88	0.903	0.869
ADEYFANK	Lmscaffold302.124	RPL15 OS=Arabidopsis thaliana OX=3702 GN=AXX17_At3g28030 PE=3 SV=1	2	479.219	1.6453	0.010373	78.149	yes	1.059	1.06	0.979	0.87	1.05	0.982
ADEYFANK	Lmscaffold302.124	RPL15 OS=Arabidopsis thaliana OX=3702 GN=AXX17_At3g28030 PE=3 SV=1	2	479.219	1.9441	0.030567	57.59	yes	0.999	0.98	1.081	0.863	1.107	0.969
ADFDACNTK	Lmscaffold236.392	ENODL2 OS=Arabidopsis thaliana OX=3702 GN=AXX17_At4g31650 PE=4 SV=1	3	347.815	0.91314	0.00083623	80.231	no	0.973	0.968	1.109	0.946	0.979	1.024
ADFDACNTK	Lmscaffold236.392	ENODL2 OS=Arabidopsis thaliana OX=3702 GN=AXX17_At4g31650 PE=4 SV=1	2	521.219	1.5816	0.00067978	97.813	no	0.978	0.964	0.916	1.011	1.039	1.092
ADFDSLAPK	Lmscaffold70.797	MEE59 OS=Arabidopsis thaliana OX=3702 GN=AXX17_At4g42520 PE=4 SV=1	2	482.243	1.7206	0.00076685	96.342	no	0.954	0.868	0.919	1.141	1.059	1.06
ADFDSLAPK	Lmscaffold70.797	MEE59 OS=Arabidopsis thaliana OX=3702 GN=AXX17_At4g42520 PE=4 SV=1	3	321.831	2.2092	0.019949	40.352	no	NA	NA	NA	NA	NA	NA
ADFFGGGDNK	Lmscaffold96.231	ECHID OS=Arabidopsis thaliana OX=3702 GN=AXX17_At1g53620 PE=3 SV=1	2	514.228	2.4903	0.034064	43.68	yes	NA	NA	NA	NA	NA	NA
ADFGAVMDVLK	Lmscaffold236.600	TS OS=Arabidopsis thaliana OX=3702 GN=AXX17_At4g34230 PE=4 SV=1	2	591.297	2.3767	0.041154	41.242	no	1.059	0.98	0.977	0.995	0.964	1.025
ADFPLYISHLENVGK	Lmscaffold45.383	Glycosyltransferase (Fragment) OS=Arabidopsis thaliana OX=3702 GN=AXX17_At4g18090 PE=2 SV=1	3	568.298	2.1626	8.1771e-17	98.943	yes	1.154	1.241	1.226	0.795	0.754	0.829
ADFSVETK	Lmscaffold891.137	BnaCnng51830D protein (Fragment) OS=Brassica napus OX=3708 GN=BnaCnng51830D PE=4 SV=1	2	448.722	1.9088	0.015073	69.275	yes	0.92	0.908	0.968	0.953	1.237	1.013
ADFVLANTFQELEPHEEK	Lmscaffold42.411	Glycosyltransferase OS=Barbarea vulgaris subsp. arcuata OX=767412 GN=UGT74F5 PE=2 SV=1	3	706.344	2.6732	5.4797e-07	65.022	yes	NA	NA	NA	NA	NA	NA
ADFVLVNTFQELELHEK	Lmscaffold249.456	Glycosyltransferase OS=Capsella rubella OX=81985 GN=CARUB_v10023202mg PE=3 SV=1	3	678.018	2.2201	1.6065e-05	61.127	yes	0.859	1.045	NA	NA	1.047	1.049
ADFVVSDVVPVACR	Lmscaffold81.515	L-arabinokinase OS=Noccaea caerulescens OX=107243 GN=LC_TR19674_c0_g1_i1_g.65475 PE=4 SV=1	3	511.929	2.0405	5.2677e-10	88.163	no	0.994	1.014	0.83	1.063	1.007	1.092
ADGFAGVFPEHK	Lmscaffold236.633	Plasma membrane ATPase OS=Arabidopsis thaliana OX=3702 GN=AXX17_At4g34620 PE=3 SV=1	2	637.812	2.487	0.0022368	63.091	no	1.154	0.846	1.096	0.751	1.183	0.97
ADGFAGVFPEHK	Lmscaffold236.633	Plasma membrane ATPase OS=Arabidopsis thaliana OX=3702 GN=AXX17_At4g34620 PE=3 SV=1	3	425.544	1.4132	0.00087057	60.161	no	NA	NA	NA	NA	NA	NA
ADGGWDTTR	Lmscaffold291.754	Protein transport protein SEC13-like protein A (Fragment) OS=Noccaea caerulescens OX=107243 GN=LC_TR17757_c0_g1_i1_g.60377 PE=3 SV=1	2	489.717	0.061427	0.0022016	114.86	no	1.034	1.008	0.998	0.961	0.98	1.019
ADGIEFTVK	Lmscaffold214.61	Peptidylprolyl isomerase OS=Noccaea caerulescens OX=107243 GN=GA_TR6127_c0_g1_i1_g.20118 PE=4 SV=1	2	490.258	1.2723	0.0022227	113.93	yes	0.95	0.877	0.91	1.115	1.06	1.088
ADGIKTELMDLR	Lmscaffold97.466	Proteasome subunit beta type (Fragment) OS=Noccaea caerulescens OX=107243 GN=LE_TR19928_c0_g1_i1_g.63821 PE=3 SV=1	3	454.575	2.3217	0.0040288	48.568	yes	1.07	0.924	0.928	0.965	0.993	1.118
ADGKPFIGEVWPGPCVFPDYTNSK	Lmscaffold339.455	Heteroglycan glucosidase 1 OS=Arabidopsis thaliana OX=3702 GN=HGL1 PE=3 SV=1	4	671.073	1.8954	0.035434	21.349	no	0.813	1.162	0.907	1.144	0.959	1.015
ADGLAAGK	Lmscaffold295.272	Phosphoribosylamine--glycine ligase, chloroplastic OS=Arabidopsis thaliana OX=3702 GN=PUR2 PE=2 SV=2	2	351.693	1.6144	0.012522	72.879	no	1.008	0.931	0.982	1.022	1.028	1.029
ADGLGVSSCIER	Lmscaffold242.1047	Kas I OS=Arabidopsis lyrata subsp. lyrata OX=81972 GN=ARALYDRAFT_494344 PE=3 SV=1	2	632.304	0.65402	1.1588e-08	117.2	no	1.131	0.984	1.01	0.945	0.962	0.968
ADGLVDMPYISDENADEDPEIK	Lmscaffold8.103	Activator of 90 kDa heat shock protein ATPase-like protein 1 OS=Noccaea caerulescens OX=107243 GN=LE_TR22092_c0_g1_i1_g.70695 PE=4 SV=1	4	609.774	1.1584	0.00029858	45.992	no	NA	NA	NA	NA	NA	NA
ADGLVDMPYISDENADEDPEIK	Lmscaffold8.103	Activator of 90 kDa heat shock protein ATPase-like protein 1 OS=Noccaea caerulescens OX=107243 GN=LE_TR22092_c0_g1_i1_g.70695 PE=4 SV=1	3	812.697	1.22	4.723e-71	150.91	no	0.864	0.861	0.605	1.113	1.136	1.421
ADGLVTLTPNQDQEASSEVLPINFNGLAK	Lmscaffold73.56	Pyruvate kinase OS=Arabidopsis thaliana OX=3702 GN=AXX17_At3g47400 PE=3 SV=1	4	761.387	2.1633	1.5714e-17	70.449	no	1.137	1.094	0.764	1.128	1.062	0.816
ADGMIAHLASLAEK	Lmscaffold46.139	CHLM OS=Arabidopsis thaliana OX=3702 GN=AXX17_At4g28980 PE=4 SV=1	3	476.25	2.1538	9.6096e-19	131.66	no	1.494	1.391	1.297	0.618	0.528	0.671
ADGPMAFYK	Lmscaffold33.89	BnaC06g42530D protein OS=Brassica napus OX=3708 GN=BnaC06g42530D PE=3 SV=1	2	500.234	2.5903	0.0032635	76.943	no	1.027	0.979	0.961	0.99	1.043	0.999
ADGPMAFYK	Lmscaffold33.89	BnaC06g42530D protein OS=Brassica napus OX=3708 GN=BnaC06g42530D PE=3 SV=1	3	333.825		0.046673	40.724	no	NA	NA	NA	NA	NA	NA
ADGPVLVDFWAPWCGPCK	Lmscaffold1108.7	Thioredoxin M2, chloroplastic OS=Noccaea caerulescens OX=107243 GN=LE_TR13940_c0_g1_i1_g.44746 PE=4 SV=1	4	519.493	2.1718	0.00095313	47.548	yes	0.954	1.022	1.034	1.124	0.906	0.96
ADGPVLVDFWAPWCGPCK	Lmscaffold1108.7	Thioredoxin M2, chloroplastic OS=Noccaea caerulescens OX=107243 GN=LE_TR13940_c0_g1_i1_g.44746 PE=4 SV=1	3	692.322	2.0318	7.3532e-07	63.681	yes	1.077	1.023	NA	0.915	NA	0.985
ADGQFTVVANMR	Lmscaffold277.27	BnaA01g21560D protein OS=Brassica napus OX=3708 GN=BnaA01g21560D PE=4 SV=1	2	654.822	1.6136	4.3882e-07	90.689	yes	1.276	1.091	1.125	0.828	0.969	0.712
ADGSEGRPSSSGR	Lmscaffold309.219	Brefeldin A-inhibited guanine nucleotide-exchange protein 5 OS=Arabidopsis thaliana OX=3702 GN=BIG5 PE=1 SV=2	3	421.529	0.76352	2.0568e-05	74.475	yes	1.002	1.171	1.026	0.843	0.952	1.006
ADGSVELNQIR	Lmscaffold219.202	DNAJ heat shock N-terminal domain-containing protein OS=Arabidopsis thaliana OX=3702 GN=MHF15.7 PE=2 SV=1	2	601.312	1.2347	0.015494	48.115	yes	1.191	0.844	0.989	0.832	1.038	1.106
ADGTFVPK	Lmscaffold387.126	U2 small nuclear ribonucleoprotein B'' OS=Arabidopsis thaliana OX=3702 GN=U2B'' PE=1 SV=1	2	417.721	1.6353	0.014694	69.812	no	0.99	1.004	0.942	1.043	0.964	1.057
ADGTFVPR	Lmscaffold358.489	U1A OS=Arabidopsis thaliana OX=3702 GN=AXX17_At2g45370 PE=4 SV=1	2	431.725	1.4088	0.019745	64.42	yes	1.072	1.009	0.993	0.983	1.078	0.864
ADGVDTSFLVVSK	Lmscaffold236.514	BnaA01g08200D protein OS=Brassica napus OX=3708 GN=BnaA01g08200D PE=3 SV=1	3	446.57	-0.014359	0.0058068	41.56	yes	NA	NA	NA	NA	NA	NA
ADGVEFTVK	Lmscaffold306.400	Peptidylprolyl isomerase OS=Noccaea caerulescens OX=107243 GN=GA_TR6127_c0_g1_i1_g.20118 PE=4 SV=1	2	483.251	2.4745	0.00061499	102.52	yes	1.001	0.892	0.894	1.141	0.98	1.093
ADGVEFTVK	Lmscaffold306.400	Peptidylprolyl isomerase OS=Noccaea caerulescens OX=107243 GN=GA_TR6127_c0_g1_i1_g.20118 PE=4 SV=1	3	322.503	2.5243	0.026213	37.556	yes	NA	NA	NA	NA	NA	NA
ADGYILEGK	Lmscaffold146.971	40S ribosomal protein S8 OS=Brassica oleracea var. oleracea OX=109376 GN=106324744 PE=3 SV=1	3	322.503	1.795	0.021583	39.622	no	1.022	0.958	0.86	1.174	0.862	1.124
ADGYILEGK	Lmscaffold146.971	40S ribosomal protein S8 OS=Brassica oleracea var. oleracea OX=109376 GN=106324744 PE=3 SV=1	2	483.251	1.7597	0.002899	82.417	no	1.023	1.191	1.065	0.922	0.887	0.913
ADGYILEGK	Lmscaffold146.971	40S ribosomal protein S8 OS=Brassica oleracea var. oleracea OX=109376 GN=106324744 PE=3 SV=1	2	483.251	1.3016	0.0030502	81.017	no	1.029	1.055	0.956	0.999	1.003	0.957
ADGYPTILFFPAGNK	Lmscaffold272.131	PDIL1-3 OS=Arabidopsis thaliana OX=3702 GN=AXX17_At3g49500 PE=4 SV=1	3	537.612	2.4214	0.00054012	56.569	yes	1.103	1	1.099	0.758	1.037	1.003
ADGYPTILFFPAGNK	Lmscaffold272.131	PDIL1-3 OS=Arabidopsis thaliana OX=3702 GN=AXX17_At3g49500 PE=4 SV=1	3	537.612	2.3899	2.715e-10	85.536	yes	0.933	0.961	1.055	1.208	0.908	0.935
ADHEATVLAQK	Lmscaffold358.106	Electron-transfer flavoprotein:ubiquinone oxidoreductase OS=Arabidopsis lyrata subsp. lyrata OX=81972 GN=ETFQO PE=4 SV=1	3	394.875	0.77173	0.00040324	70.942	yes	0.983	0.91	1.151	0.978	1.017	0.96
ADHHTEGCNAGIDVITGTVGDMEER	Lmscaffold284.482	BnaC09g37000D protein OS=Brassica napus OX=3708 GN=BnaC09g37000D PE=3 SV=1	4	671.797	1.6941	3.7328e-08	56.681	no	0.922	1.435	0.96	0.71	1.207	0.766
ADHHTEGCNAGIDVITGTVGDMEGR	Lmscaffold113.331	BnaC09g37000D protein OS=Brassica napus OX=3708 GN=BnaC09g37000D PE=3 SV=1	4	653.792	1.9618	0.0015036	41.475	yes	NA	NA	NA	NA	NA	NA
ADHHYIEK	Lmscaffold52.490	Glycine-rich RNA-binding protein, putative OS=Arabidopsis thaliana OX=3702 GN=At5g19960 PE=2 SV=1	4	253.877	0.55611	0.031034	37.727	yes	NA	NA	NA	NA	NA	NA
ADHIIHR	Lmscaffold675.346	Transmembrane protein OS=Arabidopsis thaliana OX=3702 GN=At4g32680 PE=4 SV=1	3	287.828	-0.20131	0.015306	66.087	yes	NA	NA	NA	NA	NA	NA
ADHLLKDYCNEK	Lmscaffold676.150	Glycine--tRNA ligase 1, mitochondrial OS=Noccaea caerulescens OX=107243 GN=LC_TR13920_c0_g1_i1_g.48137 PE=4 SV=1	4	377.182	2.0882	0.00010452	71.888	no	NA	NA	NA	NA	NA	NA
ADHSDEMKDIK	Lmscaffold17.275	ANNAT4 OS=Arabidopsis thaliana OX=3702 GN=AXX17_At2g35630 PE=4 SV=1	4	326.9	0.38778	0.0010687	73.435	no	1.096	1.078	1.06	0.825	1.062	0.878
ADHSDEMKDIK	Lmscaffold17.275	ANNAT4 OS=Arabidopsis thaliana OX=3702 GN=AXX17_At2g35630 PE=4 SV=1	4	326.9	0.9694	0.011598	50.452	no	1.131	1.049	0.796	1.043	1.021	0.961
ADHSDEMKDIK	Lmscaffold17.275	ANNAT4 OS=Arabidopsis thaliana OX=3702 GN=AXX17_At2g35630 PE=4 SV=1	4	322.901	0.7659	3.9316e-08	100.93	no	1.068	1.003	1.043	0.967	0.959	0.961
ADHSILER	Lmscaffold565.10	Dihydroxyacetone kinase family protein OS=Arabidopsis lyrata subsp. lyrata OX=81972 GN=ARALYDRAFT_336963 PE=4 SV=1	3	314.166	-0.4363	0.0058427	62.546	no	1.132	0.944	0.967	0.956	0.935	1.066
ADHSILER	Lmscaffold565.10	Dihydroxyacetone kinase family protein OS=Arabidopsis lyrata subsp. lyrata OX=81972 GN=ARALYDRAFT_336963 PE=4 SV=1	3	314.166	-0.01928	0.0091307	55.872	no	1.046	1.103	0.875	1.028	0.914	1.034
ADIDDYLASGGK	Lmscaffold216.827	Acetyltransferase component of pyruvate dehydrogenase complex OS=Arabidopsis thaliana OX=3702 GN=AXX17_At1g48680 PE=3 SV=1	3	408.863	2.1088	0.003188	47.712	no	1.069	1.059	0.98	0.919	1.024	0.948
ADIDDYLASGGK	Lmscaffold216.827	Acetyltransferase component of pyruvate dehydrogenase complex OS=Arabidopsis thaliana OX=3702 GN=AXX17_At1g48680 PE=3 SV=1	2	612.791	2.2948	3.9652e-09	107.65	no	1.011	1.086	0.928	0.904	0.978	1.094
ADIEEVTSLYLDAK	Lmscaffold113.250	RuvB-like helicase OS=Capsella rubella OX=81985 GN=CARUB_v10000923mg PE=3 SV=1	3	522.935		0.0008249	49.298	no	NA	NA	NA	NA	NA	NA
ADIETLR	Lmscaffold33.31	BZO2H4 OS=Arabidopsis thaliana OX=3702 GN=AXX17_At3g49110 PE=4 SV=1	2	409.224	2.8924	0.022825	108.09	yes	NA	NA	NA	NA	NA	NA
ADIGGNISR	Lmscaffold127.253	Pleckstrin homology domain-containing family A member 8 OS=Noccaea caerulescens OX=107243 GN=MP_TR26078_c0_g1_i1_g.76158 PE=4 SV=1	2	451.738	0.24425	0.023428	51.998	no	1.055	1.009	1.009	0.973	0.939	1.015
ADIGIAVADATDAAR	Lmscaffold37.161	Plasma membrane ATPase OS=Capsella rubella OX=81985 GN=CARUB_v10012913mg PE=3 SV=1	2	715.368	1.7471	0.0021592	55.975	no	1.06	0.933	0.803	1.052	1.159	0.994
ADIGIAVDDATDAAR	Lmscaffold236.633	Plasma membrane ATPase OS=Arabidopsis thaliana OX=3702 GN=AXX17_At4g34620 PE=3 SV=1	3	491.911	-0.97228	6.4718e-14	94.532	no	0.995	1.077	0.832	1.038	0.824	1.233
ADIGIAVDDATDAAR	Lmscaffold236.633	Plasma membrane ATPase OS=Arabidopsis thaliana OX=3702 GN=AXX17_At4g34620 PE=3 SV=1	2	737.363	-1.1046	1.2296e-28	146.1	no	1.036	1.039	1.116	0.92	0.925	0.963
ADILDPALMR	Lmscaffold291.400	26S protease regulatory subunit 6A-like protein A OS=Noccaea caerulescens OX=107243 GN=GA_TR18490_c0_g1_i1_g.59174 PE=3 SV=1	2	565.797	2.0984	0.017984	51.762	no	1.027	1.026	0.87	0.973	1.043	1.061
ADILDSALLRPGR	Lmscaffold17.967	VAR2 OS=Arabidopsis thaliana OX=3702 GN=AXX17_At2g27100 PE=3 SV=1	3	466.268	1.4624	8.2459e-08	84.365	no	1.32	0.856	1.027	0.956	0.976	0.865
ADILDSALLRPGR	Lmscaffold17.967	VAR2 OS=Arabidopsis thaliana OX=3702 GN=AXX17_At2g27100 PE=3 SV=1	2	698.899	1.792	5.5812e-19	145.6	no	1.103	1.077	0.969	0.883	0.969	1
ADIVITPVIK	Lmscaffold481.44	Metallo-hydrolase/oxidoreductase superfamily protein OS=Arabidopsis thaliana OX=3702 GN=T3M22.5 PE=2 SV=1	2	534.837	1.8114	1.9553e-05	96.229	yes	0.965	0.953	0.939	1.05	1.071	1.023
ADIVITPVIK	Lmscaffold481.44	Metallo-hydrolase/oxidoreductase superfamily protein OS=Arabidopsis thaliana OX=3702 GN=T3M22.5 PE=2 SV=1	3	356.894	1.7317	0.0041181	51.436	yes	0.819	1.034	0.777	1.135	1.025	1.211
ADKEVETEK	Lmscaffold34.823	Phox2 OS=Arabidopsis thaliana OX=3702 GN=AXX17_At1g55690 PE=1 SV=1	3	350.177	2.2446	0.0094954	51.276	yes	0.819	1.045	0.97	1.026	1.085	1.054
ADKPSTLYWAETQDGGDAK	Lmscaffold251.68	Serine-type peptidase OS=Arabidopsis lyrata subsp. lyrata OX=81972 GN=ARALYDRAFT_322384 PE=4 SV=1	4	513.993	1.9429	1.5609e-19	90.453	no	1.244	1.154	1.311	0.852	0.682	0.759
ADKPSTLYWAETQDGGDAK	Lmscaffold251.68	Serine-type peptidase OS=Arabidopsis lyrata subsp. lyrata OX=81972 GN=ARALYDRAFT_322384 PE=4 SV=1	3	684.988	2.2864	8.4081e-42	118.37	no	1.524	1.273	1.249	0.629	0.65	0.675
ADKVDIVQR	Lmscaffold54.259	NADH-dependent glutamate synthase 1 gene OS=Arabidopsis lyrata subsp. lyrata OX=81972 GN=GLT1 PE=4 SV=1	3	348.533	1.7756	0.019059	43.958	no	1.052	1.027	1.073	0.913	0.991	0.943
ADLDYEK	Lmscaffold344.116	S-adenosylmethionine synthase 2 OS=Brassica juncea OX=3707 GN=MSAMS2 PE=2 SV=1	2	427.201	2.2518	0.030898	79.474	yes	1.31	1.242	1.442	0.696	0.685	0.625
ADLDYIFLK	Lmscaffold676.17	KxDL motif protein OS=Arabidopsis thaliana OX=3702 GN=At3g29130 PE=4 SV=1	2	549.298	2.9143	0.0032259	77.662	yes	1.185	1.107	0.886	0.867	0.969	0.986
ADLEAISALK	Lmscaffold802.252	Binding protein OS=Arabidopsis lyrata subsp. lyrata OX=81972 GN=ARALYDRAFT_470389 PE=4 SV=1	2	515.793	2.5818	7.1739e-05	103.91	no	0.977	0.946	0.93	1.119	1.001	1.028
ADLEQQMYILR	Lmscaffold54.259	NADH-dependent glutamate synthase 1 gene OS=Arabidopsis lyrata subsp. lyrata OX=81972 GN=GLT1 PE=4 SV=1	2	690.353	2.023	0.021391	45.183	no	1.002	0.974	0.951	1.062	0.963	1.048
ADLGLLGFPPK	Lmscaffold34.162	LPA3 OS=Arabidopsis thaliana OX=3702 GN=AXX17_At1g67250 PE=4 SV=1	2	564.327	2.6051	0.0048434	62.466	yes	1	1.123	1.128	1.003	0.991	0.755
ADLHHLGLFLEGK	Lmscaffold461.181	ICU9 OS=Arabidopsis thaliana OX=3702 GN=AXX17_At1g42500 PE=3 SV=1	4	363.202	1.7764	0.018159	32.933	no	1.162	NA	0.974	NA	0.864	NA
ADLHHLGLFLEGK	Lmscaffold461.181	ICU9 OS=Arabidopsis thaliana OX=3702 GN=AXX17_At1g42500 PE=3 SV=1	3	483.933	2.1089	6.3014e-09	88.075	no	1.027	1.18	0.931	0.804	1	1.059
ADLIAYLK	Lmscaffold491.76	BnaA09g30340D protein OS=Brassica napus OX=3708 GN=BnaA09g30340D PE=3 SV=1	2	453.768	2.3058	0.010677	76.064	no	NA	NA	NA	NA	NA	NA
ADLLDINGQIFAEQGK	Lmscaffold687.29	BnaC09g33800D protein OS=Brassica napus OX=3708 GN=BnaC09g33800D PE=4 SV=1	3	578.297	2.1745	2.3894e-28	118.21	no	0.946	0.932	0.949	0.984	1.162	1.027
ADLLDINGQIFAEQGK	Lmscaffold687.29	BnaC09g33800D protein OS=Brassica napus OX=3708 GN=BnaC09g33800D PE=4 SV=1	3	578.297	2.0838	3.6627e-34	143.97	no	1.019	0.945	1.076	0.907	0.925	1.128
ADLLDINGQIFAEQGK	Lmscaffold687.29	BnaC09g33800D protein OS=Brassica napus OX=3708 GN=BnaC09g33800D PE=4 SV=1	3	578.297	1.9979	3.8586e-28	111.64	no	0.988	0.898	0.945	1.02	0.992	1.157
ADLLDINGQIFAEQGK	Lmscaffold687.29	BnaC09g33800D protein OS=Brassica napus OX=3708 GN=BnaC09g33800D PE=4 SV=1	3	577.969	0.74099	9.1297e-29	122.63	no	1.104	1.062	0.94	0.956	0.988	0.95
ADLLLCESGGDNLAANFSR	Lmscaffold18.214	UREG OS=Arabidopsis thaliana OX=3702 GN=AXX17_At2g31010 PE=3 SV=1	3	674.99	1.9702	4.6827e-70	172.12	yes	1.152	1.104	1.137	0.913	0.857	0.836
ADLNHLR	Lmscaffold43.144	Ras-related protein RABA2d OS=Noccaea caerulescens OX=107243 GN=GA_TR15745_c0_g1_i1_g.48024 PE=4 SV=1	3	280.156	0.47364	0.0077374	91.626	yes	NA	NA	NA	NA	NA	NA
ADLNHLR	Lmscaffold43.144	Ras-related protein RABA2d OS=Noccaea caerulescens OX=107243 GN=GA_TR15745_c0_g1_i1_g.48024 PE=4 SV=1	2	419.73		0.035998	86.095	yes	NA	NA	NA	NA	NA	NA
ADLNVPLDDNQNITDDTR	Lmscaffold655.227	Phosphoglycerate kinase OS=Arabidopsis lyrata subsp. lyrata OX=81972 GN=ARALYDRAFT_474689 PE=3 SV=1	3	676.987	1.3751	6.3758e-63	167.99	no	0.975	0.706	1.135	1.1	1.026	1.057
ADLNVPLDDNQNITDDTR	Lmscaffold655.227	Phosphoglycerate kinase OS=Arabidopsis lyrata subsp. lyrata OX=81972 GN=ARALYDRAFT_474689 PE=3 SV=1	3	676.987	1.5826	3.5904e-56	160.55	no	0.856	0.886	1.154	0.85	NA	1.254
ADLPERISAR	Lmscaffold66.101	ATPREP1 OS=Arabidopsis lyrata subsp. lyrata OX=81972 GN=ARALYDRAFT_479430 PE=4 SV=1	3	376.544	-0.34522	0.015205	42.336	yes	0.951	0.956	0.993	0.986	0.905	1.209
ADLQDYEALK	Lmscaffold522.35	Cinnamoyl-CoA reductase 1 OS=Brassica rapa subsp. oleifera OX=145471 PE=2 SV=1	2	583.29	1.8659	0.017229	49.448	yes	1.129	0.996	0.978	0.969	0.943	0.985
ADLVNDIDDVEK	Lmscaffold374.186	BnaA03g55930D protein OS=Brassica napus OX=3708 GN=BnaA03g55930D PE=4 SV=1	3	449.221	2.5029	0.001069	58.116	no	1.181	0.989	0.99	1.01	1.002	0.828
ADLVNNLGTIAR	Lmscaffold75.372	Early-responsive to dehydration 8 OS=Arabidopsis lyrata subsp. lyrata OX=81972 GN=HSP81-2 PE=3 SV=1	2	629.344	1.1093	6.8779e-09	106.39	no	0.891	0.928	0.875	1.045	1.092	1.169
ADLVNNLGTIAR	Lmscaffold75.372	Early-responsive to dehydration 8 OS=Arabidopsis lyrata subsp. lyrata OX=81972 GN=HSP81-2 PE=3 SV=1	2	629.344	2.1612	7.1456e-05	79.875	no	0.821	0.839	0.843	1.069	1.162	1.266
ADLVNNLGTIAR	Lmscaffold75.372	Early-responsive to dehydration 8 OS=Arabidopsis lyrata subsp. lyrata OX=81972 GN=HSP81-2 PE=3 SV=1	2	628.852	1.7596	6.481e-09	120.84	no	0.861	0.832	0.815	1.031	1.233	1.229
ADMDALSMQEMVEWEHK	Lmscaffold498.296	IAA-alanine resistant 3 OS=Arabidopsis lyrata subsp. lyrata OX=81972 GN=IAR3 PE=4 SV=1	3	683.962	2.5037	2.7663e-31	109.04	yes	0.998	0.999	0.921	1.066	0.999	1.018
ADMDESKR	Lmscaffold284.721	Putative GTP-binding protein ara-3 OS=Arabidopsis thaliana OX=3702 GN=MMN10.12 PE=2 SV=1	3	317.812	1.4572	0.0068572	64.42	no	1.011	0.875	1.013	1.058	1.053	0.991
ADMFLEPGDK	Lmscaffold498.156	mRNA, clone: RTFL01-39-G16 OS=Eutrema halophilum OX=98038 PE=2 SV=1	2	561.76	2.4774	0.010222	57.175	yes	0.995	1.049	0.992	1.013	1.029	0.922
ADMFLEPGDR	Lmscaffold240.119	mRNA, clone: RTFL01-39-G16 OS=Eutrema halophilum OX=98038 PE=2 SV=1	2	575.764	1.5071	0.028131	45.661	yes	NA	NA	NA	NA	NA	NA
ADMFSESQR	Lmscaffold482.114	Probable ATP synthase 24 kDa subunit, mitochondrial OS=Arabidopsis thaliana OX=3702 GN=At2g21870 PE=1 SV=1	2	543.73	1.2513	0.043253	47.187	no	1.191	0.842	0.942	0.956	1.006	1.063
ADMSFEEGVK	Lmscaffold34.536	Proteasome subunit beta OS=Noccaea caerulescens OX=107243 GN=GA_TR394_c0_g1_i1_g.1133 PE=3 SV=1	3	371.502	1.9358	0.01977	36.684	yes	NA	NA	NA	NA	NA	NA
ADMSFEEGVK	Lmscaffold34.536	Proteasome subunit beta OS=Noccaea caerulescens OX=107243 GN=GA_TR394_c0_g1_i1_g.1133 PE=3 SV=1	2	556.75	1.8513	1.6751e-05	97.734	yes	0.896	0.946	0.882	1.022	1.026	1.228
ADMSFEEGVK	Lmscaffold34.536	Proteasome subunit beta OS=Noccaea caerulescens OX=107243 GN=GA_TR394_c0_g1_i1_g.1133 PE=3 SV=1	3	371.502	2.0689	0.0022223	61.593	yes	NA	NA	NA	NA	NA	NA
ADMSFEEGVK	Lmscaffold34.536	Proteasome subunit beta OS=Noccaea caerulescens OX=107243 GN=GA_TR394_c0_g1_i1_g.1133 PE=3 SV=1	2	556.75	1.9134	0.00011065	105.46	yes	0.861	1.039	0.981	1.085	0.944	1.091
ADMSFEEGVK	Lmscaffold34.536	Proteasome subunit beta OS=Noccaea caerulescens OX=107243 GN=GA_TR394_c0_g1_i1_g.1133 PE=3 SV=1	3	376.834	2.2948	0.00054493	76.228	yes	1.028	1.018	0.982	1.015	0.954	1.003
ADMSFEEGVMLLEK	Lmscaffold96.92	Proteasome subunit beta OS=Noccaea caerulescens OX=107243 GN=GA_TR394_c0_g1_i1_g.1133 PE=3 SV=1	3	538.918	2.3562	0.00073603	55.98	yes	NA	NA	NA	NA	NA	NA
ADMSFEEGVMLLEK	Lmscaffold96.92	Proteasome subunit beta OS=Noccaea caerulescens OX=107243 GN=GA_TR394_c0_g1_i1_g.1133 PE=3 SV=1	3	538.918	2.4573	0.0024606	45.992	yes	NA	NA	NA	NA	NA	NA
ADMTLAGFDGFR	Lmscaffold802.190	Ankyrin repeat family protein OS=Arabidopsis thaliana OX=3702 GN=At1g04780 PE=1 SV=1	2	650.803	2.3241	0.0073394	52.071	yes	0.903	0.909	0.865	1.08	1.129	1.114
ADMVLEPGDK	Lmscaffold216.778	Persulfide dioxygenase ETHE1-like protein, mitochondrial OS=Noccaea caerulescens OX=107243 GN=GA_TR8275_c2_g1_i1_g.26815 PE=4 SV=1	3	358.843	1.666	0.038246	31.597	yes	NA	NA	NA	NA	NA	NA
ADMVLEPGDK	Lmscaffold216.778	Persulfide dioxygenase ETHE1-like protein, mitochondrial OS=Noccaea caerulescens OX=107243 GN=GA_TR8275_c2_g1_i1_g.26815 PE=4 SV=1	2	537.76	1.9726	0.0020823	77.062	yes	1.1	1.098	0.897	0.971	0.962	0.973
ADMYFFSPEHPPLTEDAQR	Lmscaffold299.441	ATP-dependent Clp protease ATP-binding subunit CLPT2, chloroplastic OS=Arabidopsis thaliana OX=3702 GN=CLPT2 PE=1 SV=1	3	751.009	2.3347	2.0358e-24	96.143	no	1.013	1.033	1.096	0.903	0.994	0.96
ADPGPSSHIFADR	Lmscaffold125.339	At5g18420 OS=Arabidopsis thaliana OX=3702 GN=At5g18420 PE=2 SV=1	3	457.221	1.8014	0.00016556	65.12	yes	NA	NA	NA	NA	NA	NA
ADPLPYVK	Lmscaffold108.78	Sulfotransferase OS=Arabidopsis lyrata subsp. lyrata OX=81972 GN=ARALYDRAFT_676967 PE=3 SV=1	2	451.753	1.9692	0.046058	52.255	no	NA	NA	NA	NA	NA	NA
ADPLTCFPHLK	Lmscaffold384.226	BnaA09g42210D protein OS=Brassica napus OX=3708 GN=BnaA09g42210D PE=4 SV=1	3	433.557	1.8582	0.011529	39.625	yes	NA	NA	NA	NA	NA	NA
ADPLTCFPHLKK	Lmscaffold384.226	BnaA09g42210D protein OS=Brassica napus OX=3708 GN=BnaA09g42210D PE=4 SV=1	4	357.443	2.6436	0.024853	30.729	yes	0.926	0.819	0.829	1.357	0.907	1.162
ADPYVVLSMK	Lmscaffold802.114	SYTE OS=Arabidopsis thaliana OX=3702 GN=AXX17_At1g04920 PE=4 SV=1	3	374.867	3.0426	0.0028597	56.404	yes	0.993	0.859	0.993	1.022	0.912	1.222
ADQALEIFGK	Lmscaffold291.479	Pentatricopeptide repeat-containing protein OS=Arabidopsis lyrata subsp. lyrata OX=81972 GN=ARALYDRAFT_896522 PE=4 SV=1	2	546.29	2.688	2.1065e-05	95.417	yes	1.127	1.03	1.048	0.926	0.95	0.919
ADQIVTETR	Lmscaffold306.489	Glutamyl-tRNA(Gln) amidotransferase subunit B, chloroplastic/mitochondrial OS=Arabidopsis thaliana OX=3702 GN=GATB PE=3 SV=1	2	516.77	0.72861	6.6507e-05	126.71	yes	1.04	0.982	1.142	0.889	0.964	0.982
ADQLPEIYR	Lmscaffold752.27	PHB6 OS=Arabidopsis thaliana OX=3702 GN=AXX17_At2g15860 PE=4 SV=1	2	552.788		0.01213	62.633	yes	NA	NA	NA	NA	NA	NA
ADQLPETYR	Lmscaffold417.127	PHB6 OS=Arabidopsis thaliana OX=3702 GN=AXX17_At2g15860 PE=4 SV=1	2	546.77	1.8314	0.0021539	113.44	yes	1.138	0.949	0.883	0.992	1.016	1.022
ADRDESSPYAAMLAAQDVAQR	Lmscaffold27.31	Alpha/beta hydrolase domain-containing protein 11 (Fragment) OS=Noccaea caerulescens OX=107243 GN=LC_TR9152_c0_g1_i1_g.32866 PE=4 SV=1	3	761.022	1.5393	0.0020571	45.423	no	0.75	NA	NA	0.921	1.326	1.003
ADRDESSPYAAMLAAQDVAQR	Lmscaffold27.31	Alpha/beta hydrolase domain-containing protein 11 (Fragment) OS=Noccaea caerulescens OX=107243 GN=LC_TR9152_c0_g1_i1_g.32866 PE=4 SV=1	3	761.022	0.56154	0.0029351	43.164	no	NA	NA	NA	NA	NA	1
ADRDESSPYAAMLAAQDVAQR	Lmscaffold27.31	Alpha/beta hydrolase domain-containing protein 11 (Fragment) OS=Noccaea caerulescens OX=107243 GN=LC_TR9152_c0_g1_i1_g.32866 PE=4 SV=1	3	755.69	1.4321	6.9803e-34	105.06	no	1.101	1.157	1.029	0.761	1.029	0.922
ADRDESSPYAAMLAAQDVAQR	Lmscaffold27.31	Alpha/beta hydrolase domain-containing protein 11 (Fragment) OS=Noccaea caerulescens OX=107243 GN=LC_TR9152_c0_g1_i1_g.32866 PE=4 SV=1	4	567.02	1.1312	8.4584e-19	85.737	no	0.981	1.121	1.074	0.921	0.812	1.091
ADRPVLVDFWAPWCGPCK	Lmscaffold29.47	ATHM2 OS=Arabidopsis thaliana OX=3702 GN=AXX17_At4g04460 PE=4 SV=1	3	725.349	2.7858	9.8663e-37	119.8	yes	1.163	0.976	1.199	0.936	0.904	0.822
ADRPVLVDFWAPWCGPCK	Lmscaffold29.47	ATHM2 OS=Arabidopsis thaliana OX=3702 GN=AXX17_At4g04460 PE=4 SV=1	4	544.263	3.0166	2.1286e-05	58.427	yes	1.043	1.015	0.964	1.038	0.979	0.961
ADRYEQAR	Lmscaffold66.287	HCF107 OS=Arabidopsis lyrata subsp. lyrata OX=81972 GN=ARALYDRAFT_479172 PE=4 SV=1	3	336.833	-0.19643	0.032754	44.349	yes	NA	NA	NA	NA	NA	NA
ADSGVNFSILEQLDSSK	Lmscaffold9.46	BnaC09g54420D protein OS=Brassica napus OX=3708 GN=BnaC09g54420D PE=4 SV=1	3	603.967	2.2001	2.2693e-05	60.334	yes	NA	NA	NA	NA	NA	NA
ADSPIDANEIR	Lmscaffold53.402	BnaAnng21370D protein OS=Brassica napus OX=3708 GN=BnaAnng21370D PE=4 SV=1	2	600.796	0.81187	0.013087	49.448	no	0.905	1.18	0.774	0.949	1.122	1.071
ADSQVFLFANSK	Lmscaffold186.379	RPL24A OS=Arabidopsis lyrata subsp. lyrata OX=81972 GN=ARALYDRAFT_482640 PE=4 SV=1	2	663.838	1.9458	1.6188e-21	153.09	yes	0.989	1.006	1.008	0.959	1.02	1.018
ADSVEFTVK	Lmscaffold339.324	Peptidylprolyl isomerase OS=Noccaea caerulescens OX=107243 GN=GA_TR6127_c0_g1_i1_g.20118 PE=4 SV=1	3	332.506	1.89	0.032156	35.541	yes	0.949	0.924	0.902	1.012	1.109	1.103
ADTFNLQHR	Lmscaffold20.229	DNA gyrase subunit A family protein OS=Arabidopsis lyrata subsp. lyrata OX=81972 GN=ARALYDRAFT_478403 PE=3 SV=1	3	367.853	0.45255	0.0032908	62.463	yes	NA	NA	NA	NA	NA	NA
ADTLVSEIEK	Lmscaffold185.342	Early endosome antigen OS=Arabidopsis thaliana OX=3702 GN=At2g32240 PE=1 SV=1	3	368.864	2.0977	0.00013251	85.533	no	0.991	0.878	0.973	1.165	1.1	0.892
ADTLVSEIEK	Lmscaffold185.342	Early endosome antigen OS=Arabidopsis thaliana OX=3702 GN=At2g32240 PE=1 SV=1	2	552.793	2.3901	0.00029694	111.63	no	0.903	0.812	0.945	1.042	1.129	1.169
ADTLVSEIENLK	Lmscaffold110.29	Early endosome antigen OS=Arabidopsis thaliana OX=3702 GN=At2g32240 PE=1 SV=1	3	444.573	2.626	0.00016019	69.721	yes	0.876	1.447	0.644	1.055	0.906	1.071
ADTLVSEIENLK	Lmscaffold110.29	Early endosome antigen OS=Arabidopsis thaliana OX=3702 GN=At2g32240 PE=1 SV=1	2	666.356	2.9552	0.010382	48.568	yes	0.967	0.955	1.04	1.158	1.042	0.838
ADVAEVCIQALQLEEAK	Lmscaffold18.530	BnaA04g29010D protein OS=Brassica napus OX=3708 GN=BnaA04g29010D PE=4 SV=1	3	629.656	2.0596	7.7606e-36	118.31	no	1.074	1.093	1.035	0.92	0.97	0.908
ADVAEVCIQALQLEEAK	Lmscaffold18.530	BnaA04g29010D protein OS=Brassica napus OX=3708 GN=BnaA04g29010D PE=4 SV=1	4	472.494	1.9975	0.0032473	39.91	no	0.863	0.952	1.311	0.952	0.814	1.107
ADVAEVCVQALR	Lmscaffold45.559	BnaA04g29010D protein OS=Brassica napus OX=3708 GN=BnaA04g29010D PE=4 SV=1	3	444.231	1.1116	0.0012544	56.205	yes	NA	NA	NA	NA	NA	NA
ADVAEVCVQALR	Lmscaffold45.559	BnaA04g29010D protein OS=Brassica napus OX=3708 GN=BnaA04g29010D PE=4 SV=1	2	665.843	1.0299	3.8062e-09	107.39	yes	1.013	0.996	1.006	0.886	1.115	0.985
ADVAYCIHALAR	Lmscaffold45.1246	Putative clathrin assembly protein At5g35200 OS=Arabidopsis thaliana OX=3702 GN=At5g35200 PE=1 SV=1	3	453.899	1.3051	1.9443e-06	84.821	yes	0.961	1.041	1.049	1.013	0.932	1.003
ADVAYCIHALSR	Lmscaffold448.417	Putative clathrin assembly protein At2g01600 OS=Arabidopsis thaliana OX=3702 GN=At2g01600 PE=2 SV=2	3	459.231	0.7509	0.00053028	64.104	no	1.041	1.059	1.037	0.912	1.031	0.919
ADVDMNKR	Lmscaffold428.142	At1g22780 OS=Arabidopsis thaliana OX=3702 GN=PFL PE=2 SV=1	3	316.824	0.34327	0.03294	42.599	no	1.137	0.94	0.932	1.01	1.069	0.911
ADVDYEK	Lmscaffold66.263	S-adenosylmethionine synthase 2 OS=Brassica juncea OX=3707 GN=MSAMS2 PE=2 SV=1	2	420.193	3.0505	0.036304	74.301	yes	NA	NA	NA	NA	NA	NA
ADVDYEK	Lmscaffold66.263	S-adenosylmethionine synthase 2 OS=Brassica juncea OX=3707 GN=MSAMS2 PE=2 SV=1	2	420.193	1.2421	0.030898	79.474	yes	1.336	1.128	1.353	0.774	0.667	0.743
ADVELISSSTR	Lmscaffold433.81	S1 RNA-binding domain-containing protein OS=Arabidopsis lyrata subsp. lyrata OX=81972 GN=ARALYDRAFT_888630 PE=4 SV=1	3	393.207	1.1024	0.0080938	42.031	no	1.026	0.973	1.012	0.923	1.025	1.04
ADVELISSSTR	Lmscaffold433.81	S1 RNA-binding domain-containing protein OS=Arabidopsis lyrata subsp. lyrata OX=81972 GN=ARALYDRAFT_888630 PE=4 SV=1	2	589.307	0.68034	0.00033258	80.623	no	1.049	1.04	0.989	0.938	1.007	0.977
ADVGEVCIQALLFEEAK	Lmscaffold219.92	BnaA10g27260D protein OS=Brassica napus OX=3708 GN=BnaA10g27260D PE=4 SV=1	3	631.321	2.3396	0.01345	33.36	yes	NA	NA	NA	NA	NA	NA
ADVGIDSR	Lmscaffold215.199	mRNA, clone: RTFL01-16-O24 OS=Eutrema halophilum OX=98038 PE=2 SV=1	2	416.712	-0.041222	0.04015	53.965	yes	1.037	0.982	0.934	0.971	1.094	0.982
ADVGIDSRPVGAESGTSTVSSTDK	Lmscaffold215.199	mRNA, clone: RTFL01-16-O24 OS=Eutrema halophilum OX=98038 PE=2 SV=1	4	584.786	1.2232	3.388e-28	89.721	yes	0.647	0.96	1.108	1.018	1.323	0.945
ADVIAAANTAAEVALR	Lmscaffold85.233	EBP1 OS=Arabidopsis thaliana OX=3702 GN=AXX17_At3g46170 PE=4 SV=1	2	778.426	2.7987	2.4512e-06	72.433	no	0.963	1.045	1.013	0.924	1.084	0.972
ADVLCNEAR	Lmscaffold70.235	1-acyl-sn-glycerol-3-phosphate acyltransferase OS=Arabidopsis lyrata subsp. lyrata OX=81972 GN=ARALYDRAFT_491693 PE=3 SV=1	2	524.248	1.5277	0.0099177	65.056	yes	1.111	0.983	1.007	0.958	0.962	0.979
ADVLDALSK	Lmscaffold54.553	MAD1 OS=Arabidopsis thaliana OX=3702 GN=AXX17_At5g48720 PE=4 SV=1	2	466.258	3.3267	0.0062263	69.672	yes	0.998	0.936	0.992	0.959	1.089	1.027
ADVLQALEAI	Lmscaffold223.546	Cystathionine gamma-synthase 1, chloroplastic OS=Noccaea caerulescens OX=107243 GN=MP_TR19669_c0_g1_i1_g.56137 PE=3 SV=1	2	521.793	1.6042	0.017378	49.3	yes	NA	NA	NA	NA	NA	NA
ADVPEAIEAISK	Lmscaffold290.125	BnaC06g01490D protein OS=Brassica napus OX=3708 GN=BnaC06g01490D PE=4 SV=1	2	621.832	2.7786	0.040104	38.839	yes	NA	NA	NA	NA	NA	NA
ADVPWSAK	Lmscaffold26.281	MIF4G domain-containing protein OS=Arabidopsis lyrata subsp. lyrata OX=81972 GN=ARALYDRAFT_481263 PE=4 SV=1	2	437.227	1.9201	0.003597	102.07	no	1.069	0.914	0.963	0.958	1.072	1.025
ADVQEDSTGGVQK	Lmscaffold446.9	Lateral signaling target protein 2 OS=Noccaea caerulescens OX=107243 GN=GA_TR15663_c0_g1_i1_g.47831 PE=4 SV=1	3	445.213	2.5313	4.1333e-08	85.536	no	0.755	1.04	1	0.934	1.128	1.143
ADVSDPDQINNLFDQTEQEFGSK	Lmscaffold695.824	Short-chain dehydrogenase/reductase family protein OS=Arabidopsis lyrata subsp. lyrata OX=81972 GN=ARALYDRAFT_497078 PE=4 SV=1	4	650.046	3.1881	3.1768e-11	68.634	yes	0.852	1.092	0.952	0.894	1.152	1.058
ADVVSITNALEK	Lmscaffold316.626	Alpha-soluble nsf attachment protein OS=Arabidopsis lyrata subsp. lyrata OX=81972 GN=ALPHA-SNAP2 PE=4 SV=1	2	630.346	3.6986	7.5057e-57	181.67	no	0.867	0.939	0.962	1.079	1.046	1.106
ADVVSITNALEK	Lmscaffold316.626	Alpha-soluble nsf attachment protein OS=Arabidopsis lyrata subsp. lyrata OX=81972 GN=ALPHA-SNAP2 PE=4 SV=1	2	630.346	2.8197	4.5974e-13	137.8	no	1.04	0.919	0.916	1.013	1.017	1.095
ADVVSITNALEK	Lmscaffold316.626	Alpha-soluble nsf attachment protein OS=Arabidopsis lyrata subsp. lyrata OX=81972 GN=ALPHA-SNAP2 PE=4 SV=1	3	420.894	2.5331	0.0019916	60.301	no	NA	NA	NA	NA	NA	NA
ADWHACLDNPVGFK	Lmscaffold46.302	Nucleolar pre-ribosomal-associated protein OS=Arabidopsis thaliana OX=3702 GN=At1g72270 PE=4 SV=2	3	543.921	1.6554	7.1176e-12	92.939	no	0.989	0.94	0.974	1.022	1.041	1.035
ADWHACLDNPVGFK	Lmscaffold46.302	Nucleolar pre-ribosomal-associated protein OS=Arabidopsis thaliana OX=3702 GN=At1g72270 PE=4 SV=2	4	408.192	1.7458	0.0076231	36.292	no	1.146	0.966	1.213	0.852	0.924	0.898
ADWLSCLDSK	Lmscaffold117.370	Aconitate hydratase OS=Noccaea caerulescens OX=107243 GN=GA_TR20301_c0_g1_i1_g.67723 PE=3 SV=1	2	597.777	3.1777	0.012613	54.023	yes	1.099	1.002	1.07	0.891	0.97	0.969
ADYDETGPSVVHR	Lmscaffold544.233	ATARP7 OS=Arabidopsis thaliana OX=3702 GN=AXX17_At3g55200 PE=3 SV=1	3	482.56	0.45691	1.3731e-05	74.537	yes	NA	NA	NA	NA	NA	NA
ADYDFAHAVDAK	Lmscaffold53.545	Protein disulfide-isomerase (Fragment) OS=Capsella rubella OX=81985 GN=CARUB_v10020120mg PE=3 SV=1	3	441.539	1.4725	1.5709e-07	89.301	yes	1.161	1.216	1.268	0.789	0.821	0.744
ADYDYLIK	Lmscaffold284.721	Putative GTP-binding protein ara-3 OS=Arabidopsis thaliana OX=3702 GN=MMN10.12 PE=2 SV=1	2	500.753	1.5458	0.015983	68.224	no	1.157	1.084	1.08	0.822	0.904	0.953
ADYIVATK	Lmscaffold675.245	L-galactose dehydrogenase OS=Arabidopsis thaliana OX=3702 GN=LGALDH PE=1 SV=1	2	440.742	1.7151	0.0077592	90.15	no	1.18	1.162	1.107	0.83	0.846	0.875
ADYIVATK	Lmscaffold675.245	L-galactose dehydrogenase OS=Arabidopsis thaliana OX=3702 GN=LGALDH PE=1 SV=1	3	294.164		0.026124	53.775	no	NA	NA	NA	NA	NA	NA
ADYPPYGR	Lmscaffold344.217	mRNA, clone: RTFL01-05-E01 OS=Eutrema halophilum OX=98038 PE=2 SV=1	2	469.722	1.3026	0.019017	65.156	yes	NA	NA	NA	NA	NA	NA
AEAAAALK	Lmscaffold50.25	Binding protein OS=Arabidopsis lyrata subsp. lyrata OX=81972 GN=ARALYDRAFT_900642 PE=4 SV=1	2	372.716	1.7678	0.010373	78.149	yes	NA	NA	NA	NA	NA	NA
AEAAALFSSK	Lmscaffold586.94	U2A OS=Arabidopsis thaliana OX=3702 GN=AXX17_At1g09720 PE=4 SV=1	2	497.764	2.338	3.3873e-05	102.4	no	1.109	1.01	0.974	0.971	1.026	0.909
AEAAALFSSK	Lmscaffold586.94	U2A OS=Arabidopsis thaliana OX=3702 GN=AXX17_At1g09720 PE=4 SV=1	3	332.178	1.8446	0.032494	33.088	no	0.805	0.841	0.63	1.032	1.47	1.221
AEAAALFSSK	Lmscaffold586.94	U2A OS=Arabidopsis thaliana OX=3702 GN=AXX17_At1g09720 PE=4 SV=1	2	497.764	1.815	0.022836	47.429	no	NA	NA	NA	NA	NA	NA
AEAAATGDGAVFDDGDSAAVAVTPK	Lmscaffold296.764	ADP,ATP carrier protein OS=Arabidopsis thaliana OX=3702 GN=At1g80300 PE=2 SV=1	4	577.275	1.837	0.0053612	31.954	yes	0.996	0.921	1.023	1.039	0.964	1.056
AEAALSNQNTNK	Lmscaffold429.372	ALBINO3-like protein 1, chloroplastic OS=Noccaea caerulescens OX=107243 GN=LC_TR2623_c0_g1_i1_g.8609 PE=3 SV=1	3	420.877	0.72406	3.1578e-08	93.839	yes	0.953	0.979	0.926	1.02	1.063	1.059
AEAAVGTAR	Lmscaffold9.486	WEB1 OS=Arabidopsis thaliana OX=3702 GN=AXX17_At2g22430 PE=4 SV=1	2	423.227	0.5747	0.001491	90.263	yes	0.933	0.959	0.992	1.035	0.998	1.082
AEADAGNGSAVSDQTWELK	Lmscaffold237.230	Probable plastid-lipid-associated protein 3, chloroplastic OS=Arabidopsis thaliana OX=3702 GN=PAP3 PE=1 SV=1	3	650.629	2.1506	1.058e-41	118.96	yes	0.964	1.026	0.988	0.926	1.01	1.086
AEADAGNGSAVSDQTWELKR	Lmscaffold237.230	Probable plastid-lipid-associated protein 3, chloroplastic OS=Arabidopsis thaliana OX=3702 GN=PAP3 PE=1 SV=1	3	702.663	0.6259	5.3112e-05	56.719	yes	0.917	1.023	0.934	1.08	1.117	0.929
AEADFLVIEK	Lmscaffold433.762	NEDD8-activating enzyme E1 regulatory subunit OS=Noccaea caerulescens OX=107243 GN=GA_TR1987_c0_g1_i1_g.6388 PE=3 SV=1	3	378.873	2.567	0.0054849	48.284	yes	0.93	1.058	1.012	1.097	1.055	0.849
AEADFLVIEK	Lmscaffold433.762	NEDD8-activating enzyme E1 regulatory subunit OS=Noccaea caerulescens OX=107243 GN=GA_TR1987_c0_g1_i1_g.6388 PE=3 SV=1	2	567.806	2.304	0.005923	66.267	yes	NA	NA	NA	NA	NA	NA
AEAEAAPK	Lmscaffold110.142	Expressed protein OS=Arabidopsis thaliana OX=3702 GN=At2g30930 PE=1 SV=1	2	393.703	1.4427	0.017887	66.299	no	NA	NA	NA	NA	NA	NA
AEAEAAPK	Lmscaffold110.142	Expressed protein OS=Arabidopsis thaliana OX=3702 GN=At2g30930 PE=1 SV=1	2	393.703	1.4131	0.0088055	85.676	no	1.013	0.952	1.011	0.916	0.956	1.152
AEAEAAVAPGGSSEK	Lmscaffold45.383	Glycosyltransferase (Fragment) OS=Arabidopsis thaliana OX=3702 GN=AXX17_At4g18090 PE=2 SV=1	3	458.556	1.2536	0.0048766	40.242	no	NA	NA	NA	NA	NA	NA
AEAFSCPISYYSR	Lmscaffold81.291	BnaCnng33820D protein OS=Brassica napus OX=3708 GN=BnaCnng33820D PE=3 SV=1	3	517.57	1.7343	0.0043042	43.03	yes	NA	NA	NA	NA	NA	NA
AEAFVNLGEPNIPVA	Lmscaffold1363.69	Iron-containing superoxide dismutase OS=Brassica napus OX=3708 GN=FeSOD PE=4 SV=1	2	770.904	2.4596	0.008528	45.614	no	0.936	0.918	0.872	0.854	1.566	0.855
AEAGLSNQNTNK	Lmscaffold266.378	ALBINO3-like protein 1, chloroplastic OS=Noccaea caerulescens OX=107243 GN=LC_TR2623_c0_g1_i1_g.8609 PE=3 SV=1	3	416.206	1.1312	9.6977e-10	107.03	yes	1.051	1.1	1.127	0.948	0.901	0.874
AEAIQFPVR	Lmscaffold313.149	Transmembrane 9 superfamily member OS=Arabidopsis thaliana OX=3702 GN=AXX17_At4g14280 PE=3 SV=1	2	515.788	1.017	0.014621	59.645	yes	1.022	0.997	1.049	0.953	0.96	1.019
AEAIYASTNK	Lmscaffold429.113	Hyperosmolality-gated Ca2+ permeable channel 3.1 OS=Arabidopsis thaliana OX=3702 GN=OSCA3.1 PE=2 SV=1	2	534.272	1.5433	3.3873e-05	102.4	no	1.13	1.14	1.006	0.938	0.965	0.82
AEAIYASTNK	Lmscaffold429.113	Hyperosmolality-gated Ca2+ permeable channel 3.1 OS=Arabidopsis thaliana OX=3702 GN=OSCA3.1 PE=2 SV=1	3	356.517	1.34	0.005801	47.894	no	NA	NA	NA	NA	NA	NA
AEAIYASTNK	Lmscaffold429.113	Hyperosmolality-gated Ca2+ permeable channel 3.1 OS=Arabidopsis thaliana OX=3702 GN=OSCA3.1 PE=2 SV=1	2	534.272	1.623	2.694e-05	94.767	no	1.151	1.028	0.961	1.057	0.868	0.935
AEAIYASTNNRPTNK	Lmscaffold265.80	Hyperosmolality-gated Ca2+ permeable channel 3.1 OS=Arabidopsis thaliana OX=3702 GN=OSCA3.1 PE=2 SV=1	3	550.941	1.0401	0.0050434	59.709	yes	1.008	1.187	1.147	0.795	0.896	0.968
AEAIYASTNNRPTNK	Lmscaffold265.80	Hyperosmolality-gated Ca2+ permeable channel 3.1 OS=Arabidopsis thaliana OX=3702 GN=OSCA3.1 PE=2 SV=1	4	413.212	1.0254	0.0010976	51.771	yes	1.18	0.938	1.004	0.876	0.966	1.036
AEALAALNSAFNSSSSR	Lmscaffold42.523	VLN2 OS=Arabidopsis thaliana OX=3702 GN=AXX17_At2g39020 PE=4 SV=1	3	565.948	2.0999	5.2108e-05	56.817	no	1.127	1.131	1.091	1.06	0.67	0.92
AEALAALTSAFNSSSSTK	Lmscaffold42.523	VLN2 OS=Arabidopsis thaliana OX=3702 GN=AXX17_At2g39020 PE=4 SV=1	3	585.963	2.7076	5.5173e-37	117.07	no	1.199	1.064	1.023	0.872	0.776	1.067
AEALAALTSAFNSSSSTK	Lmscaffold42.523	VLN2 OS=Arabidopsis thaliana OX=3702 GN=AXX17_At2g39020 PE=4 SV=1	3	586.292	2.251	9.2438e-14	82.449	no	1.102	1.145	1.03	0.877	0.863	0.982
AEAMELANDLVR	Lmscaffold291.479	Pentatricopeptide repeat-containing protein OS=Arabidopsis lyrata subsp. lyrata OX=81972 GN=ARALYDRAFT_896522 PE=4 SV=1	2	666.335	2.0373	7.867e-05	75.483	yes	NA	NA	NA	NA	NA	NA
AEAPQAK	Lmscaffold53.848	Hsp70-15 OS=Arabidopsis thaliana OX=3702 GN=AXX17_At1g74770 PE=3 SV=1	2	357.693	-0.86426	0.038635	73.26	no	0.764	0.787	0.781	1.223	1.25	1.195
AEAPQAK	Lmscaffold53.848	Hsp70-15 OS=Arabidopsis thaliana OX=3702 GN=AXX17_At1g74770 PE=3 SV=1	3	238.798	-2.6964	0.0075522	89.369	no	0.957	0.869	0.831	1.081	1.177	1.085
AEAQAAYDK	Lmscaffold10.287	FAM10 family protein At4g22670 OS=Arabidopsis thaliana OX=3702 GN=At4g22670 PE=1 SV=1	2	483.73	3.1394	0.0016719	110.08	no	0.945	0.851	0.921	1.169	1.129	0.985
AEAQAAYDK	Lmscaffold10.287	FAM10 family protein At4g22670 OS=Arabidopsis thaliana OX=3702 GN=At4g22670 PE=1 SV=1	3	322.822	3.0065	0.0047196	56.404	no	0.862	0.975	1.07	1.073	0.952	1.067
AEATAAGDGAVFDDGDSAALAVTPK	Lmscaffold93.31	ADP,ATP carrier protein OS=Arabidopsis thaliana OX=3702 GN=At1g80300 PE=2 SV=1	4	580.779	1.7505	0.04364	18.502	yes	NA	NA	NA	NA	NA	NA
AEATDVANAVLDGSDAILLGAETLR	Lmscaffold73.56	Pyruvate kinase OS=Arabidopsis thaliana OX=3702 GN=AXX17_At3g47400 PE=3 SV=1	3	829.098	2.1772	2.8277e-77	128.07	no	1	NA	NA	NA	NA	NA
AEAVGITVDGLFNK	Lmscaffold89.238	Protein TIC 62, chloroplastic OS=Noccaea caerulescens OX=107243 GN=LE_TR9681_c0_g1_i1_g.32633 PE=4 SV=1	3	478.593	2.5947	6.279e-15	100.22	no	0.831	0.938	1.186	0.917	1.125	1.004
AEAVGITVDGLFNK	Lmscaffold89.238	Protein TIC 62, chloroplastic OS=Noccaea caerulescens OX=107243 GN=LE_TR9681_c0_g1_i1_g.32633 PE=4 SV=1	2	717.385	2.6361	3.2068e-109	211.51	no	1.029	0.997	1.107	0.885	0.996	0.986
AECCALPNR	Lmscaffold66.231	AT3g17900/MEB5_12 OS=Arabidopsis thaliana OX=3702 GN=At3g17900 PE=1 SV=1	2	545.742	0.92359	0.013299	61.161	yes	1.198	1.019	0.988	0.935	1.026	0.833
AEDDKFSLAFAR	Lmscaffold306.538	Proline iminopeptidase (Fragment) OS=Capsella rubella OX=81985 GN=CARUB_v10016189mg PE=3 SV=1	3	457.23	2.556	0.03263	33.761	no	1.051	0.991	0.866	1.183	1.071	0.837
AEDDVNFYQTVNPDVAK	Lmscaffold146.769	Protein disulfide-isomerase OS=Eutrema salsugineum OX=72664 GN=EUTSA_v10013040mg PE=3 SV=1	3	642.302	1.7633	2.7616e-36	126.63	no	1.131	1.047	0.941	0.996	0.914	0.97
AEDFSRAVDDGLK	Lmscaffold58.49	Inter-alpha-trypsin inhibitor heavy chain-like protein OS=Arabidopsis thaliana OX=3702 GN=At1g19110 PE=2 SV=1	3	474.9	-1.1253	0.035532	32.295	yes	NA	NA	NA	NA	NA	NA
AEDGEIWTFTVR	Lmscaffold339.527	Pyruvate kinase (Fragment) OS=Noccaea caerulescens OX=107243 GN=MP_TR4504_c0_g1_i1_g.11862 PE=3 SV=1	2	712.346	2.5004	3.5886e-05	79.613	no	1.062	1.087	1.116	0.961	0.834	0.94
AEDHLLQK	Lmscaffold785.252	Endoplasmic reticulum vesicle transporter protein OS=Arabidopsis thaliana OX=3702 GN=At3g22280 PE=2 SV=1	3	318.507	2.2858	0.02367	43.808	yes	0.958	0.972	0.994	1.051	0.949	1.077
AEDLGLTLSSLEK	Lmscaffold93.522	Transmembrane protein, putative (DUF1118) OS=Arabidopsis thaliana OX=3702 GN=At1g74730 PE=1 SV=1	3	459.249	0.48908	9.1977e-05	67.952	yes	0.942	1.222	1.081	0.85	0.973	0.932
AEDLGLTLSSLEK	Lmscaffold93.522	Transmembrane protein, putative (DUF1118) OS=Arabidopsis thaliana OX=3702 GN=At1g74730 PE=1 SV=1	2	688.369	0.52782	1.6014e-12	123.36	yes	1.086	1.059	1.095	0.926	0.922	0.912
AEDPLFR	Lmscaffold117.364	Proteasome subunit alpha type OS=Arabidopsis thaliana OX=3702 GN=AXX17_At2g04910 PE=3 SV=1	2	424.219	1.8694	0.041786	71.852	yes	0.94	0.932	0.962	1.032	1.057	1.077
AEDQLVWFLDKPASSK	Lmscaffold1119.46	Putative 6-phosphogluconolactonase 5, chloroplastic (Fragment) OS=Noccaea caerulescens OX=107243 GN=LC_TR6562_c0_g1_i1_g.22176 PE=4 SV=1	4	459.24	3.1468	0.00017216	57.936	yes	0.966	0.947	1.03	1.024	0.955	1.078
AEDQLVWFLDKPASSK	Lmscaffold1119.46	Putative 6-phosphogluconolactonase 5, chloroplastic (Fragment) OS=Noccaea caerulescens OX=107243 GN=LC_TR6562_c0_g1_i1_g.22176 PE=4 SV=1	3	611.984	3.3947	8.6469e-49	162.76	yes	0.999	0.998	1.022	1.032	0.997	0.952
AEDQLVWFLDKPASSKL	Lmscaffold1119.46	Putative 6-phosphogluconolactonase 5, chloroplastic (Fragment) OS=Noccaea caerulescens OX=107243 GN=LC_TR6562_c0_g1_i1_g.22176 PE=4 SV=1	3	649.679		0.00018306	49.773	yes	NA	NA	NA	NA	NA	NA
AEDQPHIGK	Lmscaffold77.512	XPO1A OS=Arabidopsis thaliana OX=3702 GN=AXX17_At5g16660 PE=4 SV=1	3	332.17	1.3611	0.018509	40.994	no	NA	NA	NA	NA	NA	NA
AEDRDLFK	Lmscaffold481.29	Carbamoyl-phosphate synthase large chain, chloroplastic OS=Arabidopsis thaliana OX=3702 GN=CARB PE=1 SV=1	3	331.838	6.1629	0.024743	47.96	no	1.088	1.058	1.076	0.863	0.944	0.971
AEDSFTHR	Lmscaffold95.224	Aspartate--tRNA ligase 2, cytoplasmic OS=Arabidopsis thaliana OX=3702 GN=IBI1 PE=1 SV=1	3	321.482	0.4006	0.0016358	96.624	no	1.135	0.901	0.966	0.896	0.988	1.114
AEDSKPVAIPATS	Lmscaffold9.782	ATHMOV34 OS=Arabidopsis lyrata subsp. lyrata OX=81972 GN=ARALYDRAFT_908493 PE=4 SV=1	3	429.226	1.4348	0.016384	36.944	no	0.951	1.117	1.016	0.967	0.901	1.048
AEDTMAK	Lmscaffold96.62	ILITYHIA OS=Arabidopsis thaliana OX=3702 GN=ILA PE=1 SV=1	2	383.176	1.6748	0.033688	75.738	no	1.121	1.065	1.107	0.91	0.961	0.836
AEDVLTHQR	Lmscaffold306.756	Kinase family protein OS=Arabidopsis lyrata subsp. lyrata OX=81972 GN=ARALYDRAFT_900118 PE=4 SV=1	3	356.853	0.1885	0.012885	44.318	no	1.01	0.829	1.078	1.045	0.902	1.137
AEDVLTHQR	Lmscaffold306.756	Kinase family protein OS=Arabidopsis lyrata subsp. lyrata OX=81972 GN=ARALYDRAFT_900118 PE=4 SV=1	3	356.853	0.19735	0.0018856	68.456	no	NA	NA	NA	NA	NA	NA
AEDVNLEESYGLVCPK	Lmscaffold1119.3	CYP71B14 OS=Arabidopsis thaliana OX=3702 GN=AXX17_At5g25040 PE=3 SV=1	3	608.289	2.7463	0.00085553	49.343	yes	NA	NA	NA	NA	NA	NA
AEDVPTKLPGYK	Lmscaffold2.14	Diaminopimelate epimerase, chloroplastic OS=Arabidopsis thaliana OX=3702 GN=DAPF PE=1 SV=1	3	439.906	1.8258	4.7384e-06	82.069	yes	1.116	1.043	1.1	0.861	0.952	0.929
AEDVPTKLPGYK	Lmscaffold2.14	Diaminopimelate epimerase, chloroplastic OS=Arabidopsis thaliana OX=3702 GN=DAPF PE=1 SV=1	4	330.182	1.9482	0.030909	31.148	yes	NA	NA	NA	NA	NA	NA
AEDVTTEQPKEESPVEEAVSSVEEK	Lmscaffold491.42	COX6B OS=Arabidopsis thaliana OX=3702 GN=AXX17_At1g23580 PE=4 SV=1	4	687.325	2.4056	2.7933e-77	128.01	yes	1.123	1.003	0.997	0.912	0.886	1.08
AEDVVSSMLAK	Lmscaffold36.1	Putative RRM-containing protein OS=Arabidopsis thaliana OX=3702 GN=At4g17720 PE=1 SV=1	2	575.295	2.5038	0.0086527	55.232	no	NA	NA	NA	NA	NA	NA
AEDVVSSMLAK	Lmscaffold36.1	Putative RRM-containing protein OS=Arabidopsis thaliana OX=3702 GN=At4g17720 PE=1 SV=1	2	575.295	1.5064	1.7049e-06	94.402	no	NA	NA	NA	NA	NA	NA
AEDWLKPGVVLEAFEAR	Lmscaffold757.94	Acyl-coenzyme A oxidase OS=Capsella rubella OX=81985 GN=CARUB_v10004312mg PE=3 SV=1	3	644.007	2.4178	0.00027406	54.103	yes	1.113	1.002	0.87	1.037	1.116	0.862
AEDWLKPGVVLEAFEAR	Lmscaffold757.94	Acyl-coenzyme A oxidase OS=Capsella rubella OX=81985 GN=CARUB_v10004312mg PE=3 SV=1	3	644.007	2.3854	5.9712e-26	104.88	yes	1.038	0.968	0.946	0.877	1.2	0.971
AEDYVSK	Lmscaffold683.58	Sucrose synthase (Fragment) OS=Arabidopsis thaliana OX=3702 GN=AXX17_At4g02880 PE=2 SV=1	2	406.195	2.2981	0.030898	79.474	no	0.777	0.775	0.686	1.337	1.277	1.148
AEEALTISYGSELIGMQR	Lmscaffold186.297	Clustered mitochondria protein homolog OS=Arabidopsis lyrata subsp. lyrata OX=81972 GN=ARALYDRAFT_906576 PE=3 SV=1	3	656.663	1.9392	6.7075e-37	119.46	no	1.29	1.072	1.045	0.933	0.726	0.934
AEEDGVACVEFIAGK	Lmscaffold461.152	Dihydrolipoyl dehydrogenase OS=Eutrema salsugineum OX=72664 GN=EUTSA_v10011408mg PE=3 SV=1	2	797.875	1.5874	2.2907e-99	199.37	no	1	0.973	1.003	0.996	1.047	0.982
AEEDGVACVEFIAGK	Lmscaffold461.152	Dihydrolipoyl dehydrogenase OS=Eutrema salsugineum OX=72664 GN=EUTSA_v10011408mg PE=3 SV=1	3	532.252	1.4148	0.00018173	61.409	no	1.044	0.903	0.914	1.032	0.99	1.117
AEEEALEIVK	Lmscaffold26.318	At2g23670/F26B6.32 OS=Arabidopsis thaliana OX=3702 GN=YCF37 PE=2 SV=1	2	565.801	2.2618	7.1739e-05	103.91	yes	1.084	1.029	1.108	0.855	0.97	0.953
AEEEALEIVKEGFETAEK	Lmscaffold26.318	At2g23670/F26B6.32 OS=Arabidopsis thaliana OX=3702 GN=YCF37 PE=2 SV=1	4	506.253	2.5239	1.089e-27	106.93	yes	1.079	1.007	0.828	0.936	1.043	1.106
AEEEAVEIVK	Lmscaffold384.278	At2g23670/F26B6.32 OS=Arabidopsis thaliana OX=3702 GN=YCF37 PE=2 SV=1	2	558.793	2.1531	0.0072358	63.624	yes	1.079	0.997	1.076	0.684	1.049	1.115
AEEEAVEIVKEGFETAEK	Lmscaffold384.278	At2g23670/F26B6.32 OS=Arabidopsis thaliana OX=3702 GN=YCF37 PE=2 SV=1	4	502.749	1.6909	3.7905e-14	82.609	yes	1.028	1.093	1.014	0.89	0.989	0.986
AEEEAVEIVKEGFETAEK	Lmscaffold384.278	At2g23670/F26B6.32 OS=Arabidopsis thaliana OX=3702 GN=YCF37 PE=2 SV=1	3	669.997	2.1638	8.0257e-44	147.06	yes	1.041	1.016	1.011	0.924	1.026	0.982
AEEEAVEIVKEGFETAEK	Lmscaffold384.278	At2g23670/F26B6.32 OS=Arabidopsis thaliana OX=3702 GN=YCF37 PE=2 SV=1	4	502.749	2.0434	6.1597e-27	102.08	yes	1.071	1.129	0.945	1.085	0.918	0.852
AEEFSSR	Lmscaffold251.286	NUP62 OS=Arabidopsis thaliana OX=3702 GN=AXX17_At2g42580 PE=4 SV=1	2	413.19	1.3594	0.022632	105.14	yes	1.028	0.992	0.949	1.049	0.911	1.072
AEEGFFSGLVSSVIR	Lmscaffold290.291	Alanine--tRNA ligase OS=Brassica napus OX=3708 GN=BnaA08g02200D PE=3 SV=1	3	533.279	1.9957	3.4194e-17	100.4	no	0.9	1.002	0.88	0.881	1.081	1.256
AEEGHSLGLIDAVVPAAELLNTAR	Lmscaffold695.537	Glyoxysomal fatty acid beta-oxidation multifunctional protein MFP-a (Fragment) OS=Noccaea caerulescens OX=107243 GN=LE_TR22159_c0_g1_i1_g.70885 PE=3 SV=1	3	816.103	2.8306	3.9923e-97	170.5	yes	0.953	0.958	0.799	0.801	1.411	1.078
AEEGHSLGLIDAVVPAAELLNTAR	Lmscaffold695.537	Glyoxysomal fatty acid beta-oxidation multifunctional protein MFP-a (Fragment) OS=Noccaea caerulescens OX=107243 GN=LE_TR22159_c0_g1_i1_g.70885 PE=3 SV=1	4	612.329	2.5109	0.0052327	35.66	yes	NA	NA	NA	NA	NA	NA
AEEGHSLGLIDAVVPAAELLNTAR	Lmscaffold695.537	Glyoxysomal fatty acid beta-oxidation multifunctional protein MFP-a (Fragment) OS=Noccaea caerulescens OX=107243 GN=LE_TR22159_c0_g1_i1_g.70885 PE=3 SV=1	3	816.103	2.2849	8.5406e-29	93.633	yes	1.223	0.959	1.099	1.049	0.945	0.725
AEEGHSLGLIDAVVPSAK	Lmscaffold154.761	Glyoxysomal fatty acid beta-oxidation multifunctional protein MFP-a (Fragment) OS=Noccaea caerulescens OX=107243 GN=LE_TR22159_c0_g1_i1_g.70885 PE=3 SV=1	3	598.32	1.5208	5.9932e-41	140.46	yes	0.873	0.837	0.847	1.156	1.122	1.165
AEEGHSLGLIDAVVPSAK	Lmscaffold154.761	Glyoxysomal fatty acid beta-oxidation multifunctional protein MFP-a (Fragment) OS=Noccaea caerulescens OX=107243 GN=LE_TR22159_c0_g1_i1_g.70885 PE=3 SV=1	4	448.991	1.64	0.0037187	39.338	yes	0.756	1.174	0.891	1.013	1.123	1.044
AEEHKHDESVIAPEPAVEVVER	Lmscaffold236.74	Reticulon-like protein OS=Brassica napus OX=3708 GN=BnaC01g15350D PE=4 SV=1	5	503.252	1.5529	1.222e-07	61.345	yes	1.06	0.859	0.612	1.075	1.256	1.138
AEEHKHEESVIAPEPAVEVVDR	Lmscaffold10.364	Reticulon-like protein OS=Brassica napus OX=3708 GN=BnaC01g15350D PE=4 SV=1	5	503.252	2.0947	1.9639e-05	49.662	yes	1.2	0.61	0.859	1.013	0.987	1.332
AEEIMGQAIR	Lmscaffold830.302	BnaA08g28020D protein OS=Brassica napus OX=3708 GN=BnaA08g28020D PE=4 SV=1	2	559.287	1.2189	0.00015067	107.06	no	0.822	0.855	0.97	1.099	1.178	1.075
AEEISTIR	Lmscaffold154.79	(Z)-3-hexen-1-ol acetyltransferase OS=Arabidopsis thaliana OX=3702 GN=CHAT PE=1 SV=1	2	459.748	0.072769	0.010319	78.516	no	1.203	1.085	1.063	0.865	0.993	0.791
AEEIYNNTPNGFMLEQFR	Lmscaffold291.456	Cysteine synthase OS=Arabidopsis lyrata subsp. lyrata OX=81972 GN=ARALYDRAFT_896550 PE=3 SV=1	3	725.333	2.5643	0.0050099	44.595	yes	NA	NA	NA	NA	NA	NA
AEELLAK	Lmscaffold455.18	Pentatricopeptide repeat-containing protein At5g28460 OS=Arabidopsis thaliana OX=3702 GN=At5g28460 PE=2 SV=1	2	387.224	1.1472	0.028348	85.212	yes	1.076	1.039	0.922	0.969	1.029	0.966
AEEMAAK	Lmscaffold455.45	BnaA09g39040D protein OS=Brassica napus OX=3708 GN=BnaA09g39040D PE=4 SV=1	2	375.179	3.3025	0.027986	86.794	no	1	0.941	1.028	0.983	1.016	1.032
AEEMAAK	Lmscaffold455.45	BnaA09g39040D protein OS=Brassica napus OX=3708 GN=BnaA09g39040D PE=4 SV=1	2	375.179	3.8003	0.034262	75.213	no	1.11	0.983	1.07	0.98	0.906	0.951
AEEMAQTFR	Lmscaffold468.58	BnaA09g51670D protein OS=Brassica napus OX=3708 GN=BnaA09g51670D PE=4 SV=1	3	366.834	-0.25654	0.017488	40.331	yes	NA	NA	NA	NA	NA	NA
AEEMAQTFR	Lmscaffold468.58	BnaA09g51670D protein OS=Brassica napus OX=3708 GN=BnaA09g51670D PE=4 SV=1	2	541.75	1.4526	0.015447	58.699	yes	1.014	0.917	0.958	0.923	1.119	1.069
AEEQTPVKEDK	Lmscaffold299.211	DNA mismatch repair protein OS=Arabidopsis thaliana OX=3702 GN=PMS1 PE=4 SV=1	3	425.214	1.8483	1.6829e-07	97.69	yes	0.728	0.768	0.705	1.346	1.249	1.204
AEEQTSVKEDK	Lmscaffold683.43	DNA mismatch repair protein PMS1 OS=Arabidopsis thaliana OX=3702 GN=PMS1 PE=1 SV=1	3	421.874	2.3516	0.0001889	79.089	yes	0.668	0.545	0.611	1.328	1.42	1.427
AEETLLGCIEK	Lmscaffold339.770	At3g19990 OS=Arabidopsis thaliana OX=3702 GN=At3g19990 PE=2 SV=1	3	421.548	2.1342	0.031342	32.159	yes	0.991	1.183	1.068	0.809	0.827	1.122
AEETTPTPK	Lmscaffold189.279	mRNA, clone: RTFL01-34-E14 OS=Eutrema halophilum OX=98038 PE=2 SV=1	2	487.245	0.58311	0.0042806	73.499	yes	0.976	1.154	1.197	0.831	0.95	0.892
AEETTPTPK	Lmscaffold189.279	mRNA, clone: RTFL01-34-E14 OS=Eutrema halophilum OX=98038 PE=2 SV=1	3	325.166	-0.0034391	0.0051742	54.982	yes	0.911	0.982	0.976	1.097	0.931	1.103
AEEVIVK	Lmscaffold802.110	Glycosyltransferase OS=Arabis alpina OX=50452 GN=AALP_AA1G052200 PE=3 SV=1	2	394.232	1.6695	0.027986	86.794	yes	1.054	0.952	0.887	1.053	1.001	1.053
AEEVIVK	Lmscaffold802.110	Glycosyltransferase OS=Arabis alpina OX=50452 GN=AALP_AA1G052200 PE=3 SV=1	2	394.232	2.0869	0.028348	85.212	yes	1.045	0.974	1.005	1.055	0.927	0.994
AEEVVAEREPK	Lmscaffold275.30	Ubiquitin fusion degradation protein 1-like protein (Fragment) OS=Noccaea caerulescens OX=107243 GN=MP_TR7800_c0_g1_i1_g.22130 PE=4 SV=1	3	419.554	2.1421	0.036441	33.761	yes	1.004	1.039	1.056	0.941	0.961	1
AEEVVPEPEPK	Lmscaffold962.36	Ubiquitin fusion degradation protein 1-like protein (Fragment) OS=Noccaea caerulescens OX=107243 GN=MP_TR7800_c0_g1_i1_g.22130 PE=4 SV=1	3	408.543	0.93467	0.016247	36.32	yes	1.046	0.81	1.001	1.141	1.068	0.935
AEEVVPEPEPK	Lmscaffold962.36	Ubiquitin fusion degradation protein 1-like protein (Fragment) OS=Noccaea caerulescens OX=107243 GN=MP_TR7800_c0_g1_i1_g.22130 PE=4 SV=1	2	612.311	0.93091	0.0059629	60.255	yes	0.908	0.915	0.995	0.836	1.007	1.338
AEFDDGK	Lmscaffold655.97	Leucine-rich repeat receptor-like protein kinase (Fragment) OS=Arabidopsis thaliana OX=3702 GN=LRR-RLK PE=2 SV=1	2	391.172	0.11776	0.042845	71.379	yes	1.138	1.089	1.128	0.861	0.874	0.91
AEFDVDDMK	Lmscaffold757.94	Acyl-coenzyme A oxidase OS=Capsella rubella OX=81985 GN=CARUB_v10004312mg PE=3 SV=1	2	535.229	2.3586	0.026029	50.194	no	NA	NA	NA	NA	NA	NA
AEFDYLHK	Lmscaffold613.300	Elongation factor G, mitochondrial OS=Arabidopsis lyrata subsp. lyrata OX=81972 GN=ARALYDRAFT_483634 PE=3 SV=1	3	341.503	1.2232	0.013309	51.346	yes	0.986	1.156	1.295	0.808	0.9	0.855
AEFDYLHK	Lmscaffold613.300	Elongation factor G, mitochondrial OS=Arabidopsis lyrata subsp. lyrata OX=81972 GN=ARALYDRAFT_483634 PE=3 SV=1	3	341.503	1.3955	0.02367	43.808	yes	1.124	1.03	1.026	0.526	1.216	1.078
AEFHLPSITAEEATPER	Lmscaffold490.12	BnaAnng17500D protein OS=Brassica napus OX=3708 GN=BnaAnng17500D PE=3 SV=1	3	633.315	1.561	0.0078563	35.624	yes	NA	NA	NA	NA	NA	NA
AEFNGPGDAAAFNFLAR	Lmscaffold106.407	Allene oxide synthase, chloroplastic OS=Arabidopsis thaliana OX=3702 GN=CYP74A PE=1 SV=3	3	590.281	2.107	3.8077e-13	86.005	no	NA	NA	NA	NA	NA	NA
AEFPFHIIPK	Lmscaffold27.102	Acyl-CoA oxidase 4 OS=Arabidopsis lyrata subsp. lyrata OX=81972 GN=ACX4 PE=3 SV=1	3	400.225	-0.74884	0.001281	68.657	no	1.07	0.882	0.906	0.907	1.187	1.048
AEFPGSGSDYK	Lmscaffold97.23	Calcium-dependent lipid-binding (CaLB domain) family protein OS=Arabidopsis thaliana OX=3702 GN=At3g55470 PE=4 SV=1	3	386.508		0.0064087	49.28	yes	NA	NA	NA	NA	NA	NA
AEFPIFDK	Lmscaffold568.5	Glutathione peroxidase OS=Capsella rubella OX=81985 GN=CARUB_v10023973mg PE=3 SV=1	2	483.75	2.9143	0.0041216	113.62	no	1.053	1.039	0.989	0.977	1	0.943
AEFQAPCR	Lmscaffold253.236	Transmembrane 9 superfamily member OS=Arabis alpina OX=50452 GN=AALP_AA5G009400 PE=3 SV=1	3	326.82	-0.22339	0.0080027	58.119	no	0.977	0.949	1.075	0.948	1.083	0.968
AEFQASCR	Lmscaffold522.146	Transmembrane 9 superfamily member OS=Arabidopsis thaliana OX=3702 GN=AXX17_At1g15300 PE=3 SV=1	2	484.716	-2.6017	0.0093505	83.647	yes	0.989	1.077	1.013	0.939	0.921	1.061
AEFTAAVPLTR	Lmscaffold106.82	PWD OS=Arabidopsis thaliana OX=3702 GN=AXX17_At5g26400 PE=4 SV=1	2	588.325	1.216	0.017766	46.985	no	NA	NA	NA	NA	NA	NA
AEFTAAVPLTR	Lmscaffold106.82	PWD OS=Arabidopsis thaliana OX=3702 GN=AXX17_At5g26400 PE=4 SV=1	3	392.552	1.5949	0.036646	30.729	no	NA	NA	NA	NA	NA	NA
AEFVPEEK	Lmscaffold646.91	Patellin-3 OS=Arabidopsis thaliana OX=3702 GN=PATL3 PE=1 SV=2	2	474.737	1.4807	0.012487	72.928	yes	1.1	0.961	0.939	1.024	1.03	0.946
AEFVPEEK	Lmscaffold646.91	Patellin-3 OS=Arabidopsis thaliana OX=3702 GN=PATL3 PE=1 SV=2	3	316.827	1.5245	0.03174	40.352	yes	1.01	1.246	0.934	0.927	0.788	1.095
AEFYNALK	Lmscaffold12.126	Calcium-binding EF hand family protein OS=Arabidopsis thaliana OX=3702 GN=At1g21630 PE=1 SV=1	2	478.248	1.9797	0.0071291	93.649	no	1.084	1.018	0.97	0.963	0.972	0.993
AEFYNALK	Lmscaffold12.126	Calcium-binding EF hand family protein OS=Arabidopsis thaliana OX=3702 GN=At1g21630 PE=1 SV=1	2	478.248	1.6131	0.0033697	105.52	no	1.041	0.988	1.022	0.966	0.985	0.998
AEGAMYLFPR	Lmscaffold586.57	Alanine aminotransferase 1, mitochondrial OS=Noccaea caerulescens OX=107243 GN=GA_TR15861_c9_g1_i1_g.49240 PE=4 SV=1	2	585.784	0.21587	0.022986	48.698	no	1.068	1.035	0.813	0.927	1.002	1.155
AEGAMYLFPR	Lmscaffold586.57	Alanine aminotransferase 1, mitochondrial OS=Noccaea caerulescens OX=107243 GN=GA_TR15861_c9_g1_i1_g.49240 PE=4 SV=1	2	577.787	2.1732	0.0080286	62.005	no	NA	NA	NA	NA	NA	NA
AEGAMYLFPR	Lmscaffold586.57	Alanine aminotransferase 1, mitochondrial OS=Noccaea caerulescens OX=107243 GN=GA_TR15861_c9_g1_i1_g.49240 PE=4 SV=1	3	385.527	1.8025	0.016417	38.75	no	NA	NA	NA	NA	NA	NA
AEGEALIIK	Lmscaffold290.84	AT3BETAHSD/D1 OS=Arabidopsis thaliana OX=3702 GN=AXX17_At1g41260 PE=4 SV=1	2	472.277	2.2082	0.014052	60.298	yes	1.031	1.029	1.062	1.058	0.857	0.962
AEGEDIIEDVKPTSQSR	Lmscaffold219.317	Coatomer subunit delta OS=Eutrema salsugineum OX=72664 GN=EUTSA_v10013243mg PE=3 SV=1	3	625.309	1.6241	7.2834e-06	63.681	yes	1.108	1.02	0.952	0.986	1.005	0.928
AEGEDIIEDVKPTSQTR	Lmscaffold353.53	Coatomer subunit delta OS=Eutrema salsugineum OX=72664 GN=EUTSA_v10013243mg PE=3 SV=1	3	629.981	1.776	2.1391e-05	61.265	no	1.106	1.1	0.941	0.922	0.885	1.047
AEGESEAAQLISDATAK	Lmscaffold95.334	PHB3 OS=Arabidopsis thaliana OX=3702 GN=AXX17_At5g38490 PE=4 SV=1	3	564.276	2.3092	1.8639e-69	174.59	yes	0.977	0.964	1.012	1.007	0.938	1.103
AEGESEAAQLISDATAK	Lmscaffold95.334	PHB3 OS=Arabidopsis thaliana OX=3702 GN=AXX17_At5g38490 PE=4 SV=1	3	564.276	2.9957	5.0724e-26	104.21	yes	0.991	1.025	1.065	0.913	0.905	1.101
AEGFPTILFFPAR	Lmscaffold146.769	Protein disulfide-isomerase OS=Eutrema salsugineum OX=72664 GN=EUTSA_v10013040mg PE=3 SV=1	2	733.396	1.6311	1.7999e-23	148.96	no	1.024	0.92	0.95	0.966	1.11	1.03
AEGGDGVSLGTMMLPANTDQAR	Lmscaffold17.513	BnaA10g30460D protein OS=Brassica napus OX=3708 GN=BnaA10g30460D PE=3 SV=1	3	731.009	1.7594	2.2484e-06	55.988	yes	NA	NA	NA	NA	NA	NA
AEGGFLGADVILQQLK	Lmscaffold119.176	Aminomethyltransferase (Fragment) OS=Capsella rubella OX=81985 GN=CARUB_v10009236mg PE=3 SV=1	3	553.642	1.7696	7.3931e-29	123.76	no	1.088	1.015	0.969	0.906	1.136	0.884
AEGGFLGADVILQQLK	Lmscaffold119.176	Aminomethyltransferase (Fragment) OS=Capsella rubella OX=81985 GN=CARUB_v10009236mg PE=3 SV=1	3	553.642	2.2129	1.0421e-28	118.51	no	1.136	0.868	0.924	0.967	1.118	0.986
AEGGGGGINPEIR	Lmscaffold299.867	NEET OS=Arabidopsis thaliana OX=3702 GN=AXX17_At5g50570 PE=4 SV=1	2	613.81	0.85917	0.0088422	48.467	yes	1.055	1.112	1.181	0.813	0.84	0.998
AEGIPVSPYSVR	Lmscaffold36.233	TPP2 OS=Arabidopsis thaliana OX=3702 GN=AXX17_At4g24180 PE=4 SV=1	2	637.841		0.0035756	60.364	no	NA	NA	NA	NA	NA	NA
AEGMPGHGAK	Lmscaffold565.123	BnaA10g08590D protein OS=Brassica napus OX=3708 GN=BnaA10g08590D PE=4 SV=1	3	324.152	1.4221	0.0036019	51.436	yes	1.231	1.225	1.349	0.684	0.746	0.764
AEGMPGHGAK	Lmscaffold565.123	BnaA10g08590D protein OS=Brassica napus OX=3708 GN=BnaA10g08590D PE=4 SV=1	3	318.82	-1.3453	0.0024055	60.102	yes	NA	NA	NA	NA	NA	NA
AEGQNTGNFLTDRPSTK	Lmscaffold302.60	SPR1 OS=Arabidopsis thaliana OX=3702 GN=AXX17_At2g02640 PE=4 SV=1	3	612.634	2.5145	0.0026026	44.391	yes	0.982	1.008	0.897	0.916	1.064	1.132
AEGQNTGNFLTDRPSTK	Lmscaffold302.60	SPR1 OS=Arabidopsis thaliana OX=3702 GN=AXX17_At2g02640 PE=4 SV=1	4	459.728	1.4755	0.00064573	48.899	yes	NA	NA	NA	NA	NA	NA
AEGQNTGNFLTDRPSTK	Lmscaffold302.60	SPR1 OS=Arabidopsis thaliana OX=3702 GN=AXX17_At2g02640 PE=4 SV=1	3	612.962	1.1415	3.3941e-05	66.826	yes	0.83	0.804	1.049	1.092	1.256	0.968
AEGSLLK	Lmscaffold252.199	Lysine-specific demethylase REF6 OS=Noccaea caerulescens OX=107243 GN=MP_TR22316_c0_g1_i1_g.64732 PE=4 SV=1	2	359.211	0.52591	0.033688	75.738	yes	0.919	0.906	0.932	1.039	1.087	1.117
AEGSSLEK	Lmscaffold216.529	Alanine--tRNA ligase OS=Brassica napus OX=3708 GN=BnaA08g02200D PE=3 SV=1	2	410.706	3.4583	0.033491	56.013	yes	1.123	1.084	1.12	0.85	0.935	0.889
AEHEAMQK	Lmscaffold12.62	Protein MULTIPLE CHLOROPLAST DIVISION SITE 1 OS=Arabidopsis thaliana OX=3702 GN=MCD1 PE=1 SV=1	3	315.148	0.5439	0.0039724	69.825	no	1.122	0.975	0.936	1.003	1.024	0.939
AEHMNPGHEVVK	Lmscaffold237.268	Sucrose-phosphatase 1 OS=Arabidopsis lyrata subsp. lyrata OX=81972 GN=ARALYDRAFT_902697 PE=4 SV=1	4	341.666	0.17961	0.0013934	53.448	no	1.134	0.94	0.99	0.965	1.025	0.946
AEHMNPGHEVVK	Lmscaffold237.268	Sucrose-phosphatase 1 OS=Arabidopsis lyrata subsp. lyrata OX=81972 GN=ARALYDRAFT_902697 PE=4 SV=1	4	337.667	-0.2207	0.00061234	61.235	no	NA	NA	NA	NA	NA	NA
AEIAAALNK	Lmscaffold70.376	E3 ubiquitin-protein ligase KEG OS=Noccaea caerulescens OX=107243 GN=GA_TR7964_c0_g1_i1_g.25723 PE=4 SV=1	2	451.253	1.6474	0.035811	57.347	no	NA	NA	NA	NA	NA	NA
AEIAAALNK	Lmscaffold70.376	E3 ubiquitin-protein ligase KEG OS=Noccaea caerulescens OX=107243 GN=GA_TR7964_c0_g1_i1_g.25723 PE=4 SV=1	3	300.843	-0.61214	0.00083716	80.165	no	0.94	1.038	0.995	0.871	1.108	1.048
AEIAAALNK	Lmscaffold70.376	E3 ubiquitin-protein ligase KEG OS=Noccaea caerulescens OX=107243 GN=GA_TR7964_c0_g1_i1_g.25723 PE=4 SV=1	2	450.761	0.29878	0.0016128	109.66	no	1.074	1.102	1.1	0.881	0.879	0.964
AEIAAALNK	Lmscaffold70.376	E3 ubiquitin-protein ligase KEG OS=Noccaea caerulescens OX=107243 GN=GA_TR7964_c0_g1_i1_g.25723 PE=4 SV=1	2	450.761	1.23	0.00080042	95.775	no	1.045	1.026	0.984	0.945	1.006	0.994
AEIAAALNK	Lmscaffold70.376	E3 ubiquitin-protein ligase KEG OS=Noccaea caerulescens OX=107243 GN=GA_TR7964_c0_g1_i1_g.25723 PE=4 SV=1	3	300.843	0.28756	0.019115	40.724	no	NA	NA	NA	NA	NA	NA
AEIADSIK	Lmscaffold613.373	At2g44060 OS=Arabidopsis thaliana OX=3702 GN=late embryogenesis abundant 26 PE=2 SV=1	3	282.824	0.56481	0.0056092	63.419	yes	0.777	0.996	0.873	1.003	1.007	1.344
AEIADSVK	Lmscaffold42.388	At2g44060 OS=Arabidopsis thaliana OX=3702 GN=late embryogenesis abundant 26 PE=2 SV=1	2	416.724	1.5752	0.0034997	103.55	yes	0.971	0.961	0.915	0.946	1.058	1.15
AEIADSVK	Lmscaffold42.388	At2g44060 OS=Arabidopsis thaliana OX=3702 GN=late embryogenesis abundant 26 PE=2 SV=1	3	278.152	1.0785	0.012247	52.482	yes	NA	NA	NA	NA	NA	NA
AEIASGSQNGK	Lmscaffold468.208	Adenylate kinase 2, chloroplastic (Fragment) OS=Noccaea caerulescens OX=107243 GN=LC_TR2399_c0_g1_i1_g.7646 PE=3 SV=1	3	354.84	2.1071	0.0023335	64.82	no	1.113	1.05	1.064	0.946	0.918	0.909
AEIASGSQNGKR	Lmscaffold468.208	Adenylate kinase 2, chloroplastic (Fragment) OS=Noccaea caerulescens OX=107243 GN=LC_TR2399_c0_g1_i1_g.7646 PE=3 SV=1	3	406.874	1.3616	0.0043324	58.172	no	1.002	1.073	1.149	0.967	0.873	0.937
AEIDLQVIGAEYQR	Lmscaffold216.206	Annexin OS=Arabidopsis thaliana OX=3702 GN=AXX17_At1g36510 PE=3 SV=1	3	535.614	2.3536	2.2333e-14	97.084	no	0.991	0.889	1.104	1.014	0.997	1.005
AEIDLQVIGAEYQR	Lmscaffold216.206	Annexin OS=Arabidopsis thaliana OX=3702 GN=AXX17_At1g36510 PE=3 SV=1	3	535.614	1.6507	0.0018	50.305	no	0.922	1.027	0.941	1.032	0.931	1.147
AEIEDSVK	Lmscaffold358.172	At2g44060 OS=Arabidopsis thaliana OX=3702 GN=late embryogenesis abundant 26 PE=2 SV=1	2	445.727	1.2212	0.0093505	83.647	yes	0.992	0.816	0.821	0.996	1.165	1.21
AEIEYIIR	Lmscaffold299.1167	Peptidylprolyl isomerase OS=Arabidopsis thaliana OX=3702 GN=AXX17_At5g54350 PE=3 SV=1	2	503.782	1.1229	0.013363	71.692	yes	1.053	1.037	1.029	0.947	1.01	0.924
AEIGDLITQLESK	Lmscaffold10.259	Plastid lipid-associated protein 2, chloroplastic OS=Brassica campestris OX=3711 GN=PAP2 PE=1 SV=1	2	708.883	2.4444	0.040323	37.366	no	NA	NA	NA	NA	NA	NA
AEIGDLITQLESK	Lmscaffold10.259	Plastid lipid-associated protein 2, chloroplastic OS=Brassica campestris OX=3711 GN=PAP2 PE=1 SV=1	3	472.924	2.494	0.0008151	56.139	no	0.983	1.06	0.878	0.99	0.933	1.155
AEIGWEPK	Lmscaffold249.22	AtAPC7 OS=Arabidopsis thaliana OX=3702 GN=AXX17_At2g36000 PE=4 SV=1	2	465.24	2.0957	0.033491	56.013	no	NA	NA	NA	NA	NA	NA
AEIGWEPK	Lmscaffold249.22	AtAPC7 OS=Arabidopsis thaliana OX=3702 GN=AXX17_At2g36000 PE=4 SV=1	2	465.24	2.2821	0.011077	74.92	no	1.118	1.029	1.092	0.924	0.928	0.908
AEIIDVNR	Lmscaffold43.231	AT5g58110/k21l19_90 OS=Arabidopsis thaliana OX=3702 GN=At5g58110 PE=2 SV=1	2	465.256	0.7444	0.011462	74.376	yes	0.864	0.864	0.676	1.116	1.374	1.105
AEIIEPAEEFVATQPK	Lmscaffold455.341	Protein FATTY ACID EXPORT 1, chloroplastic OS=Arabidopsis thaliana OX=3702 GN=FAX1 PE=1 SV=1	3	591.309	1.6045	1.3126e-23	106.42	yes	1.122	1.068	0.961	0.915	0.906	1.028
AEIIEPAEEFVATQPK	Lmscaffold455.341	Protein FATTY ACID EXPORT 1, chloroplastic OS=Arabidopsis thaliana OX=3702 GN=FAX1 PE=1 SV=1	4	443.733	1.509	0.0054237	36.597	yes	1.021	1.007	0.731	1.071	1.043	1.127
AEIQLSDLLR	Lmscaffold236.884	Coclaurine N-methyltransferase OS=Arabidopsis lyrata subsp. lyrata OX=81972 GN=ARALYDRAFT_913109 PE=4 SV=1	2	579.33	1.8586	0.011587	55.04	yes	NA	NA	NA	NA	NA	NA
AEISELITQLESK	Lmscaffold29.152	Putative plastid-lipid-associated protein 1, chloroplastic OS=Noccaea caerulescens OX=107243 GN=GA_TR20231_c0_g1_i1_g.67552 PE=4 SV=1	3	487.6	1.668	8.1519e-13	111.79	no	0.648	0.565	0.541	1.127	1.693	1.426
AEISHIFR	Lmscaffold10.160	Dolichyl-diphosphooligosaccharide--protein glycosyltransferase subunit 2 OS=Arabidopsis thaliana OX=3702 GN=RPN2 PE=1 SV=1	3	324.847	0.84173	0.0027241	80.219	no	1.034	1.051	0.943	1.409	0.845	0.718
AEISHIFR	Lmscaffold10.160	Dolichyl-diphosphooligosaccharide--protein glycosyltransferase subunit 2 OS=Arabidopsis thaliana OX=3702 GN=RPN2 PE=1 SV=1	3	324.847		0.011038	64.265	no	NA	NA	NA	NA	NA	NA
AEIVTTLTFK	Lmscaffold216.648	Probable mitochondrial-processing peptidase subunit alpha-1, mitochondrial OS=Arabidopsis thaliana OX=3702 GN=At1g51980 PE=1 SV=1	2	561.824	3.2399	7.1739e-05	103.91	yes	1.036	1.007	1.027	0.954	1.022	0.953
AEIYSDYLQEHLAPSGFLK	Lmscaffold455.108	AT3G60340 protein OS=Arabidopsis thaliana OX=3702 GN=F27H5_130 PE=2 SV=1	3	727.7	2.516	0.00029391	52.498	yes	NA	NA	NA	NA	NA	NA
AEKESEVHPDTLKR	Lmscaffold306.768	Early-responsive to dehydration 7 OS=Arabidopsis lyrata subsp. lyrata OX=81972 GN=ERD7 PE=4 SV=1	5	328.575	1.2124	0.01475	40.242	no	NA	NA	NA	NA	NA	NA
AELAGIFDEGLGLVK	Lmscaffold252.225	Enhanced disease susceptibility 1 OS=Arabidopsis lyrata subsp. lyrata OX=81972 GN=ARALYDRAFT_485169 PE=4 SV=1	3	511.284	1.9303	0.0048492	40.278	yes	1.036	1.104	1.139	0.916	0.745	1.06
AELAGSIQK	Lmscaffold9.455	Malate dehydrogenase OS=Capsella rubella OX=81985 GN=CARUB_v10014049mg PE=3 SV=1	2	458.759	0.64548	0.00013163	125.75	yes	1.077	0.89	0.971	1.064	0.946	1.052
AELAGSIQK	Lmscaffold9.455	Malate dehydrogenase OS=Capsella rubella OX=81985 GN=CARUB_v10014049mg PE=3 SV=1	3	306.175	0.34217	0.0019401	68.224	yes	0.888	0.929	0.956	1.034	1.049	1.143
AELAGSIQK	Lmscaffold9.455	Malate dehydrogenase OS=Capsella rubella OX=81985 GN=CARUB_v10014049mg PE=3 SV=1	3	306.175	-1.7893	0.0062375	52.255	yes	NA	NA	NA	NA	NA	NA
AELAGSIQK	Lmscaffold9.455	Malate dehydrogenase OS=Capsella rubella OX=81985 GN=CARUB_v10014049mg PE=3 SV=1	2	458.759	-1.18	0.0022227	113.93	yes	0.936	0.916	1.021	1.071	1.074	0.982
AELATEK	Lmscaffold37.43	26S proteasome non-ATPase regulatory subunit 2 homolog OS=Arabidopsis thaliana OX=3702 GN=AXX17_At2g15920 PE=3 SV=1	2	381.206	0.9116	0.030178	80.438	yes	1	1.019	1.03	0.962	0.938	1.052
AELCHGER	Lmscaffold37.583	Threonine--tRNA ligase, chloroplastic/mitochondrial 2 OS=Arabidopsis thaliana OX=3702 GN=EMB2761 PE=2 SV=1	3	324.484	0.0035802	0.012932	51.749	yes	1.046	1.126	0.965	0.861	1.051	0.952
AELCHGER	Lmscaffold37.583	Threonine--tRNA ligase, chloroplastic/mitochondrial 2 OS=Arabidopsis thaliana OX=3702 GN=EMB2761 PE=2 SV=1	2	486.222	1.2321	0.017621	66.568	yes	1.198	1.008	1.403	0.669	0.947	0.775
AELEGAESK	Lmscaffold339.183	Nuclear cap-binding protein subunit 1 (Fragment) OS=Noccaea caerulescens OX=107243 GN=MP_TR15557_c0_g1_i1_g.44518 PE=4 SV=1	3	311.822	0.99438	0.028388	36.585	no	NA	NA	NA	NA	NA	NA
AELEGAESK	Lmscaffold339.183	Nuclear cap-binding protein subunit 1 (Fragment) OS=Noccaea caerulescens OX=107243 GN=MP_TR15557_c0_g1_i1_g.44518 PE=4 SV=1	2	467.23	1.5286	0.019842	54.486	no	NA	NA	NA	NA	NA	NA
AELEQVQQDPDFVSLSR	Lmscaffold242.1101	Lon protease homolog 2, peroxisomal OS=Arabidopsis thaliana OX=3702 GN=AXX17_At5g45520 PE=3 SV=1	3	654.325	1.9508	1.0148e-07	71.592	yes	1.081	0.879	1.094	0.771	1.197	0.979
AELGQTESAR	Lmscaffold339.634	Peptidylprolyl isomerase OS=Arabidopsis lyrata subsp. lyrata OX=81972 GN=ARALYDRAFT_898613 PE=4 SV=1	2	531.265	0.77927	0.026062	46.352	no	0.925	1.02	1.062	0.928	1.036	1.028
AELKNGVLFITIPK	Lmscaffold46.364	Chloroplast small heat shock protein OS=Arabidopsis lyrata subsp. lyrata OX=81972 GN=ARALYDRAFT_913760 PE=3 SV=1	3	515.308		0.0010636	48.899	no	NA	NA	NA	NA	NA	NA
AELLELLGR	Lmscaffold830.440	ATP binding protein OS=Arabidopsis lyrata subsp. lyrata OX=81972 GN=ARALYDRAFT_887819 PE=4 SV=1	2	507.303	2.3417	0.0011781	92.538	yes	0.913	1.054	0.971	0.958	1.024	1.08
AELLYNAIEESK	Lmscaffold236.1112	Phosphoserine aminotransferase OS=Arabidopsis lyrata subsp. lyrata OX=81972 GN=ARALYDRAFT_491084 PE=3 SV=1	3	460.573	3.6271	0.0057354	42.469	yes	0.933	0.923	1.067	1.046	0.983	1.047
AELMAALTGK	Lmscaffold117.66	ATSLY1 OS=Arabidopsis lyrata subsp. lyrata OX=81972 GN=ARALYDRAFT_489836 PE=3 SV=1	2	502.776	1.6643	0.0002446	110.08	yes	1.073	1.058	0.927	1.003	0.963	0.976
AELPNSNGK	Lmscaffold110.60	Leucine-rich repeat receptor-like serine/threonine/tyrosine-protein kinase SOBIR1 OS=Arabidopsis thaliana OX=3702 GN=SOBIR1 PE=1 SV=1	2	465.73	1.3268	0.013845	69.276	yes	1.247	1.129	1.219	0.79	0.767	0.848
AELSTASIGGLSMNDFILAAK	Lmscaffold54.458	Probable pterin-4-alpha-carbinolamine dehydratase, chloroplastic OS=Arabidopsis thaliana OX=3702 GN=ATP1 PE=1 SV=1	3	703.701	2.8214	2.0461e-34	106.75	yes	1.083	1.209	1.063	0.958	0.874	0.813
AELSTASIGGLSMNDFILAAK	Lmscaffold54.458	Probable pterin-4-alpha-carbinolamine dehydratase, chloroplastic OS=Arabidopsis thaliana OX=3702 GN=ATP1 PE=1 SV=1	3	703.701	2.5835	7.6331e-34	103.41	yes	1.117	1.073	1.197	0.854	0.883	0.876
AELSTTSIGGLSMNDFILAAK	Lmscaffold299.814	Probable pterin-4-alpha-carbinolamine dehydratase, chloroplastic OS=Arabidopsis thaliana OX=3702 GN=ATP1 PE=1 SV=1	3	713.705	2.4919	4.7768e-114	193.06	yes	1.034	1.026	1.143	0.979	0.892	0.926
AELSTTSIGGLSMNDFILAAK	Lmscaffold299.814	Probable pterin-4-alpha-carbinolamine dehydratase, chloroplastic OS=Arabidopsis thaliana OX=3702 GN=ATP1 PE=1 SV=1	4	535.531	2.1907	2.9971e-15	77.899	yes	1.164	1.098	1.096	0.792	0.895	0.955
AELTPEAK	Lmscaffold231.103	tRNA synthetase class I (C) family protein OS=Arabidopsis lyrata subsp. lyrata OX=81972 GN=ARALYDRAFT_494092 PE=3 SV=1	2	429.732	-1.608	0.031817	56.916	yes	NA	NA	NA	NA	NA	NA
AELWVGYITEDGNIDKR	Lmscaffold45.11	Dipeptidyl peptidase family member 6 OS=Noccaea caerulescens OX=107243 GN=GA_TR11852_c0_g1_i1_g.37957 PE=4 SV=1	4	495.502	2.7762	0.0049835	36.127	yes	NA	NA	NA	NA	NA	NA
AELWVGYITEDGNIDKR	Lmscaffold45.11	Dipeptidyl peptidase family member 6 OS=Noccaea caerulescens OX=107243 GN=GA_TR11852_c0_g1_i1_g.37957 PE=4 SV=1	3	660.334	2.1384	1.2159e-38	138.66	yes	0.962	1.029	1.023	0.89	1.076	1.02
AELWVGYITEDGNIDKR	Lmscaffold45.11	Dipeptidyl peptidase family member 6 OS=Noccaea caerulescens OX=107243 GN=GA_TR11852_c0_g1_i1_g.37957 PE=4 SV=1	4	495.502	2.4446	0.018484	29.349	yes	NA	NA	NA	NA	NA	NA
AELYPFVPYDVVAR	Lmscaffold675.122	HIPP25 OS=Arabidopsis thaliana OX=3702 GN=AXX17_At4g40040 PE=4 SV=1	3	546.956	1.9505	0.011227	35.657	yes	1.162	0.853	NA	NA	NA	0.985
AEMEALR	Lmscaffold296.244	Alpha/beta-Hydrolases superfamily protein OS=Arabidopsis thaliana OX=3702 GN=At1g74640 PE=2 SV=1	2	410.205	0.58004	0.042573	71.501	no	1.141	1.064	1.009	0.828	0.958	1
AEMEMMAGR	Lmscaffold236.782	Aspartate aminotransferase OS=Brassica oleracea var. oleracea OX=109376 PE=4 SV=1	2	521.212	1.2735	0.022655	55.235	yes	1.092	1.102	0.983	0.915	0.936	0.971
AEMGVESTPPPASK	Lmscaffold28.340	P-loop containing nucleoside triphosphate hydrolases superfamily protein OS=Arabidopsis thaliana OX=3702 GN=At4g15810 PE=4 SV=1	3	467.562	2.3746	1.0123e-05	70.889	yes	NA	NA	NA	NA	NA	NA
AEMIESLVK	Lmscaffold72.46	OCP11 OS=Arabidopsis thaliana OX=3702 GN=AXX17_At2g22950 PE=4 SV=1	2	510.276	2.802	0.0019982	112.36	no	1.01	1.04	1.014	1.057	0.998	0.882
AEMIESLVK	Lmscaffold72.46	OCP11 OS=Arabidopsis thaliana OX=3702 GN=AXX17_At2g22950 PE=4 SV=1	2	510.276	2.9319	0.023765	51.765	no	NA	NA	NA	NA	NA	NA
AEMIPTEEALR	Lmscaffold284.495	SIR4 OS=Arabidopsis thaliana OX=3702 GN=AXX17_At5g20950 PE=4 SV=1	2	630.319	2.3043	2.2709e-07	100.04	yes	0.993	1.045	1.115	1.006	0.892	0.949
AEMPLDVLVCNAAVYFPTAK	Lmscaffold46.337	NADPH-protochlorophyllide oxidoreductase (Fragment) OS=Noccaea caerulescens OX=107243 GN=GA_TR7342_c0_g1_i1_g.24035 PE=3 SV=1	4	553.031	2.6519	0.00078625	46.461	yes	1.172	0.899	0.774	0.954	1.006	1.194
AEMPLDVLVCNAAVYFPTAK	Lmscaffold46.337	NADPH-protochlorophyllide oxidoreductase (Fragment) OS=Noccaea caerulescens OX=107243 GN=GA_TR7342_c0_g1_i1_g.24035 PE=3 SV=1	3	737.039	2.8879	0.047705	23.636	yes	1.085	0.863	1.28	0.678	0.721	1.373
AEMPLDVLVCNAAVYFPTAK	Lmscaffold46.337	NADPH-protochlorophyllide oxidoreductase (Fragment) OS=Noccaea caerulescens OX=107243 GN=GA_TR7342_c0_g1_i1_g.24035 PE=3 SV=1	3	742.371	2.7163	0.0002229	51.566	yes	1.038	1.058	1.067	0.949	NA	0.887
AEMVILEAAR	Lmscaffold236.1004	Coatomer subunit gamma OS=Arabidopsis thaliana OX=3702 GN=At4g34450 PE=2 SV=1	2	551.8	1.9841	0.0011095	80.737	no	NA	NA	NA	NA	NA	NA
AEMYTGDEICR	Lmscaffold522.182	T31J12.3 protein OS=Arabidopsis thaliana OX=3702 GN=At1g09310 PE=1 SV=1	2	672.782	0.80768	0.0070224	58.172	no	1.512	1.231	1.455	0.599	0.499	0.704
AEMYTGDEICR	Lmscaffold522.182	T31J12.3 protein OS=Arabidopsis thaliana OX=3702 GN=At1g09310 PE=1 SV=1	3	448.857	1.2659	0.00016012	78.043	no	NA	NA	NA	NA	NA	NA
AENCHILTCNVSLEYEK	Lmscaffold116.5	T-complex protein 1 subunit zeta 1 OS=Noccaea caerulescens OX=107243 GN=GA_TR5680_c0_g1_i1_g.18692 PE=3 SV=1	3	693.987	1.4407	0.0051604	38.227	no	NA	NA	NA	NA	NA	NA
AENCHILTCNVSLEYEK	Lmscaffold116.5	T-complex protein 1 subunit zeta 1 OS=Noccaea caerulescens OX=107243 GN=GA_TR5680_c0_g1_i1_g.18692 PE=3 SV=1	4	520.742	1.1651	1.0287e-06	67.645	no	0.926	0.932	0.909	1.121	1.171	0.941
AENEGLSDGLSLIEEVK	Lmscaffold54.620	Thylakoid lumenal 29 kDa protein, chloroplastic OS=Arabidopsis thaliana OX=3702 GN=TL29 PE=1 SV=2	3	601.639	2.7472	7.5518e-37	131.18	yes	0.922	0.972	1.025	1.076	1.099	0.907
AENEGLSDGLSLIEEVK	Lmscaffold54.620	Thylakoid lumenal 29 kDa protein, chloroplastic OS=Arabidopsis thaliana OX=3702 GN=TL29 PE=1 SV=2	3	601.639	2.1504	3.2434e-10	78.848	yes	0.936	1.072	0.919	0.935	1.066	1.072
AENEGLSDGLSLIEEVKK	Lmscaffold54.620	Thylakoid lumenal 29 kDa protein, chloroplastic OS=Arabidopsis thaliana OX=3702 GN=TL29 PE=1 SV=2	4	483.505	2.6422	1.7588e-27	105.79	yes	1.001	1.048	1.038	0.936	0.997	0.979
AENEGLSDGLSLIEEVKK	Lmscaffold54.620	Thylakoid lumenal 29 kDa protein, chloroplastic OS=Arabidopsis thaliana OX=3702 GN=TL29 PE=1 SV=2	3	644.337	2.8644	4.2146e-56	161.08	yes	1.071	1.031	1.006	0.9	1.027	0.965
AENEGLSDGLSLIEEVKK	Lmscaffold54.620	Thylakoid lumenal 29 kDa protein, chloroplastic OS=Arabidopsis thaliana OX=3702 GN=TL29 PE=1 SV=2	4	483.505	0.30581	2.4004e-05	56.553	yes	NA	NA	NA	NA	NA	NA
AENEGLSDGLSLIEEVKK	Lmscaffold54.620	Thylakoid lumenal 29 kDa protein, chloroplastic OS=Arabidopsis thaliana OX=3702 GN=TL29 PE=1 SV=2	3	644.337	0.054763	8.7499e-63	167.63	yes	1.039	1.005	1.014	1.001	0.94	1
AENEGLSDGLSLIEEVKK	Lmscaffold54.620	Thylakoid lumenal 29 kDa protein, chloroplastic OS=Arabidopsis thaliana OX=3702 GN=TL29 PE=1 SV=2	4	483.751	2.4912	1.8966e-05	56.708	yes	NA	NA	NA	NA	NA	NA
AENEGLSDGLSLIEEVKK	Lmscaffold54.620	Thylakoid lumenal 29 kDa protein, chloroplastic OS=Arabidopsis thaliana OX=3702 GN=TL29 PE=1 SV=2	3	644.665		1.8293e-05	55.437	yes	NA	NA	NA	NA	NA	NA
AENEQEKESDDSNLSFK	Lmscaffold236.96	NdhS OS=Arabidopsis thaliana OX=3702 GN=AXX17_At4g27660 PE=4 SV=1	4	493.221	1.1518	3.2375e-31	107.98	yes	1.039	0.898	1.252	0.898	0.921	0.992
AENEQEKESDDSNLSFKVPEDGFEK	Lmscaffold236.96	NdhS OS=Arabidopsis thaliana OX=3702 GN=AXX17_At4g27660 PE=4 SV=1	5	575.062	1.7443	0.016214	32.882	yes	0.881	1.431	1.188	0.798	0.881	0.822
AENFEGLR	Lmscaffold66.25	Mitochondrial import receptor subunit TOM40-1 (Fragment) OS=Noccaea caerulescens OX=107243 GN=MP_TR10242_c0_g1_i1_g.31222 PE=4 SV=1	2	468.233	3.1301	0.027824	59.067	yes	1.082	0.99	1.053	0.991	0.904	0.98
AENPKETAHEYR	Lmscaffold22.113	Ump synthase OS=Arabidopsis lyrata subsp. lyrata OX=81972 GN=ARALYDRAFT_906854 PE=3 SV=1	4	361.926	0.88133	0.016569	35.487	yes	NA	NA	NA	NA	NA	NA
AENPTETAHEYR	Lmscaffold33.44	Ump synthase OS=Arabidopsis lyrata subsp. lyrata OX=81972 GN=ARALYDRAFT_906854 PE=3 SV=1	3	473.216	2.2754	0.016919	35.487	yes	NA	NA	NA	NA	NA	NA
AENTVIGLESIPETEESTK	Lmscaffold428.202	Alkylated DNA repair protein alkB-like protein 8 (Fragment) OS=Noccaea caerulescens OX=107243 GN=GA_TR12459_c0_g1_i1_g.39889 PE=4 SV=1	3	683.007	2.4771	6.5619e-30	102.98	yes	1.093	1.299	0.843	0.94	0.884	0.941
AENVLEIGIGTGSNFK	Lmscaffold553.1	At1g69520/F10D13_17 OS=Arabidopsis thaliana OX=3702 GN=At1g69523 PE=2 SV=1	3	550.29	2.2459	0.017464	32.329	yes	NA	NA	NA	NA	NA	NA
AENWVSNIGESDVNAVTWGVFPAK	Lmscaffold316.325	Methylenetetrahydrofolate reductase OS=Arabis alpina OX=50452 GN=AALP_AA5G254300 PE=3 SV=1	4	648.32	2.2571	0.013922	25.684	no	NA	NA	NA	NA	NA	NA
AENYHQQYLAK	Lmscaffold75.492	Protein-methionine-s-oxide reductase OS=Arabidopsis lyrata subsp. lyrata OX=81972 GN=ARALYDRAFT_492320 PE=3 SV=1	3	455.558	1.7212	0.00030703	73.435	yes	0.931	0.955	0.932	1.044	1.031	1.106
AENYHQQYLAK	Lmscaffold75.492	Protein-methionine-s-oxide reductase OS=Arabidopsis lyrata subsp. lyrata OX=81972 GN=ARALYDRAFT_492320 PE=3 SV=1	4	341.92	0.93915	0.043099	27.681	yes	1.036	0.925	1.095	0.898	0.931	1.114
AENYHQQYLAK	Lmscaffold75.492	Protein-methionine-s-oxide reductase OS=Arabidopsis lyrata subsp. lyrata OX=81972 GN=ARALYDRAFT_492320 PE=3 SV=1	3	455.558	0.91005	0.00035653	72.152	yes	1.133	0.926	1.019	0.962	0.938	1.022
AENYHQQYLAK	Lmscaffold75.492	Protein-methionine-s-oxide reductase OS=Arabidopsis lyrata subsp. lyrata OX=81972 GN=ARALYDRAFT_492320 PE=3 SV=1	3	455.886	0.82845	0.0027406	63.473	yes	NA	NA	NA	NA	NA	NA
AENYHQQYLAK	Lmscaffold75.492	Protein-methionine-s-oxide reductase OS=Arabidopsis lyrata subsp. lyrata OX=81972 GN=ARALYDRAFT_492320 PE=3 SV=1	3	455.886	1.3604	0.011348	46.844	yes	NA	NA	NA	NA	NA	NA
AEPAHEAVK	Lmscaffold299.1058	DNA mismatch repair protein MutS, type 2 OS=Arabidopsis thaliana OX=3702 GN=MJP23.7 PE=4 SV=1	3	317.835		0.01555	49.418	yes	NA	NA	NA	NA	NA	NA
AEPASAPPKEEK	Lmscaffold216.827	Acetyltransferase component of pyruvate dehydrogenase complex OS=Arabidopsis thaliana OX=3702 GN=AXX17_At1g48680 PE=3 SV=1	4	314.165	1.4063	0.010395	39.006	yes	NA	NA	NA	NA	NA	NA
AEPASAPPKEEK	Lmscaffold216.827	Acetyltransferase component of pyruvate dehydrogenase complex OS=Arabidopsis thaliana OX=3702 GN=AXX17_At1g48680 PE=3 SV=1	3	418.551	1.7187	0.0032732	50.484	yes	1.028	0.964	0.977	0.891	1.086	1.054
AEPATIK	Lmscaffold284.721	Putative GTP-binding protein ara-3 OS=Arabidopsis thaliana OX=3702 GN=MMN10.12 PE=2 SV=1	3	243.81	-0.89811	0.014587	66.993	no	0.96	1.105	0.956	0.92	1.011	1.047
AEPDFSVLGK	Lmscaffold1267.15	Isoleucine--tRNA ligase, cytoplasmic OS=Arabidopsis thaliana OX=3702 GN=At4g10320 PE=2 SV=1	3	354.854	3.6028	0.0041156	51.445	no	1.014	1.214	0.944	1.04	0.844	0.944
AEPDFSVLGK	Lmscaffold1267.15	Isoleucine--tRNA ligase, cytoplasmic OS=Arabidopsis thaliana OX=3702 GN=At4g10320 PE=2 SV=1	2	531.777	3.696	0.00029968	116.55	no	1.021	0.972	0.955	1.048	0.998	1.006
AEPEWNIILLR	Lmscaffold433.82	BnaC05g49280D protein OS=Brassica napus OX=3708 GN=BnaC05g49280D PE=3 SV=1	2	677.38	2.0906	0.018051	46.844	yes	0.947	1.045	0.83	1.026	1.031	1.122
AEPEWSIVLLR	Lmscaffold1032.34	UDP-D-glucose/UDP-D-galactose 4-epimerase 1 OS=Arabidopsis lyrata subsp. lyrata OX=81972 GN=UGE1 PE=3 SV=1	2	656.867	2.2285	1.7113e-30	163.12	yes	0.994	0.987	1.074	0.912	1.074	0.959
AEPFMGEEGFLAAAR	Lmscaffold45.1023	PMAT1 OS=Arabidopsis thaliana OX=3702 GN=AXX17_At5g36500 PE=4 SV=1	3	532.589	1.7826	0.0012175	51.03	yes	NA	NA	NA	NA	NA	NA
AEPGANDQYLPPFVIVDDSGK	Lmscaffold291.140	mRNA, clone: RTFL01-05-E03 OS=Eutrema halophilum OX=98038 PE=2 SV=1	3	745.027	2.4107	5.8677e-08	63.869	no	0.921	0.876	1.101	1.287	0.863	0.952
AEPGANDQYLPPFVIVDDSGK	Lmscaffold291.140	mRNA, clone: RTFL01-05-E03 OS=Eutrema halophilum OX=98038 PE=2 SV=1	4	559.022	2.0977	0.00077354	44.848	no	NA	NA	NA	NA	NA	NA
AEPGANDQYLPPFVIVDDSGK	Lmscaffold291.140	mRNA, clone: RTFL01-05-E03 OS=Eutrema halophilum OX=98038 PE=2 SV=1	4	558.776	2.3627	1.603e-09	68.42	no	1.027	0.974	0.914	1.094	1.072	0.92
AEPGANDQYLPPFVIVDDSGK	Lmscaffold291.140	mRNA, clone: RTFL01-05-E03 OS=Eutrema halophilum OX=98038 PE=2 SV=1	3	744.699	2.6139	2.4736e-40	108.13	no	0.905	0.843	1.116	0.994	1.111	1.031
AEPLITMDTPEEDKSDADYLQK	Lmscaffold186.359	Vacuolar-sorting receptor 1 OS=Arabidopsis thaliana OX=3702 GN=VSR1 PE=1 SV=2	4	628.047	2.4446	6.9372e-25	90.464	yes	0.816	0.855	1.114	1.111	1.005	1.099
AEPNYYLTIR	Lmscaffold237.566	Hydroxyproline-rich glycoprotein family protein OS=Arabidopsis lyrata subsp. lyrata OX=81972 GN=ARALYDRAFT_333392 PE=4 SV=1	2	620.322	1.0333	0.02304	47.361	yes	NA	NA	NA	NA	NA	NA
AEPNYYLTIR	Lmscaffold237.566	Hydroxyproline-rich glycoprotein family protein OS=Arabidopsis lyrata subsp. lyrata OX=81972 GN=ARALYDRAFT_333392 PE=4 SV=1	3	413.884	0.96738	0.029024	33.988	yes	NA	NA	NA	NA	NA	NA
AEPQDPIRNPK	Lmscaffold683.242	AT4g00090/F6N15_8 OS=Arabidopsis thaliana OX=3702 GN=At4g00090 PE=2 SV=1	4	316.922	0.43994	0.027642	32.999	yes	NA	NA	NA	NA	NA	NA
AEPQDPIRNPK	Lmscaffold683.242	AT4g00090/F6N15_8 OS=Arabidopsis thaliana OX=3702 GN=At4g00090 PE=2 SV=1	3	422.226	1.6388	0.0010189	67.08	yes	0.999	0.9	0.961	1.111	1.039	0.99
AEPQGIK	Lmscaffold981.145	Ras-related protein RABE1d OS=Noccaea caerulescens OX=107243 GN=MP_TR5120_c0_g1_i1_g.14054 PE=4 SV=1	3	248.141	-0.43578	0.017512	63.306	no	0.908	0.916	1.016	0.978	1.113	1.07
AEPVIYK	Lmscaffold369.393	Emb|CAB53482.1 OS=Arabidopsis thaliana OX=3702 GN=MBD2.5 PE=2 SV=1	2	410.234	1.6611	0.022441	101.64	no	1.018	1.023	0.98	1.041	0.942	0.995
AEQCAVSAWK	Lmscaffold291.404	REF/SRPP-like protein At3g05500 OS=Arabidopsis thaliana OX=3702 GN=At3g05500 PE=1 SV=1	3	383.85	1.6072	0.020203	36.417	yes	NA	NA	NA	NA	NA	NA
AEQIFPAK	Lmscaffold50.126	NAD(P)-binding Rossmann-fold superfamily protein OS=Arabidopsis thaliana OX=3702 GN=SULA PE=4 SV=1	3	301.836	0.2241	0.015958	48.794	yes	0.958	1.048	1.011	0.986	1.056	0.941
AEQIFPAK	Lmscaffold50.126	NAD(P)-binding Rossmann-fold superfamily protein OS=Arabidopsis thaliana OX=3702 GN=SULA PE=4 SV=1	2	452.25	1.1182	0.017231	66.962	yes	NA	NA	NA	NA	NA	NA
AEQLSVLEEK	Lmscaffold299.834	Arginine-aspartate-rich RNA binding protein-like OS=Arabidopsis thaliana OX=3702 GN=gene1500 PE=2 SV=1	3	382.54	2.1109	0.0046106	49.632	yes	1.002	0.939	1.049	0.96	0.969	1.081
AEQLSVLEEK	Lmscaffold299.834	Arginine-aspartate-rich RNA binding protein-like OS=Arabidopsis thaliana OX=3702 GN=gene1500 PE=2 SV=1	2	573.306	1.7982	0.0033336	72.891	yes	0.922	1.095	0.993	0.923	1.035	1.032
AEQLTNTAQSESPK	Lmscaffold785.217	Glycosyltransferase OS=Capsella rubella OX=81985 GN=CARUB_v10013556mg PE=3 SV=1	3	501.914	2.56	1.0193e-08	83.823	yes	0.768	0.756	1.122	1.054	0.984	1.317
AEQQLVNDPSR	Lmscaffold113.444	Aspartate aminotransferase OS=Arabidopsis thaliana OX=3702 GN=AXX17_At5g19470 PE=2 SV=1	2	628.815	0.91033	4.5663e-08	129.54	no	1.03	0.915	0.884	1.026	1.098	1.049
AEQSIMVLGSELK	Lmscaffold468.541	Guanylate-binding family protein OS=Arabidopsis thaliana OX=3702 GN=MCL19.12 PE=4 SV=1	3	468.918	1.6189	0.014011	35.657	yes	1.087	0.862	1.122	0.905	0.931	1.093
AEQYLHK	Lmscaffold330.510	NRP1 OS=Arabidopsis thaliana OX=3702 GN=AXX17_At2g02430 PE=4 SV=1	3	296.824	1.0866	0.027633	54.157	no	1.007	0.883	0.961	1.107	1.035	1.007
AEQYLHK	Lmscaffold330.510	NRP1 OS=Arabidopsis thaliana OX=3702 GN=AXX17_At2g02430 PE=4 SV=1	3	296.824	-0.46861	0.044654	45.081	no	1.136	1.002	0.979	0.961	0.924	0.998
AEQYLHK	Lmscaffold330.510	NRP1 OS=Arabidopsis thaliana OX=3702 GN=AXX17_At2g02430 PE=4 SV=1	2	444.732	0.34239	0.046834	69.598	no	1.019	1.031	0.969	0.978	1.068	0.935
AESAAPVPR	Lmscaffold928.164	2-oxoglutarate dehydrogenase, mitochondrial OS=Noccaea caerulescens OX=107243 GN=GA_TR17822_c0_g1_i1_g.56784 PE=4 SV=1	2	449.243	0.91407	0.0049192	72.243	no	0.961	0.899	1.019	0.978	1.05	1.092
AESDTTVPDAPVK	Lmscaffold37.311	At4g35360/F23E12_80 OS=Arabidopsis thaliana OX=3702 GN=At4g35360 PE=1 SV=1	3	443.889	2.1879	0.021156	33.424	yes	NA	NA	NA	NA	NA	NA
AESEAFK	Lmscaffold237.72	CRL1 OS=Arabidopsis thaliana OX=3702 GN=AXX17_At2g30060 PE=4 SV=1	2	391.19	0.34771	0.028925	95.531	yes	1.032	0.984	0.999	0.998	0.971	1.016
AESGGVGYVR	Lmscaffold695.56	AT3g01490/F4P13_4 OS=Arabidopsis thaliana OX=3702 GN=At3g01490 PE=2 SV=1	2	497.751	2.6186	2.9444e-05	94.692	yes	1.027	1.062	1.232	0.95	0.894	0.834
AESIVTEK	Lmscaffold245.275	At4g10300 OS=Arabidopsis thaliana OX=3702 GN=F24G24.100 PE=2 SV=1	2	438.737	1.6785	0.0077592	90.15	no	0.907	0.935	0.856	1.126	1.11	1.067
AESLAGNTWQHLK	Lmscaffold75.1043	GLABRA2 expression modulator OS=Noccaea caerulescens OX=107243 GN=GA_TR20470_c0_g1_i1_g.68136 PE=4 SV=1	3	485.584	2.2414	0.000117	66.989	no	1.001	0.95	0.942	0.991	1.009	1.107
AESLGPGYWVGIQYDEPFGK	Lmscaffold141.2	Tubulin folding cofactor B OS=Arabidopsis lyrata subsp. lyrata OX=81972 GN=ARALYDRAFT_897198 PE=4 SV=1	3	738.357	2.5105	3.2666e-39	108.75	yes	0.587	1.06	1	1.065	1.028	1.26
AESMVDKNEWINK	Lmscaffold277.68	At1g59610 OS=Arabidopsis thaliana OX=3702 GN=At1g59610 PE=3 SV=1	3	521.921	2.3853	3.5834e-05	73.386	no	0.994	0.861	1.03	1.062	1.057	0.996
AESNVVHSYAASCIEK	Lmscaffold42.140	Exportin-2 OS=Arabidopsis thaliana OX=3702 GN=CAS PE=2 SV=1	3	588.946	2.1365	9.2749e-07	71.263	no	NA	NA	NA	NA	NA	NA
AESQQGLESSGTIGR	Lmscaffold98.171	Exocyst complex component SEC10a OS=Arabidopsis thaliana OX=3702 GN=SEC10a PE=1 SV=1	3	507.25	1.4151	2.0856e-16	95.067	yes	1.016	0.825	0.955	1.05	0.89	1.264
AESSSNSGVSLQVK	Lmscaffold75.929	Early-responsive to dehydration 3 OS=Arabidopsis lyrata subsp. lyrata OX=81972 GN=ERD3 PE=4 SV=1	3	464.904	1.8961	5.1382e-05	67.234	yes	0.951	1.073	1.003	0.936	0.944	1.093
AESSTTTTTTAIPR	Lmscaffold223.52	UGT80A2 OS=Arabidopsis thaliana OX=3702 GN=AXX17_At3g06920 PE=4 SV=1	3	479.579	0.95955	0.0003908	60.196	yes	1.293	0.947	0.969	0.823	0.777	1.192
AESYGSGTVSSGNPR	Lmscaffold74.7	Hypoxanthine phosphoribosyltransferase OS=Eutrema salsugineum OX=72664 GN=EUTSA_v10019190mg PE=3 SV=1	3	490.227	1.1808	1.7073e-22	115.12	yes	0.965	0.922	0.867	1.175	1.018	1.053
AESYGSGTVSSGNPR	Lmscaffold74.7	Hypoxanthine phosphoribosyltransferase OS=Eutrema salsugineum OX=72664 GN=EUTSA_v10019190mg PE=3 SV=1	3	490.227	-0.34253	0.0014623	49.188	yes	0.905	0.72	0.955	1.048	1.049	1.322
AETAEPAEEFVPTKPK	Lmscaffold316.524	Protein FATTY ACID EXPORT 1, chloroplastic OS=Arabidopsis thaliana OX=3702 GN=FAX1 PE=1 SV=1	4	436.725	2.6051	4.5947e-12	84.508	yes	1.038	0.789	1.071	1.062	0.983	1.058
AETFGIPTPEWAK	Lmscaffold98.683	Ubiquitin-activating enzyme E1 2 (Fragment) OS=Noccaea caerulescens OX=107243 GN=GA_TR20791_c0_g1_i1_g.69320 PE=3 SV=1	3	482.914	2.1742	0.0021037	49.333	no	NA	NA	NA	NA	NA	NA
AETFGIPVPEWTK	Lmscaffold41.198	Ubiquitin-activating enzyme E1 1 OS=Noccaea caerulescens OX=107243 GN=LC_TR11648_c0_g1_i1_g.41006 PE=3 SV=1	3	492.257	2.268	1.0056e-09	91.62	no	0.988	0.849	0.934	0.965	1.124	1.14
AETFGQEVK	Lmscaffold98.316	Chorismate mutase OS=Arabidopsis lyrata subsp. lyrata OX=81972 GN=ARALYDRAFT_660932 PE=4 SV=1	2	504.753	1.7273	0.0062014	69.721	no	1.042	0.872	0.868	1.06	1.072	1.086
AETFVDNK	Lmscaffold339.952	T-complex protein 1 subunit delta OS=Capsella rubella OX=81985 GN=CARUB_v10015574mg PE=3 SV=1	2	462.227	2.3152	0.0079579	89.047	yes	NA	NA	NA	NA	NA	NA
AETFVDNK	Lmscaffold339.952	T-complex protein 1 subunit delta OS=Capsella rubella OX=81985 GN=CARUB_v10015574mg PE=3 SV=1	3	308.487	1.7566	0.041241	36.842	yes	NA	NA	NA	NA	NA	NA
AETIAYEDFVSAGSLAAAR	Lmscaffold889.27	Obg-like ATPase 1 OS=Arabidopsis thaliana OX=3702 GN=At1g56050 PE=3 SV=1	3	647.99	1.8775	2.6719e-10	74.543	yes	1.2	1.246	1.131	0.889	0.707	0.827
AETLIEAFK	Lmscaffold249.225	UBP1-associated protein 2B OS=Arabidopsis thaliana OX=3702 GN=UBA2B PE=2 SV=1	2	511.282	2.9384	0.0048798	72.321	yes	NA	NA	NA	NA	NA	NA
AETLIETFK	Lmscaffold17.44	UBP1-associated protein 2B OS=Arabidopsis thaliana OX=3702 GN=UBA2B PE=2 SV=1	2	526.287	2.4665	0.0014134	90.827	yes	0.974	0.92	0.945	0.977	1.108	1.077
AETNMMLMSPAK	Lmscaffold287.71	Protein CYPRO4 OS=Noccaea caerulescens OX=107243 GN=LC_TR2644_c1_g1_i1_g.9168 PE=4 SV=1	3	441.875	1.8754	0.010948	38.769	yes	NA	NA	NA	NA	NA	NA
AETPAGYPCIR	Lmscaffold57.109	GLP1 OS=Arabidopsis thaliana OX=3702 GN=AXX17_At1g66780 PE=2 SV=1	2	617.798	1.2665	0.0014907	70.942	yes	1.013	0.976	0.941	0.973	1.023	1.075
AETPAGYPCIR	Lmscaffold57.109	GLP1 OS=Arabidopsis thaliana OX=3702 GN=AXX17_At1g66780 PE=2 SV=1	3	412.201	1.0232	0.012003	39.293	yes	NA	NA	NA	NA	NA	NA
AETTEPAEEFVATQPK	Lmscaffold804.111	Protein FATTY ACID EXPORT 1, chloroplastic OS=Arabidopsis thaliana OX=3702 GN=FAX1 PE=1 SV=1	3	583.284	1.7384	2.2475e-05	65.528	yes	1.097	0.958	1.072	0.817	1.025	1.032
AETTNKELEEEK	Lmscaffold344.248	MFP1 OS=Arabidopsis thaliana OX=3702 GN=AXX17_At3g16790 PE=4 SV=1	3	474.232	1.3697	0.048092	30.567	no	1.169	1.011	0.949	0.878	0.995	0.998
AETVAYEDFVSAGSLAAAR	Lmscaffold216.915	Obg-like ATPase 1 OS=Capsella rubella OX=81985 GN=CARUB_v10011750mg PE=3 SV=1	3	643.318	2.048	7.854e-16	86.8	no	1.019	0.946	0.991	1.065	0.97	1.008
AETVAYEDFVSAGSLAAAR	Lmscaffold216.915	Obg-like ATPase 1 OS=Capsella rubella OX=81985 GN=CARUB_v10011750mg PE=3 SV=1	3	643.318	1.4405	1.6728e-07	64.26	no	1.198	0.996	1.099	0.788	0.959	0.96
AETVQIVSDIVR	Lmscaffold46.137	Acyl carrier protein OS=Capsella rubella OX=81985 GN=CARUB_v10005992mg PE=3 SV=1	2	665.372	1.1668	1.5959e-09	126.09	yes	1.077	1.121	0.953	0.889	0.975	0.986
AETVQIVSDIVR	Lmscaffold46.137	Acyl carrier protein OS=Capsella rubella OX=81985 GN=CARUB_v10005992mg PE=3 SV=1	3	443.917	1.6343	5.5138e-17	144.1	yes	0.983	1.258	0.951	0.968	0.852	0.987
AETVQIVSDIVR	Lmscaffold46.137	Acyl carrier protein OS=Capsella rubella OX=81985 GN=CARUB_v10005992mg PE=3 SV=1	3	443.917	0.8812	0.0015616	54.343	yes	NA	NA	NA	NA	NA	1
AETVSPGEWER	Lmscaffold250.453	LPA1 OS=Arabidopsis thaliana OX=3702 GN=AXX17_At1g02110 PE=4 SV=1	2	630.796	1.1211	0.0060519	60.08	no	1.019	0.962	0.93	0.987	1.088	1.015
AEVADVSEAVR	Lmscaffold306.208	Pyruvate kinase (Fragment) OS=Noccaea caerulescens OX=107243 GN=MP_TR4504_c0_g1_i1_g.11862 PE=3 SV=1	2	573.293	1.2702	4.9479e-52	180.81	no	1.227	1.155	1.169	0.836	0.805	0.808
AEVADVSEAVR	Lmscaffold306.208	Pyruvate kinase (Fragment) OS=Noccaea caerulescens OX=107243 GN=MP_TR4504_c0_g1_i1_g.11862 PE=3 SV=1	3	382.531	1.0391	0.0031589	51.286	no	NA	NA	NA	NA	NA	NA
AEVASSGASSFEELPNELK	Lmscaffold237.470	CAC3 OS=Arabidopsis thaliana OX=3702 GN=AXX17_At2g34880 PE=3 SV=1	3	655.653	2.3692	4.5412e-45	130.27	yes	1.001	1.015	1.116	0.816	0.993	1.06
AEVFACTVGQKPSK	Lmscaffold356.118	Alpha,alpha-trehalose-phosphate synthase [UDP-forming] 6 OS=Arabidopsis thaliana OX=3702 GN=TPS6 PE=1 SV=2	4	381.199	1.9278	0.010995	35.657	no	0.968	1.121	0.944	0.783	1.351	0.833
AEVHAPEVAVDTK	Lmscaffold215.46	V-type proton ATPase subunit E1 OS=Arabidopsis thaliana OX=3702 GN=VHA-E1 PE=1 SV=2	4	342.181	0.52369	0.00027891	61.11	yes	1.013	1.119	1.112	0.85	0.91	0.996
AEVINNLIFVTSEAAPYSK	Lmscaffold467.719	Starch synthase, chloroplastic/amyloplastic OS=Arabidopsis lyrata subsp. lyrata OX=81972 GN=ARALYDRAFT_489289 PE=3 SV=1	3	689.365	2.1679	1.9704e-09	69.361	yes	0.864	1.266	0.916	0.906	1.048	NA
AEVINNLVFVTSEAAPYSK	Lmscaffold165.250	Starch synthase, chloroplastic/amyloplastic OS=Arabidopsis lyrata subsp. lyrata OX=81972 GN=ARALYDRAFT_489289 PE=3 SV=1	3	684.693	2.2531	0.00020086	53.625	no	1.072	0.813	1.136	0.798	0.987	1.194
AEVISSVDQLIAEADIQK	Lmscaffold550.21	Sugar phosphatase YidA (Fragment) OS=Noccaea caerulescens OX=107243 GN=GA_TR7406_c0_g1_i1_g.24194 PE=3 SV=1	3	643.677	2.7077	1.112e-27	106.93	yes	1.105	1.039	0.916	0.995	0.858	1.087
AEVLAQQQAQR	Lmscaffold1267.117	E3 ubiquitin-protein ligase UPL1 OS=Noccaea caerulescens OX=107243 GN=LE_TR4510_c1_g1_i1_g.15234 PE=4 SV=1	2	621.333	-0.041354	6.4425e-06	113.61	yes	1.011	0.94	0.905	1.104	1.189	0.849
AEVLASELNESSQSK	Lmscaffold695.824	Short-chain dehydrogenase/reductase family protein OS=Arabidopsis lyrata subsp. lyrata OX=81972 GN=ARALYDRAFT_497078 PE=4 SV=1	3	531.265	1.9974	1.9008e-24	133.47	yes	0.894	0.941	0.829	1.089	1.217	1.031
AEVLELMMVPK	Lmscaffold236.1128	DNA-directed RNA polymerase subunit OS=Noccaea caerulescens OX=107243 GN=MP_TR11135_c0_g1_i1_g.33552 PE=3 SV=1	2	630.341	2.7148	0.0012912	72.34	yes	NA	NA	NA	NA	NA	NA
AEVPGNMANTNQAQQPR	Lmscaffold299.638	Cryptochrome1 (Fragment) OS=Cardamine nipponica OX=335955 GN=CRY1 PE=4 SV=1	3	614.623	0.38283	6.7678e-05	55.546	yes	0.664	1.147	1.281	0.88	0.881	1.148
AEVPGNMANTNQAQQPR	Lmscaffold299.638	Cryptochrome1 (Fragment) OS=Cardamine nipponica OX=335955 GN=CRY1 PE=4 SV=1	3	609.292	1.1539	2.1811e-10	79.837	yes	0.984	1.039	0.712	0.959	0.814	1.493
AEVSAIQAK	Lmscaffold937.77	Chaperone protein ClpC1, chloroplastic OS=Noccaea caerulescens OX=107243 GN=GA_TR19929_c0_g1_i1_g.66280 PE=3 SV=1	3	306.175	2.1544	0.00084696	79.474	yes	1.049	1.043	0.975	0.804	1.029	1.1
AEVSAIQAK	Lmscaffold937.77	Chaperone protein ClpC1, chloroplastic OS=Noccaea caerulescens OX=107243 GN=GA_TR19929_c0_g1_i1_g.66280 PE=3 SV=1	2	458.759	2.4488	0.0010938	105.98	yes	1.109	1.142	1.002	0.9	0.938	0.908
AEVSAIQAK	Lmscaffold937.77	Chaperone protein ClpC1, chloroplastic OS=Noccaea caerulescens OX=107243 GN=GA_TR19929_c0_g1_i1_g.66280 PE=3 SV=1	2	458.759	1.5853	0.0013956	117.7	yes	1.124	1.051	1.081	0.879	1.009	0.856
AEVSDIAIAVR	Lmscaffold101.144	Pyruvate kinase OS=Arabis alpina OX=50452 GN=AALP_AA8G307600 PE=3 SV=1	2	572.322	1.6787	0.0035392	65.179	no	1.032	1.113	1.121	0.82	1.05	0.864
AEVSGASASALASDLAK	Lmscaffold565.211	Alkylated DNA repair protein alkB-like protein 8 (Fragment) OS=Noccaea caerulescens OX=107243 GN=GA_TR12459_c0_g1_i1_g.39889 PE=4 SV=1	3	516.602	5.6702	0.0015849	45.286	yes	NA	NA	NA	NA	NA	NA
AEVSKPFVEK	Lmscaffold316.524	Protein FATTY ACID EXPORT 1, chloroplastic OS=Arabidopsis thaliana OX=3702 GN=FAX1 PE=1 SV=1	3	378.545	2.2723	0.0052125	53.211	yes	0.82	0.965	1.12	0.978	0.995	1.121
AEVSQSNQQPEGSVR	Lmscaffold66.287	HCF107 OS=Arabidopsis lyrata subsp. lyrata OX=81972 GN=ARALYDRAFT_479172 PE=4 SV=1	3	539.261	-1.8555	7.4302e-13	90.498	yes	0.925	1.225	0.806	0.691	1.291	1.062
AEVSSGTDIGK	Lmscaffold127.370	Adenylate kinase 5, chloroplastic OS=Arabidopsis thaliana OX=3702 GN=At5g35170 PE=1 SV=1	2	532.267	1.4614	0.0001394	84.169	yes	1.143	1.167	1.137	0.855	0.732	0.966
AEVSSGTDIGK	Lmscaffold127.370	Adenylate kinase 5, chloroplastic OS=Arabidopsis thaliana OX=3702 GN=At5g35170 PE=1 SV=1	3	355.18	0.86566	0.0025551	54.198	yes	NA	NA	NA	NA	NA	NA
AEVSSGTDIGKK	Lmscaffold127.370	Adenylate kinase 5, chloroplastic OS=Arabidopsis thaliana OX=3702 GN=At5g35170 PE=1 SV=1	3	397.879	3.4088	0.041644	30.889	yes	NA	NA	NA	NA	NA	NA
AEVVSQDEK	Lmscaffold1132.20	3-dehydroquinate synthase, chloroplastic OS=Noccaea caerulescens OX=107243 GN=LE_TR15313_c0_g1_i1_g.47993 PE=3 SV=1	2	502.748	1.761	0.0007735	96.229	no	1.021	1.191	1.221	0.888	0.879	0.8
AEVVSQDEKESGLR	Lmscaffold1132.20	3-dehydroquinate synthase, chloroplastic OS=Noccaea caerulescens OX=107243 GN=LE_TR15313_c0_g1_i1_g.47993 PE=3 SV=1	3	516.262	1.2635	0.021471	34.432	no	1.093	1.078	1.125	0.926	0.826	0.952
AEVVTSLTFK	Lmscaffold461.454	Jacalin-related lectin 5 OS=Arabidopsis thaliana OX=3702 GN=JAL5 PE=2 SV=1	2	547.808	3.1306	0.030651	44.82	yes	1.038	0.898	0.966	0.951	1.061	1.086
AEWNLVK	Lmscaffold17.755	BnaC04g43700D protein OS=Brassica napus OX=3708 GN=BnaC04g43700D PE=4 SV=1	2	430.237	2.3491	0.028511	84.498	yes	1.061	0.939	1.018	0.966	0.97	1.045
AEYAVDHNNGTGALFFR	Lmscaffold415.65	Protein TOC75-3, chloroplastic (Fragment) OS=Noccaea caerulescens OX=107243 GN=MP_TR23447_c0_g1_i1_g.68177 PE=4 SV=1	3	628.623	1.7454	3.0447e-16	90.379	no	1.16	1.181	1.052	0.825	0.877	0.905
AEYAVDHNNGTGALFFR	Lmscaffold415.65	Protein TOC75-3, chloroplastic (Fragment) OS=Noccaea caerulescens OX=107243 GN=MP_TR23447_c0_g1_i1_g.68177 PE=4 SV=1	3	628.295	1.253	9.7057e-36	125.45	no	0.853	1.03	1.089	0.874	1.034	1.12
AEYAVDHNNGTGALFFR	Lmscaffold415.65	Protein TOC75-3, chloroplastic (Fragment) OS=Noccaea caerulescens OX=107243 GN=MP_TR23447_c0_g1_i1_g.68177 PE=4 SV=1	3	628.295	1.5993	4.7485e-38	136.39	no	0.98	0.97	0.984	0.991	1.128	0.947
AEYDEAGPGIVHR	Lmscaffold66.132	AT3G18780 protein OS=Arabidopsis thaliana OX=3702 GN=At3g18780 PE=1 SV=1	3	471.897	1.0403	1.0737e-12	116.24	yes	0.818	1.089	NA	0.895	0.914	1.284
AEYDEAGPGIVHR	Lmscaffold66.132	AT3G18780 protein OS=Arabidopsis thaliana OX=3702 GN=At3g18780 PE=1 SV=1	2	707.341	1.094	3.2959e-07	82.069	yes	1.15	1.113	0.935	0.788	1.152	0.862
AEYDEAGPGIVHR	Lmscaffold66.132	AT3G18780 protein OS=Arabidopsis thaliana OX=3702 GN=At3g18780 PE=1 SV=1	3	471.897	1.6288	0.021156	33.424	yes	NA	NA	NA	NA	NA	NA
AEYDEAGPGIVHR	Lmscaffold66.132	AT3G18780 protein OS=Arabidopsis thaliana OX=3702 GN=At3g18780 PE=1 SV=1	3	471.897	0.79208	8.7524e-12	98.105	yes	0.88	1.137	1.106	0.946	0.944	0.986
AEYDESGPSIVHR	Lmscaffold237.424	Actin 3 OS=Arabidopsis thaliana OX=3702 GN=AXX17_At2g34430 PE=3 SV=1	3	487.232	1.6059	0.00023293	62.528	no	0.893	0.829	0.961	1.252	1.014	1.052
AEYDESGPSIVHR	Lmscaffold237.424	Actin 3 OS=Arabidopsis thaliana OX=3702 GN=AXX17_At2g34430 PE=3 SV=1	3	487.232	0.98146	5.7482e-08	84.365	no	1.038	0.85	1.055	0.895	1.028	1.133
AEYEESGPAIVHR	Lmscaffold565.324	Actin 7 OS=Brassica rapa subsp. chinensis OX=93385 GN=ACT7 PE=2 SV=1	3	486.572	0.70694	2.2803e-13	107.79	yes	1.009	0.887	1.096	0.904	0.995	1.109
AEYEESGPAIVHR	Lmscaffold565.324	Actin 7 OS=Brassica rapa subsp. chinensis OX=93385 GN=ACT7 PE=2 SV=1	3	486.572	0.99914	0.00018884	64.224	yes	NA	NA	NA	NA	NA	NA
AEYFESFK	Lmscaffold71.45	Endoglucanase OS=Capsella rubella OX=81985 GN=CARUB_v10020190mg PE=3 SV=1	2	510.737	2.6244	0.0082778	87.639	yes	1.055	1.076	1.13	0.886	0.963	0.889
AEYFSVTDEEALDAFKR	Lmscaffold10.654	PDI-like 5-4 OS=Arabidopsis thaliana OX=3702 GN=PDIL5-4 PE=4 SV=1	3	664.318	2.5174	5.7813e-42	146.69	yes	NA	NA	NA	NA	NA	NA
AEYFSVTDEEALDAFKR	Lmscaffold10.654	PDI-like 5-4 OS=Arabidopsis thaliana OX=3702 GN=PDIL5-4 PE=4 SV=1	4	498.49	2.2781	2.7095e-06	65.231	yes	NA	NA	NA	NA	NA	NA
AEYFWSHGLISDPTYK	Lmscaffold237.63	Carboxypeptidase OS=Arabidopsis lyrata subsp. lyrata OX=81972 GN=ARALYDRAFT_482299 PE=3 SV=1	3	638.64		0.020423	36.469	no	NA	NA	NA	NA	NA	NA
AEYFWSHGLISDPTYK	Lmscaffold237.63	Carboxypeptidase OS=Arabidopsis lyrata subsp. lyrata OX=81972 GN=ARALYDRAFT_482299 PE=3 SV=1	3	638.64	2.1741	3.2127e-15	92.38	no	NA	NA	NA	NA	NA	NA
AEYFWSHGLISDPTYR	Lmscaffold17.738	Carboxypeptidase OS=Capsella rubella OX=81985 GN=CARUB_v10023154mg PE=3 SV=1	3	647.976	2.0555	1.0198e-13	88.311	yes	NA	NA	NA	NA	NA	NA
AEYGSITWTNLQHEVR	Lmscaffold117.362	Subtilisin-like protease OS=Noccaea caerulescens OX=107243 GN=MP_TR25904_c0_g1_i1_g.75606 PE=4 SV=1	3	635.315	1.9395	1.3531e-06	69.379	yes	NA	NA	NA	NA	NA	NA
AEYGSITWTNLQHEVR	Lmscaffold117.362	Subtilisin-like protease OS=Noccaea caerulescens OX=107243 GN=MP_TR25904_c0_g1_i1_g.75606 PE=4 SV=1	3	635.315	1.8568	3.0797e-19	100.43	yes	1.111	1.213	0.942	1.025	0.952	0.758
AEYINTYMEK	Lmscaffold937.88	FSD2 OS=Arabidopsis thaliana OX=3702 GN=AXX17_At5g49880 PE=4 SV=1	3	421.197	1.9249	0.0066516	46.844	yes	NA	NA	NA	NA	NA	NA
AEYPIFDKVDVNGDK	Lmscaffold299.468	Glutathione peroxidase OS=Arabidopsis lyrata subsp. lyrata OX=81972 GN=ARALYDRAFT_489982 PE=3 SV=1	3	570.946	2.948	0.015723	53.008	no	1.105	0.96	0.949	0.98	0.963	1.043
AEYPIFDKVDVNGDK	Lmscaffold299.468	Glutathione peroxidase OS=Arabidopsis lyrata subsp. lyrata OX=81972 GN=ARALYDRAFT_489982 PE=3 SV=1	4	428.461	3.1408	0.008355	46.249	no	NA	NA	NA	NA	NA	NA
AEYPIFDKVDVNGDK	Lmscaffold299.468	Glutathione peroxidase OS=Arabidopsis lyrata subsp. lyrata OX=81972 GN=ARALYDRAFT_489982 PE=3 SV=1	3	570.946	2.5245	3.1888e-22	107.98	no	0.868	0.787	0.849	1.115	1.188	1.193
AEYSVEPVK	Lmscaffold4.86	BnaC09g41130D protein OS=Brassica napus OX=3708 GN=BnaC09g41130D PE=3 SV=1	3	341.178	1.8318	0.019949	40.352	no	NA	NA	NA	NA	NA	NA
AEYSVEPVKR	Lmscaffold4.86	BnaC09g41130D protein OS=Brassica napus OX=3708 GN=BnaC09g41130D PE=3 SV=1	3	393.212	1.5369	0.004897	52.549	no	1.102	1.056	1.01	0.914	0.912	1.007
AEYVELTK	Lmscaffold242.201	Remorin OS=Noccaea caerulescens OX=107243 GN=MP_TR17516_c0_g1_i1_g.50149 PE=4 SV=1	2	476.753	2.0958	0.0077592	90.15	yes	1.006	0.997	1.007	1.003	1.028	0.959
AFAADQEEEIK	Lmscaffold420.352	BnaA09g30590D protein OS=Brassica napus OX=3708 GN=BnaA09g30590D PE=4 SV=1	3	417.535	1.7977	0.0025423	54.259	yes	1.1	0.996	1.084	0.798	0.874	1.148
AFAADQEEEIKNVK	Lmscaffold420.352	BnaA09g30590D protein OS=Brassica napus OX=3708 GN=BnaA09g30590D PE=4 SV=1	3	531.27	1.1564	2.3729e-17	109.83	yes	1.041	0.928	1.065	0.97	0.999	0.997
AFAADQEEGTK	Lmscaffold491.50	Patellin-2 OS=Noccaea caerulescens OX=107243 GN=LC_TR17920_c0_g1_i1_g.60814 PE=4 SV=1	2	583.77	2.0546	6.443e-07	125.82	no	1.193	1.127	0.944	0.811	0.923	1.003
AFAAITAITGEVDK	Lmscaffold27.109	BAG family molecular chaperone regulator 4 OS=Noccaea caerulescens OX=107243 GN=MP_TR4210_c0_g1_i1_g.11070 PE=4 SV=1	3	469.589	1.769	3.4501e-05	67.952	yes	0.89	0.95	0.858	0.995	1.206	1.102
AFAAPWPEK	Lmscaffold295.616	F14L17.7 protein OS=Arabidopsis thaliana OX=3702 GN=At1g14310 PE=4 SV=1	2	508.764	2.5346	0.00056134	99.815	yes	1.01	1.048	1.051	0.921	0.981	0.988
AFAAQHFGR	Lmscaffold18.655	Guanylate-binding family protein OS=Arabidopsis thaliana OX=3702 GN=At2g38840 PE=4 SV=1	3	335.507		0.0051363	65.156	yes	NA	NA	NA	NA	NA	NA
AFADEIGIPFMETSAK	Lmscaffold250.610	BnaCnng09160D protein OS=Brassica napus OX=3708 GN=BnaCnng09160D PE=4 SV=1	3	581.615	2.9351	1.9658e-05	65.528	no	0.978	1.061	0.953	0.987	0.928	1.093
AFADEIGIPFMETSAK	Lmscaffold250.610	BnaCnng09160D protein OS=Brassica napus OX=3708 GN=BnaCnng09160D PE=4 SV=1	3	576.283	2.018	0.00094622	48.899	no	1.071	0.876	0.988	0.968	0.926	1.171
AFADELGIPFLETSAK	Lmscaffold468.629	BnaA02g25090D protein OS=Brassica napus OX=3708 GN=BnaC02g33280D PE=4 SV=1	3	570.298	2.709	0.0002356	55.975	no	1.285	1.041	0.886	0.861	0.823	1.104
AFADELGIPFLETSAK	Lmscaffold468.629	BnaA02g25090D protein OS=Brassica napus OX=3708 GN=BnaC02g33280D PE=4 SV=1	3	570.298	1.9556	2.4936e-09	79.652	no	0.937	0.919	1.157	0.971	1.115	0.903
AFAEASMNTAYEK	Lmscaffold913.40	Isocitrate dehydrogenase [NADP] OS=Brassica oleracea var. oleracea OX=109376 GN=106301072 PE=3 SV=1	3	483.55	0.80942	0.0014318	51.726	no	NA	NA	NA	NA	NA	NA
AFAEASMNTAYEK	Lmscaffold913.40	Isocitrate dehydrogenase [NADP] OS=Brassica oleracea var. oleracea OX=109376 GN=106301072 PE=3 SV=1	3	483.55	1.3553	1.4015e-13	105.65	no	0.913	0.941	0.933	1.016	1.14	1.057
AFAEASMNTAYEK	Lmscaffold913.40	Isocitrate dehydrogenase [NADP] OS=Brassica oleracea var. oleracea OX=109376 GN=106301072 PE=3 SV=1	3	483.55	1.1616	0.00089518	54.871	no	0.918	0.996	0.957	1.143	0.931	1.054
AFAEASMNTAYEK	Lmscaffold913.40	Isocitrate dehydrogenase [NADP] OS=Brassica oleracea var. oleracea OX=109376 GN=106301072 PE=3 SV=1	3	478.219	2.0882	1.0352e-12	113.24	no	1.046	1.065	0.894	0.984	1.01	1.002
AFAEASMNTAYEK	Lmscaffold913.40	Isocitrate dehydrogenase [NADP] OS=Brassica oleracea var. oleracea OX=109376 GN=106301072 PE=3 SV=1	2	716.824	1.8427	4.0754e-12	115.91	no	0.953	0.892	1.053	0.97	1.038	1.094
AFAEASMNTAYEK	Lmscaffold913.40	Isocitrate dehydrogenase [NADP] OS=Brassica oleracea var. oleracea OX=109376 GN=106301072 PE=3 SV=1	3	478.219	1.3624	5.0212e-08	84.892	no	NA	NA	NA	NA	NA	NA
AFAESSMYTAYQK	Lmscaffold889.7	Isocitrate dehydrogenase [NADP] OS=Arabidopsis lyrata subsp. lyrata OX=81972 GN=ARALYDRAFT_474695 PE=3 SV=1	3	499.562	1.6019	6.5461e-13	121.02	yes	0.86	0.909	1.126	1.02	1.05	1.035
AFALLSEEGIAK	Lmscaffold290.291	Alanine--tRNA ligase OS=Brassica napus OX=3708 GN=BnaA08g02200D PE=3 SV=1	3	416.899	2.7174	0.00075586	61.344	no	1.098	1.19	1.113	0.711	0.751	1.138
AFASANNYPQSTK	Lmscaffold299.604	Uncharacterized oxidoreductase At4g09670 OS=Arabidopsis thaliana OX=3702 GN=At4g09670 PE=1 SV=1	3	466.893	0.60019	5.276e-06	76.073	no	0.996	0.781	1.043	1.126	1.053	1.002
AFASANNYPQSTK	Lmscaffold299.604	Uncharacterized oxidoreductase At4g09670 OS=Arabidopsis thaliana OX=3702 GN=At4g09670 PE=1 SV=1	3	466.893	1.8256	0.0062121	41.227	no	NA	NA	NA	NA	NA	NA
AFATGGYAAMQR	Lmscaffold95.5	Heavy metal ATPase transporter 6 OS=Camelina sativa OX=90675 GN=HMA6 PE=2 SV=1	3	420.533	1.8461	0.0055197	42.061	no	NA	NA	NA	NA	NA	NA
AFATGGYAAMQR	Lmscaffold95.5	Heavy metal ATPase transporter 6 OS=Camelina sativa OX=90675 GN=HMA6 PE=2 SV=1	2	622.298	-0.57952	0.00020833	73.93	no	1.22	1.093	1.274	0.844	0.783	0.787
AFATGGYAAMQR	Lmscaffold95.5	Heavy metal ATPase transporter 6 OS=Camelina sativa OX=90675 GN=HMA6 PE=2 SV=1	2	622.298	0.4479	0.0052913	55.04	no	1.123	1.12	0.967	1.059	0.8	0.931
AFATGGYAAMQR	Lmscaffold95.5	Heavy metal ATPase transporter 6 OS=Camelina sativa OX=90675 GN=HMA6 PE=2 SV=1	3	415.201	-0.15886	0.00018201	68.836	no	NA	NA	NA	NA	NA	NA
AFATYTNAK	Lmscaffold309.12	Alpha-1,4 glucan phosphorylase OS=Arabidopsis lyrata subsp. lyrata OX=81972 GN=ATPHS2 PE=3 SV=1	3	329.503	2.1779	0.00047942	116.37	no	0.943	0.896	0.925	1.033	1.121	1.082
AFATYTNAK	Lmscaffold309.12	Alpha-1,4 glucan phosphorylase OS=Arabidopsis lyrata subsp. lyrata OX=81972 GN=ATPHS2 PE=3 SV=1	2	494.243	2.0893	0.001741	95.642	no	NA	NA	NA	NA	NA	NA
AFATYTNAK	Lmscaffold309.12	Alpha-1,4 glucan phosphorylase OS=Arabidopsis lyrata subsp. lyrata OX=81972 GN=ATPHS2 PE=3 SV=1	3	329.831	1.042	0.033706	42.864	no	NA	NA	NA	NA	NA	NA
AFATYVQAK	Lmscaffold19.176	Alpha-1,4 glucan phosphorylase OS=Eutrema salsugineum OX=72664 GN=EUTSA_v10003599mg PE=3 SV=1	2	499.769	2.4234	0.024107	51.528	yes	NA	NA	NA	NA	NA	NA
AFATYVQAK	Lmscaffold19.176	Alpha-1,4 glucan phosphorylase OS=Eutrema salsugineum OX=72664 GN=EUTSA_v10003599mg PE=3 SV=1	2	499.769	1.5942	0.0017307	116.52	yes	1.009	1.039	1.032	0.954	0.976	0.989
AFATYVQAK	Lmscaffold19.176	Alpha-1,4 glucan phosphorylase OS=Eutrema salsugineum OX=72664 GN=EUTSA_v10003599mg PE=3 SV=1	3	333.515	0.98671	0.0014327	71.501	yes	1.102	1.037	1.046	0.822	1.064	0.929
AFCAGMDIK	Lmscaffold68.11	3-hydroxyisobutyryl-CoA hydrolase-like protein 3, mitochondrial OS=Noccaea caerulescens OX=107243 GN=LC_TR13255_c0_g1_i1_g.46016 PE=3 SV=1	2	506.733	2.0307	0.0032259	77.662	no	1.188	0.984	1.006	0.932	0.958	0.932
AFCDLEPIYTYEGTYDINTLVTGR	Lmscaffold27.102	Acyl-CoA oxidase 4 OS=Arabidopsis lyrata subsp. lyrata OX=81972 GN=ACX4 PE=3 SV=1	3	937.778	1.9792	6.2099e-08	58.952	no	NA	NA	NA	NA	NA	NA
AFCQFVTGAPR	Lmscaffold1925.3	E3 ubiquitin-protein ligase UPL3 OS=Noccaea caerulescens OX=107243 GN=MP_TR3663_c0_g1_i1_g.9963 PE=4 SV=1	2	627.308	1.7827	0.0053181	61.523	no	NA	NA	NA	NA	NA	NA
AFCSGGDQAVR	Lmscaffold96.231	ECHID OS=Arabidopsis thaliana OX=3702 GN=AXX17_At1g53620 PE=3 SV=1	2	584.264	0.028549	0.02992	42.031	yes	1.204	0.975	0.881	1.002	1.025	0.913
AFCTSVSSNQEK	Lmscaffold928.173	WAVH2 OS=Arabidopsis thaliana OX=3702 GN=AXX17_At5g65530 PE=4 SV=1	4	340.157	-1.9401	0.0036625	44.564	yes	1.038	0.808	0.928	1.107	1.015	1.104
AFDAQHFGR	Lmscaffold45.672	Guanylate-binding family protein OS=Arabidopsis thaliana OX=3702 GN=At2g38840 PE=4 SV=1	3	350.17	-0.12722	0.0062878	52.126	yes	NA	NA	NA	NA	NA	NA
AFDASSSSTSATILAPK	Lmscaffold47.149	MICOS complex subunit Mic10-like protein (DUF543) OS=Arabidopsis thaliana OX=3702 GN=At1g22520 PE=4 SV=1	3	551.949	1.6102	6.1052e-36	115.68	yes	NA	NA	NA	NA	NA	NA
AFDDQGNPTK	Lmscaffold89.351	EDD1 OS=Arabidopsis thaliana OX=3702 GN=AXX17_At3g42130 PE=3 SV=1	2	546.751	2.4457	7.0939e-05	122.7	no	1.052	1.061	1.103	0.833	1.029	0.922
AFDDQGNPTK	Lmscaffold89.351	EDD1 OS=Arabidopsis thaliana OX=3702 GN=AXX17_At3g42130 PE=3 SV=1	3	364.837	2.1253	0.0057381	47.971	no	1.006	0.985	1.105	0.973	1.011	0.921
AFDDWKDDNPR	Lmscaffold101.151	PP2A regulatory subunit TAP46 OS=Arabidopsis thaliana OX=3702 GN=TAP46 PE=1 SV=2	3	460.206	1.8407	0.0019033	62.338	yes	0.749	0.707	0.711	1.167	1.338	1.327
AFDEGPWPK	Lmscaffold89.343	Aldehyde dehydrogenase family 2 member B4, mitochondrial OS=Arabidopsis thaliana OX=3702 GN=ALDH2B4 PE=1 SV=1	2	523.751	2.3069	0.0045711	72.928	no	1.049	1.036	0.972	0.96	1.03	0.953
AFDEGPWPR	Lmscaffold266.578	BnaC05g18900D protein OS=Brassica napus OX=3708 GN=BnaC05g18900D PE=3 SV=1	2	537.754	1.1965	0.0030673	80.688	no	0.974	1.198	1.041	0.916	0.929	0.942
AFDEGWGAVIAK	Lmscaffold66.237	PYD1 OS=Arabidopsis thaliana OX=3702 GN=AXX17_At3g18860 PE=4 SV=1	3	421.884	2.7659	1.6856e-05	77.062	no	0.956	1.427	1.273	0.804	0.812	0.728
AFDEVNSELQTK	Lmscaffold85.183	ATP synthase subunit d, mitochondrial OS=Eutrema salsugineum OX=72664 GN=EUTSA_v10010770mg PE=3 SV=1	2	690.836	2.2194	9.7322e-09	118.52	no	1.05	0.843	1.082	1	1	1.025
AFDEVNSELQTK	Lmscaffold85.183	ATP synthase subunit d, mitochondrial OS=Eutrema salsugineum OX=72664 GN=EUTSA_v10010770mg PE=3 SV=1	3	460.893	2.47	1.361e-09	122.33	no	0.921	0.995	1.008	1.033	1.064	0.98
AFDEVNSELQTK	Lmscaffold85.183	ATP synthase subunit d, mitochondrial OS=Eutrema salsugineum OX=72664 GN=EUTSA_v10010770mg PE=3 SV=1	3	460.893	1.7867	1.6301e-05	77.26	no	1.141	0.973	1.029	0.931	1.051	0.874
AFDEVNSQLQTK	Lmscaffold186.315	ATP synthase subunit d, mitochondrial OS=Eutrema salsugineum OX=72664 GN=EUTSA_v10010770mg PE=3 SV=1	3	460.893	2.2855	4.1024e-09	95.094	no	1.006	1.024	0.915	1.053	1.011	0.991
AFDEVNTQLQTK	Lmscaffold17.543	ATP synthase subunit d, mitochondrial OS=Brassica rapa subsp. pekinensis OX=51351 PE=3 SV=1	3	465.237	1.8707	0.0034865	47.039	no	NA	NA	NA	NA	NA	NA
AFDFITDHLASAR	Lmscaffold66.369	Protein MODIFIED TRANSPORT TO THE VACUOLE 1 OS=Arabidopsis thaliana OX=3702 GN=MTV1 PE=1 SV=1	3	488.581	2.5551	0.0019565	50.088	yes	1.034	0.915	0.941	1.131	1.003	0.976
AFDGPSSSSAYLAGPK	Lmscaffold646.90	MICOS complex subunit, putative (DUF543) OS=Arabidopsis thaliana OX=3702 GN=At1g72165/T9N14_2 PE=2 SV=1	3	518.919	1.9174	3.573e-23	103.76	yes	0.973	1.044	1.037	1.015	0.949	0.983
AFDGPSSSSAYLAGPK	Lmscaffold646.90	MICOS complex subunit, putative (DUF543) OS=Arabidopsis thaliana OX=3702 GN=At1g72165/T9N14_2 PE=2 SV=1	3	518.919	2.265	0.029175	28.956	yes	NA	NA	NA	NA	NA	NA
AFDKFDNTSEALEAVAK	Lmscaffold291.443	Putative nucleolar protein 5-2 OS=Noccaea caerulescens OX=107243 GN=GA_TR2350_c0_g1_i1_g.7744 PE=4 SV=1	4	464.732	2.6819	2.1721e-31	110.12	no	1.023	1.007	1.005	1.034	0.946	0.985
AFDKFDNTSEALEAVAK	Lmscaffold291.443	Putative nucleolar protein 5-2 OS=Noccaea caerulescens OX=107243 GN=GA_TR2350_c0_g1_i1_g.7744 PE=4 SV=1	3	619.307	2.8553	8.6566e-36	115.57	no	1.166	1.021	1.104	0.959	0.834	0.916
AFDLGGHQIAR	Lmscaffold96.81	BnaA09g15400D protein OS=Brassica napus OX=3708 GN=BnaA09g15400D PE=3 SV=1	3	395.544	0.73062	1.1563e-06	118.28	no	0.874	0.756	0.78	1.145	1.328	1.118
AFDLGGHQIAR	Lmscaffold96.81	BnaA09g15400D protein OS=Brassica napus OX=3708 GN=BnaA09g15400D PE=3 SV=1	2	592.812	0.93522	0.00011999	84.821	no	0.972	1.288	1.115	0.881	0.869	0.876
AFDLGGHQIAR	Lmscaffold96.81	BnaA09g15400D protein OS=Brassica napus OX=3708 GN=BnaA09g15400D PE=3 SV=1	3	395.544	1.3709	0.0015444	60.754	no	NA	NA	NA	NA	NA	NA
AFDLGSKPEGTSAPTK	Lmscaffold219.92	BnaA10g27260D protein OS=Brassica napus OX=3708 GN=BnaA10g27260D PE=4 SV=1	3	535.942	0.57752	2.7499e-28	110.74	yes	0.936	0.944	0.899	1.037	1.117	1.067
AFDLGSKPEGTSAPTK	Lmscaffold219.92	BnaA10g27260D protein OS=Brassica napus OX=3708 GN=BnaA10g27260D PE=4 SV=1	4	402.208	0.71691	0.00050822	52.862	yes	0.954	1.016	0.949	1.085	0.947	1.05
AFDLGSKPEGTSTPTK	Lmscaffold668.95	BnaCnng03590D protein OS=Brassica napus OX=3708 GN=BnaCnng03590D PE=4 SV=1	4	409.711	0.79107	7.271e-05	61.265	no	0.866	0.946	0.881	1.069	1.138	1.1
AFDLGSKPEGTSTPTK	Lmscaffold668.95	BnaCnng03590D protein OS=Brassica napus OX=3708 GN=BnaCnng03590D PE=4 SV=1	3	545.946	1.1173	2.5031e-28	111.34	no	0.964	1.062	0.907	1.074	0.985	1.008
AFDLLHEGSCLR	Lmscaffold468.372	S-(hydroxymethyl)glutathione dehydrogenase OS=Capsella rubella OX=81985 GN=CARUB_v10026595mg PE=3 SV=1	3	473.235	1.9791	0.0012763	55.98	yes	1.051	0.999	0.795	1.027	1.052	1.077
AFDMAQCSR	Lmscaffold45.131	Probable methyltransferase PMT14 OS=Arabidopsis thaliana OX=3702 GN=At4g18030 PE=2 SV=1	2	543.229	1.584	0.024102	51.531	yes	1.3	1.319	1.328	0.68	0.665	0.707
AFDMIQDISESENKEDYKK	Lmscaffold448.261	HSP90.5 OS=Arabidopsis thaliana OX=3702 GN=AXX17_At2g02980 PE=3 SV=1	4	573.269	2.1544	2.1712e-13	81.807	yes	0.799	0.858	0.733	1.244	1.212	1.155
AFDNAYSDLLK	Lmscaffold830.72	Tetratricopeptide repeat (TPR)-like superfamily protein OS=Arabidopsis thaliana OX=3702 GN=At1g01320 PE=1 SV=1	3	419.543	2.5327	0.008589	41.684	no	1.068	1.227	1.133	0.959	0.829	0.783
AFDTESAGASYATGFIVDKR	Lmscaffold154.69	DegP7 OS=Arabidopsis thaliana OX=3702 GN=AXX17_At3g02750 PE=4 SV=1	3	702.676	2.887	3.789e-71	164.56	no	0.963	1.038	0.909	1.007	1.12	0.963
AFDTESAGASYATGFIVDKR	Lmscaffold154.69	DegP7 OS=Arabidopsis thaliana OX=3702 GN=AXX17_At3g02750 PE=4 SV=1	4	527.259	2.6563	1.4991e-33	107.15	no	1.17	0.83	1.028	0.881	1.164	0.928
AFDVLAEMK	Lmscaffold595.114	Pentatricopeptide repeat-containing protein MRL1, chloroplastic OS=Arabidopsis thaliana OX=3702 GN=MRL1 PE=1 SV=2	2	512.263	3.1966	0.002899	82.417	no	1.31	1.219	1.349	0.729	0.691	0.702
AFEALGK	Lmscaffold111.166	Phox2 OS=Arabidopsis thaliana OX=3702 GN=AXX17_At1g55690 PE=1 SV=1	2	368.205	2.2897	0.027865	87.323	yes	0.794	0.88	0.918	1.125	1.217	1.066
AFEAMQQLSNK	Lmscaffold28.153	RGG repeats nuclear RNA binding protein B OS=Arabidopsis thaliana OX=3702 GN=RGGB PE=1 SV=1	3	422.876	2.1405	0.00011618	79.659	yes	1.157	0.96	0.945	0.757	1.143	1.039
AFEAMQQLSSK	Lmscaffold81.362	RGG repeats nuclear RNA binding protein B OS=Arabidopsis thaliana OX=3702 GN=RGGB PE=1 SV=1	3	419.204	1.6594	0.0061119	42.976	no	0.97	0.958	1.115	0.989	1.16	0.809
AFEAMQQLSSK	Lmscaffold81.362	RGG repeats nuclear RNA binding protein B OS=Arabidopsis thaliana OX=3702 GN=RGGB PE=1 SV=1	3	413.873	2.2025	0.016066	36.447	no	NA	NA	NA	NA	NA	NA
AFEAVGK	Lmscaffold96.374	Phox2 OS=Arabidopsis thaliana OX=3702 GN=AXX17_At1g55690 PE=1 SV=1	2	361.198	-0.85086	0.039689	72.789	no	0.91	0.778	0.904	1.132	1.065	1.211
AFEDADIIHVDDIVDPVR	Lmscaffold429.88	Obg-like ATPase 1 OS=Arabidopsis thaliana OX=3702 GN=AXX17_At1g31080 PE=3 SV=1	3	680.341	2.0567	0.0018224	45.618	yes	0.568	1.029	1.125	0.931	1.118	1.228
AFEEAEK	Lmscaffold695.766	AT3G09840 protein OS=Arabidopsis thaliana OX=3702 GN=At3g09840 PE=2 SV=1	2	412.195	1.7933	0.029133	93.374	no	1.006	0.88	0.882	1.047	1.106	1.078
AFEEAELPR	Lmscaffold522.19	Coiled-coil protein OS=Arabidopsis thaliana OX=3702 GN=At1g16210 PE=2 SV=1	2	531.267	1.6269	0.00056134	99.815	no	0.731	0.649	0.71	1.262	1.33	1.318
AFEEAMAK	Lmscaffold242.486	Protein HASTY 1 OS=Noccaea caerulescens OX=107243 GN=MP_TR25903_c0_g1_i1_g.75603 PE=4 SV=1	2	448.713	1.3376	0.0056437	97.431	yes	0.869	0.995	1.023	0.98	1.018	1.114
AFEEDCATPISK	Lmscaffold236.546	Phosphotransferase OS=Arabidopsis thaliana OX=3702 GN=At4g29130 PE=2 SV=1	3	456.543	2.3146	0.00012655	71.085	no	1.128	1.015	1.006	0.96	0.935	0.956
AFEFQADAFAVK	Lmscaffold554.66	CAAX prenyl protease 1 homolog OS=Arabidopsis thaliana OX=3702 GN=FACE1 PE=1 SV=1	3	448.559	2.6101	0.0009682	59.155	yes	1.008	0.949	0.952	1.036	1.077	0.978
AFELEMSWVCEESKR	Lmscaffold221.55	Proteasome subunit alpha type OS=Arabidopsis thaliana OX=3702 GN=AXX17_At2g22920 PE=3 SV=1	3	639.622	1.5084	0.039559	43.315	yes	1.095	0.937	0.939	0.926	1.063	1.04
AFELLHEGGCLR	Lmscaffold369.299	S-(hydroxymethyl)glutathione dehydrogenase OS=Brassica napus OX=3708 GN=BnaA09g16810D PE=3 SV=1	2	701.351	2.1669	0.00032004	72.705	no	0.955	0.898	0.969	1.007	1.079	1.091
AFEPGLLAK	Lmscaffold696.41	Mg-protoporphyrin IX chelatase OS=Arabidopsis lyrata subsp. lyrata OX=81972 GN=ARALYDRAFT_914833 PE=3 SV=1	2	473.274	2.6309	0.0015594	109.29	no	1.262	1.433	1.407	0.652	0.613	0.633
AFEQQEAAR	Lmscaffold830.72	Tetratricopeptide repeat (TPR)-like superfamily protein OS=Arabidopsis thaliana OX=3702 GN=At1g01320 PE=1 SV=1	2	525.254	1.1398	0.003301	76.228	no	1.037	1.052	1.06	1.114	0.833	0.904
AFEQQEATR	Lmscaffold433.1052	Tetratricopeptide repeat (TPR)-like superfamily protein OS=Arabidopsis thaliana OX=3702 GN=At1g01320 PE=1 SV=1	2	540.259	1.5141	0.0055357	71.03	yes	1.452	1.15	1.137	0.737	0.892	0.633
AFESLPFKPSVSR	Lmscaffold93.272	At1g77550 OS=Arabidopsis thaliana OX=3702 GN=At1g77550 PE=1 SV=1	3	488.933	2.0406	0.0016255	54.309	yes	1.112	0.975	1.023	0.957	0.98	0.952
AFESSER	Lmscaffold34.992	ATGCN3 OS=Arabidopsis lyrata subsp. lyrata OX=81972 GN=ARALYDRAFT_474891 PE=4 SV=1	2	413.19	1.1754	0.038492	73.324	yes	0.96	0.999	1.003	0.915	1.151	0.972
AFFDEQR	Lmscaffold75.379	ATSUFE/CPSUFE/EMB1374 OS=Arabidopsis lyrata subsp. lyrata OX=81972 GN=ARALYDRAFT_492161 PE=4 SV=1	2	456.714	1.5166	0.027865	87.323	no	0.862	1.152	0.95	1.023	0.992	1.022
AFFDSADWALGK	Lmscaffold1462.3	CYP704B1 protein OS=Brassica oleracea var. capitata OX=3716 PE=4 SV=1	3	443.215	1.8872	1.4945e-05	77.744	yes	1.012	1.015	0.791	0.897	1.243	1.041
AFFDSADWALGK	Lmscaffold1462.3	CYP704B1 protein OS=Brassica oleracea var. capitata OX=3716 PE=4 SV=1	2	664.32	2.2779	3.3932e-09	124.12	yes	1.008	0.938	0.979	1.061	0.965	1.049
AFFDSADWALHK	Lmscaffold28.307	cAMP-regulated phosphoprotein 19-related protein OS=Arabidopsis thaliana OX=3702 GN=At4g16146 PE=1 SV=1	3	469.895	1.7337	5.9155e-09	94.767	yes	0.815	0.853	0.812	1.122	1.276	1.123
AFFDSTGSLWK	Lmscaffold766.46	BnaAnng18230D protein OS=Brassica napus OX=3708 GN=BnaAnng18230D PE=4 SV=1	3	420.208	2.054	0.0010973	64.103	yes	NA	NA	NA	NA	NA	NA
AFFSSSAVENSK	Lmscaffold352.52	Pentatricopeptide repeat-containing protein OS=Arabidopsis lyrata subsp. lyrata OX=81972 GN=ARALYDRAFT_496956 PE=4 SV=1	3	425.207	2.3869	6.2407e-10	104.94	yes	1.073	1.109	0.981	0.972	0.889	0.977
AFFSSSAVENSK	Lmscaffold352.52	Pentatricopeptide repeat-containing protein OS=Arabidopsis lyrata subsp. lyrata OX=81972 GN=ARALYDRAFT_496956 PE=4 SV=1	3	425.207	1.4092	1.5605e-09	108.9	yes	1.082	0.908	1.025	0.985	0.962	1.038
AFFTNMPLSK	Lmscaffold195.555	UGGT OS=Arabidopsis thaliana OX=3702 GN=AXX17_At1g65430 PE=4 SV=1	3	385.867	2.4129	0.0026901	57.785	no	0.798	1.039	1.061	1.117	0.748	1.237
AFFTNSGSEANDTQVK	Lmscaffold785.245	Gamma-aminobutyrate transaminase POP2, mitochondrial OS=Noccaea caerulescens OX=107243 GN=MP_TR5648_c0_g1_i1_g.15777 PE=3 SV=1	3	572.601	1.8318	2.3735e-117	206.49	no	0.911	0.918	0.875	1.148	1.019	1.13
AFFTNSGSEANDTQVK	Lmscaffold785.245	Gamma-aminobutyrate transaminase POP2, mitochondrial OS=Noccaea caerulescens OX=107243 GN=MP_TR5648_c0_g1_i1_g.15777 PE=3 SV=1	3	572.929	1.7923	4.0215e-31	135.47	no	0.871	0.813	0.818	1.103	1.233	1.163
AFGAELVLTDPAK	Lmscaffold97.372	Cysteine synthase OS=Eutrema salsugineum OX=72664 GN=EUTSA_v10005989mg PE=3 SV=1	3	444.578	2.6953	0.0038132	44.426	no	NA	NA	NA	NA	NA	NA
AFGAELVLTDPAK	Lmscaffold97.372	Cysteine synthase OS=Eutrema salsugineum OX=72664 GN=EUTSA_v10005989mg PE=3 SV=1	3	444.578	2.3531	0.0080323	39.73	no	1.222	0.859	1.092	0.903	0.889	1.034
AFGAELVLTEPAK	Lmscaffold613.397	Cysteine synthase OS=Eutrema salsugineum OX=72664 GN=EUTSA_v10001481mg PE=3 SV=1	3	449.25	2.9262	4.6587e-05	71.176	no	1.232	1.061	0.653	1.093	0.876	1.085
AFGASDIIAVDVQNDK	Lmscaffold467.367	DEAD-box ATP-dependent RNA helicase 31 (Fragment) OS=Noccaea caerulescens OX=107243 GN=LC_TR5692_c0_g1_i1_g.19760 PE=4 SV=1	3	554.949	1.9407	5.9109e-16	94.45	yes	0.979	0.822	1.073	1.048	1.065	1.013
AFGDDGELKQPK	Lmscaffold330.641	Phytanoyl-CoA dioxygenase OS=Noccaea caerulescens OX=107243 GN=GA_TR4963_c0_g1_i1_g.16295 PE=4 SV=1	3	435.554	0.998	0.0035504	49.448	yes	1.262	1.34	1.195	0.629	0.774	0.8
AFGDLIAK	Lmscaffold739.46	30S ribosomal protein S9 OS=Noccaea caerulescens OX=107243 GN=LC_TR19967_c0_g1_i1_g.66638 PE=3 SV=1	2	417.74	1.4689	0.0082778	87.639	yes	1.026	0.995	0.969	0.974	0.995	1.042
AFGECRPLR	Lmscaffold52.521	Glycosyltransferase (Fragment) OS=Arabidopsis thaliana OX=3702 GN=AXX17_At5g20260 PE=2 SV=1	3	369.191	-0.87644	0.030008	39.919	yes	NA	NA	NA	NA	NA	NA
AFGHDHHIEMLPEVLDGR	Lmscaffold106.396	Protein ACCUMULATION AND REPLICATION OF CHLOROPLASTS 6, chloroplastic OS=Arabidopsis thaliana OX=3702 GN=ARC6 PE=1 SV=1	4	519.005	1.21	5.0119e-07	64.454	yes	1.003	1.093	0.996	0.92	0.947	1.041
AFGHHVR	Lmscaffold830.567	DSI-1VOC OS=Arabidopsis thaliana OX=3702 GN=AXX17_At1g07300 PE=4 SV=1	3	275.149	0.56713	0.0084552	78.994	yes	0.832	1.197	1.383	0.794	0.794	1
AFGHQDIR	Lmscaffold544.277	mRNA, clone: RTFL01-48-L23 OS=Eutrema halophilum OX=98038 PE=2 SV=1	2	472.241	1.1737	0.0075939	91.069	no	1.027	0.898	1.038	0.976	1.067	0.994
AFGHQDIR	Lmscaffold544.277	mRNA, clone: RTFL01-48-L23 OS=Eutrema halophilum OX=98038 PE=2 SV=1	3	315.163	-0.22125	0.0058646	62.464	no	1.009	0.944	0.873	0.957	1.068	1.149
AFGIPVR	Lmscaffold739.72	CDC2/CDC2A/CDC2AAT/CDK2/CDKA_1 OS=Arabidopsis lyrata subsp. lyrata OX=81972 GN=ARALYDRAFT_485229 PE=3 SV=1	2	380.229	1.4855	0.032208	77.72	no	1.064	1.172	1.155	0.875	0.935	0.8
AFGLDHNR	Lmscaffold72.28	KAM2 OS=Arabidopsis thaliana OX=3702 GN=AXX17_At2g22780 PE=4 SV=1	3	310.491	0.97358	6.9902e-05	130.22	yes	1.139	1.031	0.903	0.863	1.051	1.013
AFGLIDADK	Lmscaffold855.73	AT4G03560 protein OS=Arabidopsis thaliana OX=3702 GN=At4g03560 PE=2 SV=1	2	475.253	3.0362	0.00066613	98.044	yes	0.965	0.985	1.036	0.951	0.965	1.098
AFGMELLR	Lmscaffold195.270	Probable lactoylglutathione lyase, chloroplastic OS=Arabidopsis thaliana OX=3702 GN=At1g67280 PE=1 SV=1	2	468.752	1.7178	0.0071688	93.429	no	1.035	0.998	0.992	0.954	1.044	0.977
AFGQNLEYSWLAK	Lmscaffold554.139	Pectin lyase-like superfamily protein OS=Arabidopsis thaliana OX=3702 GN=At4g01890 PE=3 SV=2	3	509.593	2.1629	3.1641e-05	72.705	yes	0.978	1.042	0.92	0.932	1.073	1.054
AFGQSLQAGDK	Lmscaffold20.470	VCS OS=Arabidopsis thaliana OX=3702 GN=AXX17_At3g13560 PE=4 SV=1	3	374.524	3.4493	0.010352	40.449	yes	NA	NA	NA	NA	NA	NA
AFGQSLQAGEESGLDSK	Lmscaffold191.63	VCS OS=Arabidopsis thaliana OX=3702 GN=AXX17_At3g13560 PE=4 SV=1	3	575.276	1.7467	4.1625e-26	104.88	yes	NA	NA	NA	NA	NA	NA
AFGQSLQAGEESGLDSR	Lmscaffold141.72	VCS OS=Arabidopsis thaliana OX=3702 GN=AXX17_At3g13560 PE=4 SV=1	3	584.611	0.3955	3.9899e-36	125.61	yes	1.044	1.007	0.97	0.946	1.034	0.999
AFGSDDHTK	Lmscaffold461.26	At1g43860 OS=Arabidopsis thaliana OX=3702 GN=At1g43860 PE=2 SV=1	3	326.482	1.718	0.033385	35.269	yes	NA	NA	NA	NA	NA	NA
AFGSDDRTDYENFVR	Lmscaffold18.439	ARM repeat superfamily protein OS=Arabidopsis thaliana OX=3702 GN=SGR6 PE=4 SV=1	3	597.936	1.7169	8.8157e-23	109.79	yes	NA	NA	NA	NA	NA	NA
AFGSYVVPEPR	Lmscaffold81.61	HSA32 OS=Arabidopsis thaliana OX=3702 GN=AXX17_At4g24670 PE=4 SV=1	2	611.317	1.5971	0.002479	67.385	no	0.822	0.767	0.711	1.218	1.208	1.274
AFGSYVVPEPR	Lmscaffold81.61	HSA32 OS=Arabidopsis thaliana OX=3702 GN=AXX17_At4g24670 PE=4 SV=1	2	611.317	1.3916	1.1104e-06	124.42	no	0.617	0.479	0.567	1.507	1.384	1.446
AFGSYVVPER	Lmscaffold75.799	AT4G21323-like protein OS=Capsella grandiflora OX=264402 GN=AT4G21323-like PE=4 SV=1	2	562.79	1.4536	0.043061	41.689	yes	0.847	0.865	0.711	1.2	1.268	1.109
AFHCNIQSK	Lmscaffold155.170	NudC domain-containing protein 2 OS=Noccaea caerulescens OX=107243 GN=GA_TR319_c0_g1_i1_g.782 PE=4 SV=1	3	368.847	0.49563	0.010497	46.462	yes	NA	NA	NA	NA	NA	NA
AFHEIMADSDLKK	Lmscaffold37.43	26S proteasome non-ATPase regulatory subunit 2 homolog OS=Arabidopsis thaliana OX=3702 GN=AXX17_At2g15920 PE=3 SV=1	4	376.942	0.80789	0.00052278	57.434	yes	0.919	0.913	1.042	1.065	1.011	1.05
AFHEMEDYVAAK	Lmscaffold141.254	mRNA, clone: RTFL01-41-F03 OS=Eutrema halophilum OX=98038 PE=2 SV=1	3	470.883	1.0413	2.1128e-06	84.479	yes	1.016	1.026	0.979	0.993	0.987	0.998
AFHEQLSVAEITNSAFEPASMMAK	Lmscaffold461.320	Tubulin alpha chain OS=Brassica oleracea var. oleracea OX=109376 GN=106334604 PE=3 SV=1	4	661.062	1.8584	4.0274e-29	93.407	yes	1.047	0.96	0.986	0.925	1.076	1.006
AFHEQLSVAEITNSAFEPASMMAK	Lmscaffold461.320	Tubulin alpha chain OS=Brassica oleracea var. oleracea OX=109376 GN=106334604 PE=3 SV=1	5	522.653	2.2099	0.029228	20.478	yes	0.755	1.078	0.854	1.323	0.822	1.168
AFHEQLSVAEITNSAFEPASMMAK	Lmscaffold461.320	Tubulin alpha chain OS=Brassica oleracea var. oleracea OX=109376 GN=106334604 PE=3 SV=1	3	870.417	2.2105	6.4065e-09	61.963	yes	NA	NA	NA	NA	NA	1
AFHEQLSVAEITNSAFEPASMMAK	Lmscaffold461.320	Tubulin alpha chain OS=Brassica oleracea var. oleracea OX=109376 GN=106334604 PE=3 SV=1	4	653.065	2.425	7.1721e-64	125.11	yes	0.87	0.919	0.906	1.082	1.02	1.202
AFHHVEK	Lmscaffold802.34	BnaAnng03650D protein OS=Brassica napus OX=3708 GN=BnaAnng03650D PE=4 SV=1	3	289.821	-0.11078	0.029679	52.636	no	0.834	0.895	0.98	1.107	1.114	1.069
AFHIMDPK	Lmscaffold676.21	Glutamate NMDA receptor subunit epsilon-1, putative (DUF3598) OS=Arabidopsis thaliana OX=3702 GN=At3g29185 PE=4 SV=1	3	325.497	1.3071	0.0024919	77.058	yes	1.142	1.167	1.076	0.891	0.968	0.758
AFHIMDPK	Lmscaffold676.21	Glutamate NMDA receptor subunit epsilon-1, putative (DUF3598) OS=Arabidopsis thaliana OX=3702 GN=At3g29185 PE=4 SV=1	3	320.165		0.010021	67.981	yes	NA	NA	NA	NA	NA	NA
AFHIMDPK	Lmscaffold676.21	Glutamate NMDA receptor subunit epsilon-1, putative (DUF3598) OS=Arabidopsis thaliana OX=3702 GN=At3g29185 PE=4 SV=1	3	320.165	1.3421	0.0217	45.081	yes	1.167	1.07	1.233	0.902	0.875	0.753
AFIAGIADDNGYGWAIAK	Lmscaffold18.1	Enoyl-[acyl-carrier-protein] reductase [NADH], chloroplastic OS=Arabidopsis thaliana OX=3702 GN=MOD1 PE=1 SV=1	3	618.312	1.9797	1.5781e-18	92.38	no	0.827	0.926	1.066	1.029	1.159	0.993
AFIAGIADDNGYGWAIAK	Lmscaffold18.1	Enoyl-[acyl-carrier-protein] reductase [NADH], chloroplastic OS=Arabidopsis thaliana OX=3702 GN=MOD1 PE=1 SV=1	3	618.312	2.6192	0.023499	29.099	no	0.939	1.023	1.149	0.983	0.83	1.076
AFIAGIADDNGYGWAIAK	Lmscaffold18.1	Enoyl-[acyl-carrier-protein] reductase [NADH], chloroplastic OS=Arabidopsis thaliana OX=3702 GN=MOD1 PE=1 SV=1	3	618.64	2.7894	0.00024524	55.011	no	1.19	0.954	0.882	0.966	0.829	1.179
AFIDCSK	Lmscaffold119.35	BnaC05g07890D protein OS=Brassica napus OX=3708 GN=BnaC05g07890D PE=3 SV=1	2	420.7	3.0851	0.034494	75.109	no	1.2	1.062	1.022	0.85	0.9	0.966
AFIEHNK	Lmscaffold236.448	Protein TSS OS=Arabidopsis thaliana OX=3702 GN=TSS PE=1 SV=1	3	286.82	-0.18669	0.0076143	86.086	no	1.203	1.087	1.176	0.829	0.829	0.877
AFIVAEPQGK	Lmscaffold45.583	Neutral/alkaline non-lysosomal ceramidase OS=Arabidopsis thaliana OX=3702 GN=At2g38010 PE=4 SV=1	3	353.866	2.1238	0.0053719	48.423	yes	NA	NA	NA	NA	NA	NA
AFIVCNEDK	Lmscaffold384.270	Methylesterase 2 OS=Noccaea caerulescens OX=107243 GN=MP_TR7857_c5_g1_i1_g.22405 PE=4 SV=1	3	365.843	2.1473	0.00015782	99.442	yes	1.202	1.025	1.128	0.872	0.846	0.926
AFIVCNEDK	Lmscaffold384.270	Methylesterase 2 OS=Noccaea caerulescens OX=107243 GN=MP_TR7857_c5_g1_i1_g.22405 PE=4 SV=1	2	548.261	1.9297	0.0011015	93.096	yes	1.13	0.946	1.003	0.979	1.009	0.932
AFIVCNEDKTISK	Lmscaffold384.270	Methylesterase 2 OS=Noccaea caerulescens OX=107243 GN=MP_TR7857_c5_g1_i1_g.22405 PE=4 SV=1	3	508.929	1.6472	6.0333e-12	99.844	yes	1.056	0.955	1.032	1.03	0.971	0.956
AFLDATGGLWR	Lmscaffold101.283	BnaA03g11850D protein OS=Brassica napus OX=3708 GN=BnaA03g11850D PE=4 SV=1	2	603.817	1.6184	5.1328e-204	252.68	no	1.011	0.955	0.957	1.019	1.04	1.019
AFLDFNK	Lmscaffold106.361	Electron carrier/ protein disulfide oxidoreductase OS=Arabidopsis lyrata subsp. lyrata OX=81972 GN=ARALYDRAFT_917592 PE=4 SV=1	2	427.724	0.37293	0.028348	85.212	yes	0.984	0.918	0.938	1.052	1.061	1.047
AFLDVHEQER	Lmscaffold236.1336	Phospho-2-dehydro-3-deoxyheptonate aldolase OS=Arabidopsis lyrata subsp. lyrata OX=81972 GN=DHS1 PE=3 SV=1	3	415.207	1.2087	1.0933e-05	94.363	yes	1.279	1.225	1.318	0.679	0.775	0.724
AFLETLDGSCR	Lmscaffold98.523	Porphobilinogen deaminase, chloroplastic OS=Arabidopsis thaliana OX=3702 GN=HEMC PE=1 SV=1	2	634.801	1.3351	0.003514	65.232	no	1.138	1.227	1.331	0.816	0.767	0.721
AFLETLDGSCR	Lmscaffold98.523	Porphobilinogen deaminase, chloroplastic OS=Arabidopsis thaliana OX=3702 GN=HEMC PE=1 SV=1	3	423.536	1.172	0.0056508	45.433	no	1.101	1.098	0.938	0.828	0.833	1.201
AFLLQGGDCAESFK	Lmscaffold236.1336	Phospho-2-dehydro-3-deoxyheptonate aldolase OS=Arabidopsis lyrata subsp. lyrata OX=81972 GN=DHS1 PE=3 SV=1	3	514.913	2.6061	7.2204e-10	88.075	yes	1.155	1.056	1.359	0.849	0.774	0.807
AFLSLEPGSQFLSVAGSTR	Lmscaffold45.1023	PMAT1 OS=Arabidopsis thaliana OX=3702 GN=AXX17_At5g36500 PE=4 SV=1	3	656.346	2.6991	1.5112e-07	64.705	yes	1.005	1.27	1.146	0.99	1.007	0.582
AFLVEEQK	Lmscaffold904.289	60S ribosomal protein L34-1 OS=Arabidopsis thaliana OX=3702 GN=RPL34A PE=2 SV=1	2	482.261	1.0264	0.0020954	120.15	no	1.06	1.018	0.918	1.017	1.033	0.954
AFLVEEQK	Lmscaffold904.289	60S ribosomal protein L34-1 OS=Arabidopsis thaliana OX=3702 GN=RPL34A PE=2 SV=1	3	321.843	1.5269	0.0051186	65.252	no	1.013	0.832	1.08	1.178	0.974	0.922
AFMWDSGSTVGDFDGHSR	Lmscaffold344.60	Actin-interacting protein 1-2 OS=Arabidopsis thaliana OX=3702 GN=AIP1-2 PE=2 SV=1	3	657.948	4.4009	2.2398e-18	91.317	no	0.994	1.253	0.889	1.067	0.861	0.937
AFMWDSGSTVGDFDGHSR	Lmscaffold344.60	Actin-interacting protein 1-2 OS=Arabidopsis thaliana OX=3702 GN=AIP1-2 PE=2 SV=1	3	657.948	1.9181	1.6151e-39	136.39	no	1.079	1.087	1.095	0.861	0.908	0.97
AFMWDSGSTVGDFDGHSR	Lmscaffold344.60	Actin-interacting protein 1-2 OS=Arabidopsis thaliana OX=3702 GN=AIP1-2 PE=2 SV=1	3	663.279	1.5992	5.5185e-08	68.494	no	NA	NA	NA	NA	NA	NA
AFNFAAGPATLPENVLLR	Lmscaffold236.1112	Phosphoserine aminotransferase OS=Arabidopsis lyrata subsp. lyrata OX=81972 GN=ARALYDRAFT_491084 PE=3 SV=1	3	634.348	1.6276	2.688e-14	84.375	yes	1.213	0.996	1.201	0.957	0.863	0.769
AFNPTQAEETYSMVTANR	Lmscaffold107.1	Photosystem II CP43 reaction center protein OS=Brassica napus OX=3708 GN=BnaC05g32120D PE=3 SV=1	3	682.646	0.51942	5.7996e-23	99.496	no	1.013	1.029	0.986	0.99	0.976	1.006
AFNPTQAEETYSMVTANR	Lmscaffold107.1	Photosystem II CP43 reaction center protein OS=Brassica napus OX=3708 GN=BnaC05g32120D PE=3 SV=1	3	682.646	1.9113	5.9348e-38	130.77	no	0.907	1.205	0.902	1.005	1.016	0.966
AFNPTQAEETYSMVTANR	Lmscaffold107.1	Photosystem II CP43 reaction center protein OS=Brassica napus OX=3708 GN=BnaC05g32120D PE=3 SV=1	3	682.646	1.5188	2.2223e-33	113.86	no	0.997	1.093	0.958	0.988	1.04	0.924
AFNPTQAEETYSMVTANR	Lmscaffold107.1	Photosystem II CP43 reaction center protein OS=Brassica napus OX=3708 GN=BnaC05g32120D PE=3 SV=1	3	677.314	1.9152	7.3489e-89	186.94	no	0.968	1.186	0.653	0.855	NA	1.338
AFPEQDHK	Lmscaffold191.340	Transducin family protein OS=Arabidopsis lyrata subsp. lyrata OX=81972 GN=ARALYDRAFT_478388 PE=4 SV=1	3	324.491	0.32604	0.0086068	56.916	yes	NA	NA	NA	NA	NA	NA
AFPLHSR	Lmscaffold291.148	Phosphoinositide phospholipase C OS=Arabidopsis lyrata subsp. lyrata OX=81972 GN=ARALYDRAFT_671640 PE=4 SV=1	3	276.489	0.39899	0.017516	63.301	yes	0.944	0.692	1.122	1.114	1.009	1.12
AFPLYMNALEYFK	Lmscaffold64.31	VPS4 OS=Arabidopsis thaliana OX=3702 GN=AXX17_At2g23600 PE=3 SV=1	3	536.599	2.2396	0.00044509	64.121	no	1.039	1.024	0.913	0.89	0.867	1.267
AFPLYMNALEYFK	Lmscaffold64.31	VPS4 OS=Arabidopsis thaliana OX=3702 GN=AXX17_At2g23600 PE=3 SV=1	3	536.271	2.2867	9.3751e-13	117.79	no	1.004	0.981	0.994	1.029	0.988	1.005
AFPSITYMAVNK	Lmscaffold544.295	Methylenetetrahydrofolate reductase OS=Arabis alpina OX=50452 GN=AALP_AA5G254300 PE=3 SV=1	3	453.232	2.7639	5.0501e-06	81.017	no	0.831	1.067	1.148	1.144	0.976	0.834
AFPSITYMAVNK	Lmscaffold544.295	Methylenetetrahydrofolate reductase OS=Arabis alpina OX=50452 GN=AALP_AA5G254300 PE=3 SV=1	2	679.345	2.5419	0.006205	55.261	no	1.248	1.098	0.934	0.832	0.938	0.951
AFPSITYMAVNK	Lmscaffold544.295	Methylenetetrahydrofolate reductase OS=Arabis alpina OX=50452 GN=AALP_AA5G254300 PE=3 SV=1	3	447.901	2.5626	1.832e-09	120.63	no	1.046	0.991	1.278	0.938	0.874	0.873
AFPSITYMAVNK	Lmscaffold544.295	Methylenetetrahydrofolate reductase OS=Arabis alpina OX=50452 GN=AALP_AA5G254300 PE=3 SV=1	2	671.347	2.515	2.0261e-48	178.1	no	1.097	1.156	1.072	0.817	0.906	0.952
AFQDCISSYGSEISK	Lmscaffold284.249	HEN4 OS=Arabidopsis thaliana OX=3702 GN=AXX17_At5g63990 PE=4 SV=1	3	564.591	2.4169	1.1446e-21	107.5	yes	1.017	0.827	0.799	1.124	1.038	1.194
AFQDLIDEGK	Lmscaffold802.227	Probable methyltransferase PMT8 OS=Arabidopsis thaliana OX=3702 GN=At1g04430 PE=2 SV=1	2	568.285	2.0904	1.6059e-05	98.105	yes	0.957	0.97	1.123	0.928	1.03	0.991
AFQDLIDEGKVR	Lmscaffold802.227	Probable methyltransferase PMT8 OS=Arabidopsis thaliana OX=3702 GN=At1g04430 PE=2 SV=1	3	464.249	2.4567	0.015227	39.006	yes	1.032	1.179	0.95	0.845	1.031	0.963
AFQDLNEGK	Lmscaffold77.222	AT5g63620/MBK5_9 OS=Arabidopsis thaliana OX=3702 GN=MBK5.9 PE=2 SV=1	2	511.743	2.0821	0.03221	59.265	no	0.994	1.15	0.873	0.914	1.043	1.026
AFQDLNEGK	Lmscaffold77.222	AT5g63620/MBK5_9 OS=Arabidopsis thaliana OX=3702 GN=MBK5.9 PE=2 SV=1	3	341.17	1.832	0.00080739	81.972	no	0.978	0.887	1.112	1.125	1.104	0.793
AFQDYNNR	Lmscaffold61.34	High chlorophyll fluorescence phenotype 173 OS=Arabidopsis thaliana OX=3702 GN=F17F16.7 PE=2 SV=1	2	514.233	0.4748	0.0417	53.517	no	0.983	1.041	1.063	1.007	0.984	0.922
AFQDYNNR	Lmscaffold61.34	High chlorophyll fluorescence phenotype 173 OS=Arabidopsis thaliana OX=3702 GN=F17F16.7 PE=2 SV=1	2	514.725	0.87864	0.043819	63.816	no	NA	NA	NA	NA	NA	NA
AFQDYNNR	Lmscaffold61.34	High chlorophyll fluorescence phenotype 173 OS=Arabidopsis thaliana OX=3702 GN=F17F16.7 PE=2 SV=1	2	514.725	0.70422	0.021688	80.231	no	1.017	1.011	0.957	0.88	1.058	1.078
AFQESETEVLR	Lmscaffold330.351	Hydroxyproline-rich glycoprotein family protein OS=Arabidopsis lyrata subsp. lyrata OX=81972 GN=ARALYDRAFT_484476 PE=4 SV=1	2	654.825	1.5844	2.4698e-05	88.021	yes	1.131	1.003	1.286	0.92	0.81	0.849
AFQGFQVDEALMK	Lmscaffold296.315	OTC OS=Arabidopsis thaliana OX=3702 GN=AXX17_At1g69770 PE=3 SV=1	3	500.578	2.2959	0.00012719	65.895	no	1.039	0.933	0.827	1.002	1.151	1.048
AFQGFQVDEALMK	Lmscaffold296.315	OTC OS=Arabidopsis thaliana OX=3702 GN=AXX17_At1g69770 PE=3 SV=1	2	750.364	2.4756	0.0025975	58.626	no	0.975	1.003	0.912	0.893	1.136	1.081
AFQGFQVDEALMK	Lmscaffold296.315	OTC OS=Arabidopsis thaliana OX=3702 GN=AXX17_At1g69770 PE=3 SV=1	3	500.578	2.3849	2.813e-12	100.22	no	1.022	0.941	1.141	0.928	1.007	0.96
AFQGFQVDEALMK	Lmscaffold296.315	OTC OS=Arabidopsis thaliana OX=3702 GN=AXX17_At1g69770 PE=3 SV=1	3	495.247	2.4959	3.2162e-12	100.22	no	1.073	0.968	0.954	1.018	0.997	0.99
AFQGFQVDEALMK	Lmscaffold296.315	OTC OS=Arabidopsis thaliana OX=3702 GN=AXX17_At1g69770 PE=3 SV=1	2	742.366	2.6466	2.178e-24	153.09	no	0.932	0.996	1.009	0.974	1.024	1.066
AFQHFDK	Lmscaffold29.116	Calcium-dependent protein kinase 21 OS=Arabidopsis lyrata subsp. lyrata OX=81972 GN=CPK21 PE=4 SV=1	3	298.149	0.48075	0.027633	54.157	no	NA	NA	NA	NA	NA	NA
AFQIIDLDK	Lmscaffold252.28	Putative calcium-binding protein CML20 OS=Noccaea caerulescens OX=107243 GN=GA_TR14710_c0_g1_i1_g.45644 PE=4 SV=1	2	531.795	2.2198	0.0027709	83.081	no	NA	NA	NA	NA	NA	NA
AFQIIDLDKNGK	Lmscaffold252.28	Putative calcium-binding protein CML20 OS=Noccaea caerulescens OX=107243 GN=GA_TR14710_c0_g1_i1_g.45644 PE=4 SV=1	3	454.914	1.5609	0.0027332	69.456	no	0.966	0.939	1.01	1.035	1.05	1.001
AFQLDPR	Lmscaffold32.194	Manganese ion binding protein OS=Arabidopsis lyrata subsp. lyrata OX=81972 GN=ARALYDRAFT_494086 PE=3 SV=1	2	423.727	0.49335	0.036048	74.415	yes	1.103	0.945	1.012	0.911	1.04	0.989
AFQLDPSIIMNLQTK	Lmscaffold45.1038	Manganese ion binding protein OS=Arabidopsis lyrata subsp. lyrata OX=81972 GN=ARALYDRAFT_494086 PE=3 SV=1	3	578.975	2.235	1.2604e-22	122.33	yes	1.043	0.95	0.941	1.049	1.024	0.993
AFQLDPSIIMNLQTK	Lmscaffold45.1038	Manganese ion binding protein OS=Arabidopsis lyrata subsp. lyrata OX=81972 GN=ARALYDRAFT_494086 PE=3 SV=1	3	578.975	2.1866	7.9807e-17	98.654	yes	1.232	1.187	0.603	0.91	1.063	1.005
AFQLDPSIIMNLQTK	Lmscaffold45.1038	Manganese ion binding protein OS=Arabidopsis lyrata subsp. lyrata OX=81972 GN=ARALYDRAFT_494086 PE=3 SV=1	3	578.975	2.2955	2.9474e-05	67.102	yes	0.912	0.981	0.916	1.022	1.089	1.078
AFQLDPSIIMNLQTK	Lmscaffold45.1038	Manganese ion binding protein OS=Arabidopsis lyrata subsp. lyrata OX=81972 GN=ARALYDRAFT_494086 PE=3 SV=1	3	573.643	1.5485	2.4869e-43	160.78	yes	1.06	0.953	0.947	1.019	0.981	1.04
AFQLDPSIIMNLQTK	Lmscaffold45.1038	Manganese ion binding protein OS=Arabidopsis lyrata subsp. lyrata OX=81972 GN=ARALYDRAFT_494086 PE=3 SV=1	3	579.303	2.5333	1.8038e-06	72.898	yes	1.082	0.82	0.797	0.924	1.05	1.327
AFQLDPSIIMNLQTK	Lmscaffold45.1038	Manganese ion binding protein OS=Arabidopsis lyrata subsp. lyrata OX=81972 GN=ARALYDRAFT_494086 PE=3 SV=1	3	573.971	2.8713	3.4791e-21	107.35	yes	0.861	1.14	1.191	0.827	1.01	0.971
AFQMDPK	Lmscaffold32.195	Germin-like protein subfamily 1 member 11 OS=Arabidopsis thaliana OX=3702 GN=At5g38940 PE=2 SV=1	3	279.471	0.44213	0.017979	62.717	yes	0.885	0.975	1.162	0.969	1.021	0.988
AFQMDPK	Lmscaffold32.195	Germin-like protein subfamily 1 member 11 OS=Arabidopsis thaliana OX=3702 GN=At5g38940 PE=2 SV=1	2	418.702	1.3245	0.028495	84.568	yes	1.037	0.987	1.008	1	1.027	0.941
AFQSAYYVR	Lmscaffold237.388	Plasma membrane intrinsic protein 2 OS=Arabidopsis thaliana OX=3702 GN=PIP2B PE=3 SV=1	2	552.777	1.3406	0.0085235	66.664	no	0.925	0.885	0.948	1.083	1.086	1.073
AFQSSYYTR	Lmscaffold73.15	PIP2A OS=Arabidopsis thaliana OX=3702 GN=AXX17_At3g47810 PE=3 SV=1	2	561.764	0.33532	0.0043685	73.327	yes	0.874	0.895	0.871	1.159	1.19	1.011
AFQTILSEIYR	Lmscaffold295.251	Ras-related protein RABA2a OS=Noccaea caerulescens OX=107243 GN=LC_TR14558_c0_g1_i1_g.49618 PE=4 SV=1	2	670.864	1.7575	2.6117e-06	120.53	no	1.004	0.971	0.86	1.043	1.106	1.016
AFSAHLAR	Lmscaffold236.798	Pantothenate kinase 2 OS=Arabidopsis lyrata subsp. lyrata OX=81972 GN=ARALYDRAFT_491515 PE=3 SV=1	3	291.496	0.32313	0.002187	88.358	no	0.836	0.912	0.909	1.101	1.197	1.045
AFSAQAK	Lmscaffold302.124	RPL15 OS=Arabidopsis thaliana OX=3702 GN=AXX17_At3g28030 PE=3 SV=1	2	361.695	2.6274	0.027869	96.492	yes	1.137	1.059	0.97	0.879	1.041	0.913
AFSAQNYESAK	Lmscaffold85.9	Binding protein OS=Arabidopsis lyrata subsp. lyrata OX=81972 GN=ARALYDRAFT_485837 PE=4 SV=1	2	608.286	1.683	3.8141e-06	93.348	no	0.903	0.963	0.806	1.081	1.137	1.111
AFSAQNYESAK	Lmscaffold85.9	Binding protein OS=Arabidopsis lyrata subsp. lyrata OX=81972 GN=ARALYDRAFT_485837 PE=4 SV=1	3	405.86	1.6774	0.0003664	71.896	no	0.977	0.896	1.017	1.022	1.013	1.075
AFSDEIGIPFMETSAK	Lmscaffold433.1130	BnaCnng09160D protein OS=Brassica napus OX=3708 GN=BnaCnng09160D PE=4 SV=1	3	581.615	2.808	0.000149	58.814	yes	0.776	1.029	0.931	0.879	1.283	1.101
AFSEDTAK	Lmscaffold353.130	Ferredoxin-dependent glutamate synthase 1, chloroplastic/mitochondrial (Fragment) OS=Noccaea caerulescens OX=107243 GN=GA_TR9682_c0_g1_i1_g.30722 PE=4 SV=1	2	434.706	1.2605	0.0082778	87.639	no	1.11	1.011	1.043	0.918	0.938	0.98
AFSEDTAK	Lmscaffold353.130	Ferredoxin-dependent glutamate synthase 1, chloroplastic/mitochondrial (Fragment) OS=Noccaea caerulescens OX=107243 GN=GA_TR9682_c0_g1_i1_g.30722 PE=4 SV=1	3	290.14	0.31708	0.0026857	81.191	no	1.036	1.068	1.048	0.865	1.009	0.975
AFSEDTAK	Lmscaffold353.130	Ferredoxin-dependent glutamate synthase 1, chloroplastic/mitochondrial (Fragment) OS=Noccaea caerulescens OX=107243 GN=GA_TR9682_c0_g1_i1_g.30722 PE=4 SV=1	2	434.706	2.0986	0.010373	78.149	no	1.04	0.998	0.975	0.998	0.945	1.043
AFSEDTTK	Lmscaffold981.90	Ferredoxin-dependent glutamate synthase 1, chloroplastic/mitochondrial (Fragment) OS=Noccaea caerulescens OX=107243 GN=GA_TR9682_c0_g1_i1_g.30722 PE=4 SV=1	2	449.711	0.80299	0.0071291	93.649	no	1.096	1.041	1.053	0.916	0.965	0.928
AFSEDTTK	Lmscaffold981.90	Ferredoxin-dependent glutamate synthase 1, chloroplastic/mitochondrial (Fragment) OS=Noccaea caerulescens OX=107243 GN=GA_TR9682_c0_g1_i1_g.30722 PE=4 SV=1	2	449.711	1.9371	0.0074501	91.867	no	0.999	0.998	0.965	1.012	1.03	0.997
AFSEDTTK	Lmscaffold981.90	Ferredoxin-dependent glutamate synthase 1, chloroplastic/mitochondrial (Fragment) OS=Noccaea caerulescens OX=107243 GN=GA_TR9682_c0_g1_i1_g.30722 PE=4 SV=1	3	300.143	0.98354	0.037671	38.16	no	NA	NA	NA	NA	NA	NA
AFSEPCIELAR	Lmscaffold11.106	RNA-dependent RNA polymerase OS=Capsella rubella OX=81985 GN=CARUB_v10008144mg PE=3 SV=1	2	646.819	1.938	0.02398	43.897	yes	1.206	1.084	1.005	0.968	0.817	0.92
AFSEVAAER	Lmscaffold125.209	TOM1-like protein 2 OS=Noccaea caerulescens OX=107243 GN=LC_TR2946_c0_g1_i1_g.11710 PE=4 SV=1	2	490.246	2.8143	0.024469	51.276	yes	0.966	0.984	0.856	1.069	1.08	1.046
AFSEVAAER	Lmscaffold125.209	TOM1-like protein 2 OS=Noccaea caerulescens OX=107243 GN=LC_TR2946_c0_g1_i1_g.11710 PE=4 SV=1	2	490.246	1.7809	0.045386	44.863	yes	NA	NA	NA	NA	NA	NA
AFSEVAAER	Lmscaffold125.209	TOM1-like protein 2 OS=Noccaea caerulescens OX=107243 GN=LC_TR2946_c0_g1_i1_g.11710 PE=4 SV=1	2	490.246	-0.99943	0.0052392	71.614	yes	0.937	1.097	0.885	0.869	1.148	1.062
AFSGWGTNEK	Lmscaffold52.216	Annexin OS=Capsella rubella OX=81985 GN=CARUB_v10026799mg PE=3 SV=1	3	366.173		0.030491	39.657	no	NA	NA	NA	NA	NA	NA
AFSLVEK	Lmscaffold45.673	Yellow-leaf-specific gene 5 OS=Arabidopsis lyrata subsp. lyrata OX=81972 GN=YLS5 PE=4 SV=1	2	397.226	2.3312	0.029358	94.114	yes	0.989	1.014	0.9	0.962	1.078	1.058
AFSNMAVGYNNVDVEAANK	Lmscaffold296.163	HPR OS=Arabidopsis thaliana OX=3702 GN=AXX17_At1g62030 PE=3 SV=1	3	677.314	1.6605	2.7058e-45	131.54	no	0.952	1.126	0.941	0.991	0.969	1.022
AFSNMAVGYNNVDVEAANK	Lmscaffold296.163	HPR OS=Arabidopsis thaliana OX=3702 GN=AXX17_At1g62030 PE=3 SV=1	4	508.238	1.4139	0.0003794	50.358	no	NA	NA	NA	NA	NA	NA
AFSNMAVGYNNVDVEAANK	Lmscaffold296.163	HPR OS=Arabidopsis thaliana OX=3702 GN=AXX17_At1g62030 PE=3 SV=1	3	677.314	2.2096	0.00023048	52.866	no	1.387	1.18	0.888	0.667	0.837	1.041
AFSNMAVGYNNVDVEAANK	Lmscaffold296.163	HPR OS=Arabidopsis thaliana OX=3702 GN=AXX17_At1g62030 PE=3 SV=1	3	671.983	2.3174	8.4276e-45	127.32	no	1.026	1.19	0.859	1.038	1.064	0.824
AFSNMAVGYNNVDVEAANK	Lmscaffold296.163	HPR OS=Arabidopsis thaliana OX=3702 GN=AXX17_At1g62030 PE=3 SV=1	4	504.239	2.4054	0.043088	23.435	no	NA	NA	NA	NA	NA	NA
AFSNMAVGYNNVDVEAANK	Lmscaffold296.163	HPR OS=Arabidopsis thaliana OX=3702 GN=AXX17_At1g62030 PE=3 SV=1	3	677.642	1.4528	3.2603e-15	82.609	no	1.242	1.109	0.927	0.907	1.204	0.611
AFSNMAVGYNNVDVEAANK	Lmscaffold296.163	HPR OS=Arabidopsis thaliana OX=3702 GN=AXX17_At1g62030 PE=3 SV=1	3	672.311	2.3424	3.2513e-42	120.4	no	0.93	0.848	1.001	1.048	1.1	1.073
AFSNMAVGYNNVDVEAANK	Lmscaffold296.163	HPR OS=Arabidopsis thaliana OX=3702 GN=AXX17_At1g62030 PE=3 SV=1	3	672.311	2.404	4.1975e-44	124.43	no	NA	NA	NA	NA	NA	NA
AFSNMAVGYNNVDVEAANK	Lmscaffold296.163	HPR OS=Arabidopsis thaliana OX=3702 GN=AXX17_At1g62030 PE=3 SV=1	4	504.485	1.5629	0.0032647	43.81	no	0.881	0.912	1.07	0.969	1.128	1.041
AFSPLGEILYVK	Lmscaffold146.1056	Polyadenylate-binding protein RBP47B' OS=Arabidopsis thaliana OX=3702 GN=RBP47B' PE=2 SV=1	2	668.879	3.1815	0.00046781	71.085	yes	0.914	0.896	0.893	1.098	1.218	0.981
AFSPLGEILYVK	Lmscaffold146.1056	Polyadenylate-binding protein RBP47B' OS=Arabidopsis thaliana OX=3702 GN=RBP47B' PE=2 SV=1	2	668.879	2.7461	5.1854e-09	108.56	yes	0.946	1.007	1.106	0.823	1.086	1.032
AFSQFGEVVDYK	Lmscaffold75.1115	Cold, circadian rhythm, and RNA binding 1 OS=Arabidopsis thaliana OX=3702 GN=CCR1 PE=4 SV=1	2	695.338	2.7399	1.4732e-39	167.32	no	1.632	1.551	1.559	0.371	0.454	0.432
AFSQFGEVVDYK	Lmscaffold75.1115	Cold, circadian rhythm, and RNA binding 1 OS=Arabidopsis thaliana OX=3702 GN=CCR1 PE=4 SV=1	3	463.894	2.7041	0.033525	30.567	no	NA	NA	NA	NA	NA	NA
AFSQGNLCNNCK	Lmscaffold93.448	F10A5.22 OS=Arabidopsis thaliana OX=3702 PE=4 SV=1	3	471.54	1.9527	9.3438e-10	98.156	yes	0.897	0.836	0.897	1.104	1.124	1.142
AFSSPNLDIR	Lmscaffold515.6	Coatomer subunit beta OS=Noccaea caerulescens OX=107243 GN=LC_TR1950_c0_g1_i1_g.6512 PE=4 SV=1	2	560.293	1.1017	0.0014871	79.311	yes	NA	NA	NA	NA	NA	NA
AFSSSPVVPLAIER	Lmscaffold971.57	Coatomer subunit alpha OS=Arabidopsis lyrata subsp. lyrata OX=81972 GN=ARALYDRAFT_475134 PE=4 SV=1	3	491.608	2.1169	0.00053823	58.817	no	0.857	0.861	0.952	1.036	1.222	1.072
AFSTQAK	Lmscaffold309.536	RPL15 OS=Arabidopsis thaliana OX=3702 GN=AXX17_At3g28030 PE=3 SV=1	3	251.469	0.31775	0.007851	82.263	yes	1.069	0.837	1.03	0.976	1.085	1.002
AFSTQAK	Lmscaffold309.536	RPL15 OS=Arabidopsis thaliana OX=3702 GN=AXX17_At3g28030 PE=3 SV=1	2	376.701	1.7562	0.029537	81.296	yes	1.016	1.198	1.125	0.886	0.882	0.893
AFSVLDGIGK	Lmscaffold52.263	OSA1 OS=Arabidopsis thaliana OX=3702 GN=AXX17_At5g64650 PE=4 SV=1	2	503.782		0.0021944	69.65	no	NA	NA	NA	NA	NA	NA
AFSYLMTDQQELALR	Lmscaffold242.1063	Kinase family protein OS=Arabidopsis lyrata subsp. lyrata OX=81972 GN=ARALYDRAFT_494321 PE=4 SV=1	3	595.966	2.2545	4.5548e-18	101.3	yes	NA	NA	NA	NA	NA	NA
AFTFEELK	Lmscaffold1267.155	Leucine-rich repeat family protein OS=Arabidopsis lyrata subsp. lyrata OX=81972 GN=ARALYDRAFT_495036 PE=3 SV=1	2	492.755	3.1146	0.029652	58.083	no	1.076	0.985	0.961	0.997	1.009	0.972
AFTLELVK	Lmscaffold50.150	Synaptotagmin-1 OS=Noccaea caerulescens OX=107243 GN=GA_TR9774_c30_g1_i1_g.31211 PE=4 SV=1	2	460.776	2.4844	0.017621	66.568	no	NA	NA	NA	NA	NA	NA
AFTLLSEEGIAK	Lmscaffold216.529	Alanine--tRNA ligase OS=Brassica napus OX=3708 GN=BnaA08g02200D PE=3 SV=1	3	426.903	2.2916	0.0034763	47.062	yes	NA	NA	NA	NA	NA	NA
AFTLLSEEGIAK	Lmscaffold216.529	Alanine--tRNA ligase OS=Brassica napus OX=3708 GN=BnaA08g02200D PE=3 SV=1	2	639.851	2.2915	0.00050474	70.68	yes	NA	NA	NA	NA	NA	NA
AFTSSFIK	Lmscaffold802.328	EDGP OS=Arabidopsis lyrata subsp. lyrata OX=81972 GN=ARALYDRAFT_470302 PE=3 SV=1	2	450.745	1.9493	0.017498	66.692	yes	1.033	0.975	1.072	0.862	0.979	1.08
AFTSVEPGSQLMSVAGSTR	Lmscaffold32.199	Phenolic glucoside malonyltransferase 1 (Fragment) OS=Noccaea caerulescens OX=107243 GN=GA_TR15822_c0_g1_i1_g.48430 PE=4 SV=1	3	642.319	1.5145	2.5085e-53	152.39	yes	1.084	0.994	1.09	0.922	1.055	0.856
AFTSYAK	Lmscaffold369.431	mRNA, clone: RTFL01-37-J18 OS=Eutrema halophilum OX=98038 PE=2 SV=1	3	263.138	-0.16229	0.017982	62.714	no	NA	NA	NA	NA	NA	NA
AFTSYAK	Lmscaffold369.431	mRNA, clone: RTFL01-37-J18 OS=Eutrema halophilum OX=98038 PE=2 SV=1	2	394.203	1.2732	0.022604	101.28	no	1.194	1.151	1.171	0.871	0.818	0.795
AFTVDCPVSGVETVEEQR	Lmscaffold306.332	Beta-amylase OS=Eutrema salsugineum OX=72664 GN=EUTSA_v10002460mg PE=3 SV=1	3	674.986	2.027	0.00040646	51.786	yes	0.918	1.251	1.067	0.993	0.938	0.833
AFTVGIGGPVGTGK	Lmscaffold18.214	UREG OS=Arabidopsis thaliana OX=3702 GN=AXX17_At2g31010 PE=3 SV=1	2	630.851	2.9039	9.9587e-17	103.88	yes	0.994	0.967	0.981	1.099	0.964	0.994
AFTVGIGGPVGTGK	Lmscaffold18.214	UREG OS=Arabidopsis thaliana OX=3702 GN=AXX17_At2g31010 PE=3 SV=1	3	420.903	2.9164	0.008328	37.613	yes	NA	1.363	1.008	0.721	0.907	NA
AFTVGIGGPVGTGK	Lmscaffold18.214	UREG OS=Arabidopsis thaliana OX=3702 GN=AXX17_At2g31010 PE=3 SV=1	3	420.903	2.723	0.00048725	59.294	yes	0.989	0.984	0.903	1.019	1.134	0.971
AFTVQFGSCK	Lmscaffold284.283	TBL14 OS=Arabidopsis thaliana OX=3702 GN=AXX17_At5g63610 PE=4 SV=1	3	382.187	2.385	0.0027212	57.532	no	0.813	1.297	1.307	0.721	0.677	1.185
AFVDDQSTHR	Lmscaffold329.142	THO2 OS=Arabidopsis thaliana OX=3702 GN=THO2 PE=1 SV=1	3	392.52	0.74411	0.028089	34.231	yes	NA	NA	NA	NA	NA	NA
AFVDNLK	Lmscaffold295.72	3-ketoacyl-CoA synthase OS=Capsella rubella OX=81985 GN=CARUB_v10011152mg PE=3 SV=1	2	403.724	1.5119	0.028925	95.531	yes	1.439	1.412	1.393	0.562	0.601	0.594
AFVDSGAQSTIISK	Lmscaffold191.65	Ubiquitin family protein OS=Arabidopsis thaliana OX=3702 GN=DDI1 PE=1 SV=1	3	475.252	1.9922	5.1539e-07	78.814	no	1.103	0.991	1.013	0.918	1.004	0.97
AFVEHYYSTFDANR	Lmscaffold904.144	BnaAnng21720D protein OS=Brassica napus OX=3708 GN=BnaAnng21720D PE=4 SV=1	3	573.93	0.79227	1.4984e-12	94.507	yes	0.962	1.041	1.034	0.977	1.007	0.978
AFVEHYYSTFDTNR	Lmscaffold266.303	NTF2B OS=Arabidopsis thaliana OX=3702 GN=AXX17_At1g28340 PE=4 SV=1	3	583.934	1.0543	0.00010873	64.798	yes	NA	NA	NA	NA	NA	NA
AFVGNTIGQANGVYDKPLDLR	Lmscaffold54.253	Thylakoid lumenal 17.4 kDa protein, chloroplastic (Fragment) OS=Noccaea caerulescens OX=107243 GN=MP_TR14141_c0_g1_i1_g.40954 PE=4 SV=1	3	750.39	2.6163	5.8588e-55	134.86	no	1.027	1.033	1.033	0.987	0.962	0.957
AFVGNTIGQANGVYDKPLDLR	Lmscaffold54.253	Thylakoid lumenal 17.4 kDa protein, chloroplastic (Fragment) OS=Noccaea caerulescens OX=107243 GN=MP_TR14141_c0_g1_i1_g.40954 PE=4 SV=1	4	563.044	2.1965	5.5642e-28	100.39	no	1.059	0.944	1.146	0.97	0.92	0.961
AFVGNTIGQANGVYDKPLDLR	Lmscaffold54.253	Thylakoid lumenal 17.4 kDa protein, chloroplastic (Fragment) OS=Noccaea caerulescens OX=107243 GN=MP_TR14141_c0_g1_i1_g.40954 PE=4 SV=1	4	563.044	1.9519	3.7591e-22	89.663	no	NA	NA	NA	NA	NA	NA
AFVGNTIGQANGVYDKPLDLR	Lmscaffold54.253	Thylakoid lumenal 17.4 kDa protein, chloroplastic (Fragment) OS=Noccaea caerulescens OX=107243 GN=MP_TR14141_c0_g1_i1_g.40954 PE=4 SV=1	3	750.39	1.9245	3.0845e-196	234.14	no	1.097	1.103	1.013	0.918	0.946	0.923
AFVHWYVGEGMEEGEFSEAR	Lmscaffold461.320	Tubulin alpha chain OS=Brassica oleracea var. oleracea OX=109376 GN=106334604 PE=3 SV=1	3	782.676	2.2057	1.0376e-28	101.38	no	1.012	1.075	0.876	0.963	1.026	1.048
AFVHWYVGEGMEEGEFSEAR	Lmscaffold461.320	Tubulin alpha chain OS=Brassica oleracea var. oleracea OX=109376 GN=106334604 PE=3 SV=1	3	782.676	1.6791	1.6668e-05	55.688	no	1.131	0.943	1.085	0.976	1.02	0.845
AFVHWYVGEGMEEGEFSEAR	Lmscaffold461.320	Tubulin alpha chain OS=Brassica oleracea var. oleracea OX=109376 GN=106334604 PE=3 SV=1	3	777.344	2.3278	1.7041e-65	155.49	no	0.952	0.91	0.702	1.265	0.978	1.194
AFVLSLLEK	Lmscaffold22.155	RING-type E3 ubiquitin transferase OS=Arabidopsis lyrata subsp. lyrata OX=81972 GN=ARALYDRAFT_906899 PE=4 SV=1	2	510.31	3.0288	0.0076222	67.704	yes	0.822	0.752	0.87	1.106	1.134	1.317
AFVNSMIK	Lmscaffold75.991	Peroxidase OS=Arabis alpina OX=50452 GN=AALP_AA7G252300 PE=3 SV=1	2	455.247	2.8668	0.019016	65.157	yes	NA	NA	NA	NA	NA	NA
AFVPYHSLPFIDFAGR	Lmscaffold75.150	Phosphorylase superfamily protein OS=Arabidopsis thaliana OX=3702 GN=At4g28940 PE=4 SV=1	3	612.986	2.0958	0.0031632	41.695	yes	1.055	1.211	1.405	0.635	0.849	0.845
AFVSGSPIIGEIR	Lmscaffold785.245	Gamma-aminobutyrate transaminase POP2, mitochondrial OS=Noccaea caerulescens OX=107243 GN=MP_TR5648_c0_g1_i1_g.15777 PE=3 SV=1	2	673.377	1.6875	3.5904e-12	117.41	no	1	0.868	0.967	1.08	1.044	1.041
AFVSGSPIIGEIR	Lmscaffold785.245	Gamma-aminobutyrate transaminase POP2, mitochondrial OS=Noccaea caerulescens OX=107243 GN=MP_TR5648_c0_g1_i1_g.15777 PE=3 SV=1	3	449.254	1.5611	5.7205e-05	70.089	no	NA	NA	NA	NA	NA	NA
AFVSGSSR	Lmscaffold837.38	NFD5 OS=Arabidopsis thaliana OX=3702 GN=AXX17_At1g20490 PE=4 SV=1	2	405.709	0.92098	0.020484	63.673	yes	NA	NA	NA	NA	NA	NA
AFVSSTIIGEIR	Lmscaffold214.317	BnaCnng33690D protein OS=Brassica napus OX=3708 GN=BnaCnng33690D PE=3 SV=1	2	646.864	1.557	0.0059617	54.068	yes	NA	NA	NA	NA	NA	NA
AFVTEETEK	Lmscaffold830.596	PDIL5-1 OS=Arabidopsis thaliana OX=3702 GN=AXX17_At1g07690 PE=4 SV=1	2	527.259	0.29012	0.0040839	73.887	yes	NA	NA	NA	NA	NA	NA
AFVTEETEK	Lmscaffold830.596	PDIL5-1 OS=Arabidopsis thaliana OX=3702 GN=AXX17_At1g07690 PE=4 SV=1	3	351.841		0.011623	51.949	yes	NA	NA	NA	NA	NA	NA
AFVVEETEK	Lmscaffold250.14	PDIL5-1 OS=Arabidopsis thaliana OX=3702 GN=AXX17_At1g07690 PE=4 SV=1	2	526.269	1.8509	0.045386	44.863	yes	NA	NA	NA	NA	NA	NA
AFVVHELK	Lmscaffold190.69	Superoxide dismutase [Cu-Zn] OS=Arabidopsis thaliana OX=3702 GN=AXX17_At2g24200 PE=3 SV=1	3	314.852	1.5255	0.0039391	69.998	yes	NA	NA	NA	NA	NA	NA
AFVVHELK	Lmscaffold190.69	Superoxide dismutase [Cu-Zn] OS=Arabidopsis thaliana OX=3702 GN=AXX17_At2g24200 PE=3 SV=1	2	471.774	1.5879	0.003851	111.95	yes	1	1.115	0.881	1.001	1.106	0.899
AFVVHELK	Lmscaffold190.69	Superoxide dismutase [Cu-Zn] OS=Arabidopsis thaliana OX=3702 GN=AXX17_At2g24200 PE=3 SV=1	3	314.852	1.2565	0.002849	77.058	yes	1.008	1.001	0.991	0.986	1.014	1.001
AFVVHELK	Lmscaffold190.69	Superoxide dismutase [Cu-Zn] OS=Arabidopsis thaliana OX=3702 GN=AXX17_At2g24200 PE=3 SV=1	2	471.774	1.5593	0.04178	53.493	yes	NA	NA	NA	NA	NA	NA
AFVVHELKDDLGK	Lmscaffold190.69	Superoxide dismutase [Cu-Zn] OS=Arabidopsis thaliana OX=3702 GN=AXX17_At2g24200 PE=3 SV=1	4	368.454	1.3815	3.4953e-05	72.29	yes	1.255	0.836	1.23	1.079	NA	0.601
AFVVHELKDDLGK	Lmscaffold190.69	Superoxide dismutase [Cu-Zn] OS=Arabidopsis thaliana OX=3702 GN=AXX17_At2g24200 PE=3 SV=1	3	490.937	1.9473	0.038977	31.544	yes	NA	NA	NA	NA	NA	NA
AFVVISDPVIAR	Lmscaffold45.409	CYP97B3 OS=Arabidopsis thaliana OX=3702 GN=AXX17_At4g17540 PE=3 SV=1	2	643.877	2.0631	7.1874e-06	84.821	yes	1.03	1.012	0.979	0.937	0.973	1.07
AFYDKLEASGIPK	Lmscaffold310.39	Flavin-containing monooxygenase OS=Arabis alpina OX=50452 GN=AALP_AA1G131000 PE=3 SV=1	4	360.445	2.4328	0.045963	27.681	yes	NA	NA	NA	NA	NA	NA
AFYDLLER	Lmscaffold544.93	Cytochrome c oxidase subunit 5C OS=Eutrema salsugineum OX=72664 GN=EUTSA_v10006359mg PE=3 SV=1	2	513.766	1.8365	0.015003	69.375	yes	0.948	0.965	0.927	0.903	1.309	0.948
AFYGPPGNLIFPEIYELRPNR	Lmscaffold10.397	CSLG2 OS=Arabidopsis thaliana OX=3702 GN=AXX17_At4g27780 PE=3 SV=1	3	821.765	2.5546	2.1638e-18	83.758	yes	1.057	0.95	1.287	1.184	0.718	0.804
AFYNDKFPVFAER	Lmscaffold106.694	Ornithine aminotransferase (Fragment) OS=Noccaea caerulescens OX=107243 GN=GA_TR8325_c0_g1_i1_g.26974 PE=3 SV=1	3	535.268	1.7223	0.0035587	48.214	no	NA	NA	NA	NA	NA	NA
AFYNDKFPVFAER	Lmscaffold106.694	Ornithine aminotransferase (Fragment) OS=Noccaea caerulescens OX=107243 GN=GA_TR8325_c0_g1_i1_g.26974 PE=3 SV=1	3	535.268	2.3883	0.00045876	61.423	no	0.834	0.884	0.861	1.19	1.109	1.123
AFYQSFSSVDR	Lmscaffold219.286	Putative aspartyl aminopeptidase OS=Noccaea caerulescens OX=107243 GN=MP_TR4375_c0_g1_i1_g.11480 PE=3 SV=1	2	653.807	1.6253	0.0055279	61.11	no	1.039	1.022	0.988	0.868	1.151	0.931
AGAAIPDQSPAMVIPSQMK	Lmscaffold544.233	ATARP7 OS=Arabidopsis thaliana OX=3702 GN=AXX17_At3g55200 PE=3 SV=1	3	637.994	2.0922	1.9141e-19	89.557	yes	1.028	0.896	1.105	0.978	0.966	1.028
AGAANLDVIQEVEYVK	Lmscaffold296.751	DEAD-box ATP-dependent RNA helicase 35 OS=Arabidopsis thaliana OX=3702 GN=RH35 PE=2 SV=1	3	573.637	1.5271	7.0063e-12	82.59	yes	1.02	1.006	1.011	0.915	1.121	0.927
AGACSTCAGK	Lmscaffold64.40	Ferredoxin OS=Eutrema salsugineum OX=72664 GN=EUTSA_v10017364mg PE=3 SV=1	3	328.141	-0.11053	0.015002	39.622	yes	NA	NA	NA	NA	NA	NA
AGADASFVEAPR	Lmscaffold12.109	Mutase family protein OS=Arabidopsis lyrata subsp. lyrata OX=81972 GN=ARALYDRAFT_472380 PE=4 SV=1	2	595.794	1.2342	2.1066e-09	99.5	yes	0.983	1.022	1.043	0.991	0.936	1.026
AGADIETVR	Lmscaffold358.48	ATMBF1A/MBF1A OS=Arabidopsis lyrata subsp. lyrata OX=81972 GN=ARALYDRAFT_903640 PE=4 SV=1	2	466.246	0.021772	7.7393e-05	126.55	no	0.885	0.796	0.856	1.14	1.199	1.125
AGADIETVR	Lmscaffold358.48	ATMBF1A/MBF1A OS=Arabidopsis lyrata subsp. lyrata OX=81972 GN=ARALYDRAFT_903640 PE=4 SV=1	2	466.246	1.6639	8.3408e-06	128.27	no	0.945	0.787	0.853	1.189	1.083	1.142
AGADIVSVHCEQQSTIHLHR	Lmscaffold165.415	RPE OS=Arabidopsis thaliana OX=3702 GN=AXX17_At5g60890 PE=4 SV=1	5	452.428	0.57568	5.1598e-08	63.302	yes	NA	NA	NA	NA	NA	NA
AGADIVSVHCEQQSTIHLHR	Lmscaffold165.415	RPE OS=Arabidopsis thaliana OX=3702 GN=AXX17_At5g60890 PE=4 SV=1	4	565.283	-0.25138	0.00099669	45.237	yes	1.212	0.929	1.068	0.869	1.038	0.884
AGADVTVASVENQVGVDACHGIK	Lmscaffold240.99	DJ-1 family protein OS=Arabidopsis lyrata subsp. lyrata OX=81972 GN=ARALYDRAFT_892360 PE=4 SV=1	4	575.035	2.0484	2.1937e-72	129.85	no	0.97	0.967	0.922	1.1	1.033	1.009
AGADVTVASVENQVGVDACHGIK	Lmscaffold240.99	DJ-1 family protein OS=Arabidopsis lyrata subsp. lyrata OX=81972 GN=ARALYDRAFT_892360 PE=4 SV=1	3	766.378	2.6279	4.4989e-22	84.975	no	0.762	NA	0.819	NA	1.419	NA
AGADVVSPSDMMDGR	Lmscaffold553.23	Delta-aminolevulinic acid dehydratase OS=Arabidopsis lyrata subsp. lyrata OX=81972 GN=ARALYDRAFT_339208 PE=3 SV=1	3	503.222	1.4548	0.010003	35.473	yes	NA	NA	NA	NA	NA	NA
AGADYTVK	Lmscaffold306.24	BnaA05g20390D protein OS=Brassica napus OX=3708 GN=BnaA05g20390D PE=4 SV=1	2	412.711	1.6726	0.0083218	87.476	no	1.038	0.983	1.366	0.845	0.881	0.887
AGAEMLVMAYGR	Lmscaffold296.598	RHM1/ROL1 OS=Arabidopsis lyrata subsp. lyrata OX=81972 GN=ARALYDRAFT_477021 PE=4 SV=1	2	634.81	1.6766	4.8289e-09	122.55	no	1.078	1.03	1.03	0.944	1.019	0.899
AGAEMLVMAYGR	Lmscaffold296.598	RHM1/ROL1 OS=Arabidopsis lyrata subsp. lyrata OX=81972 GN=ARALYDRAFT_477021 PE=4 SV=1	3	423.542	2.0216	0.0023059	50.354	no	1.291	0.991	1.043	0.907	0.886	0.882
AGAEVIGISGDDSASHK	Lmscaffold302.134	Peroxiredoxin Q, chloroplastic OS=Arabidopsis thaliana OX=3702 GN=PRXQ PE=1 SV=1	3	538.597	1.4191	2.0036e-17	91.932	no	NA	NA	NA	NA	NA	NA
AGAEVIGISGDDSASHK	Lmscaffold302.134	Peroxiredoxin Q, chloroplastic OS=Arabidopsis thaliana OX=3702 GN=PRXQ PE=1 SV=1	3	538.597	-0.56749	5.1893e-32	113.47	no	1.125	1.004	0.782	0.804	1.398	0.886
AGAEVIGISGDDSASHK	Lmscaffold302.134	Peroxiredoxin Q, chloroplastic OS=Arabidopsis thaliana OX=3702 GN=PRXQ PE=1 SV=1	3	538.597	0.74509	3.9348e-13	82.663	no	0.911	1.072	0.975	1.03	1.068	0.943
AGAEVTVASVEQK	Lmscaffold70.527	Protein DJ-1 homolog C OS=Arabidopsis thaliana OX=3702 GN=DJ1C PE=2 SV=1	3	430.23	2.0267	1.735e-09	89.189	no	1.082	0.931	0.943	0.942	1.049	1.053
AGAGSATLSMAYAAAK	Lmscaffold9.455	Malate dehydrogenase OS=Capsella rubella OX=81985 GN=CARUB_v10014049mg PE=3 SV=1	3	486.242	1.6958	2.1387e-05	65.219	no	NA	NA	NA	NA	NA	NA
AGAGSATLSMAYAAAK	Lmscaffold9.455	Malate dehydrogenase OS=Capsella rubella OX=81985 GN=CARUB_v10014049mg PE=3 SV=1	3	486.242	1.0448	7.5528e-19	98.592	no	0.747	0.773	1.163	1.092	1.139	1.086
AGAGSATLSMAYAAAK	Lmscaffold9.455	Malate dehydrogenase OS=Capsella rubella OX=81985 GN=CARUB_v10014049mg PE=3 SV=1	3	480.91	2.0823	1.1269e-28	121.24	no	1.008	0.925	0.974	1.039	1.208	0.846
AGAGSATLSMAYAAAR	Lmscaffold342.56	Malate dehydrogenase, chloroplastic OS=Noccaea caerulescens OX=107243 GN=MP_TR13328_c0_g1_i1_g.39180 PE=4 SV=1	3	490.245	1.8552	0.0001226	59.68	no	1.04	0.857	1	1.099	1.004	1
AGAIHEELYR	Lmscaffold250.105	Protein TIC110, chloroplastic OS=Arabidopsis thaliana OX=3702 GN=TIC110 PE=1 SV=1	2	579.799	1.0338	4.2199e-05	94.309	yes	1.333	0.847	1.084	0.855	0.783	1.098
AGAIHEELYR	Lmscaffold250.105	Protein TIC110, chloroplastic OS=Arabidopsis thaliana OX=3702 GN=TIC110 PE=1 SV=1	3	386.868	0.11996	0.0024294	59.908	yes	0.957	0.912	1.031	0.995	1.07	1.035
AGAIHEELYR	Lmscaffold250.105	Protein TIC110, chloroplastic OS=Arabidopsis thaliana OX=3702 GN=TIC110 PE=1 SV=1	3	386.868	3.2362	0.0013853	67.881	yes	NA	NA	NA	NA	NA	NA
AGALGDSVSITR	Lmscaffold106.147	BnaA05g31670D protein OS=Brassica napus OX=3708 GN=BnaA05g31670D PE=4 SV=1	2	573.809	1.6277	6.4814e-09	95.138	no	1.011	1.005	0.973	0.977	1.072	0.963
AGALGDSVTITR	Lmscaffold695.408	60S ribosomal protein L22-2 OS=Arabidopsis lyrata subsp. lyrata OX=81972 GN=ARALYDRAFT_896641 PE=4 SV=1	2	580.817	-0.10091	4.4629e-10	127.34	no	1.052	1.12	0.93	0.968	0.972	0.958
AGALGDSVTITR	Lmscaffold695.408	60S ribosomal protein L22-2 OS=Arabidopsis lyrata subsp. lyrata OX=81972 GN=ARALYDRAFT_896641 PE=4 SV=1	3	387.547	-0.018976	1.5358e-05	77.597	no	NA	NA	NA	NA	NA	NA
AGANVILTTK	Lmscaffold66.21	TCP-1 OS=Arabidopsis thaliana OX=3702 GN=AXX17_At3g21390 PE=3 SV=1	2	494.295	2.0328	0.0022757	76.332	yes	0.96	1.084	0.83	0.989	1.053	1.084
AGAPVDQTIK	Lmscaffold223.509	6-phosphogluconate dehydrogenase, decarboxylating OS=Capsella rubella OX=81985 GN=CARUB_v10013557mg PE=3 SV=1	2	500.277	1.6607	2.4345e-09	137.89	no	0.958	0.939	1.018	1.009	1.019	1.057
AGAPVDQTIK	Lmscaffold223.509	6-phosphogluconate dehydrogenase, decarboxylating OS=Capsella rubella OX=81985 GN=CARUB_v10013557mg PE=3 SV=1	3	333.854	1.3785	0.023035	35.541	no	NA	NA	NA	NA	NA	NA
AGAVVSGIPLYK	Lmscaffold237.331	Bifunctional enolase 2/transcriptional activator (Fragment) OS=Noccaea caerulescens OX=107243 GN=MP_TR17772_c0_g1_i1_g.50883 PE=3 SV=1	2	587.845	2.8663	1.2939e-08	116.24	no	0.991	0.854	0.922	1.05	1.079	1.105
AGCYASNVVIQR	Lmscaffold20.161	ATADK1 OS=Arabidopsis thaliana OX=3702 GN=AXX17_At3g09490 PE=4 SV=1	3	446.559	0.88079	0.0018302	52.903	no	0.965	1.102	1.162	1.038	0.776	0.956
AGCYASNVVIQR	Lmscaffold20.161	ATADK1 OS=Arabidopsis thaliana OX=3702 GN=AXX17_At3g09490 PE=4 SV=1	3	446.559	1.9845	3.7847e-09	113.69	no	0.764	1.137	1.098	1.009	0.984	1.009
AGDASAYIASLITESQDR	Lmscaffold45.395	Glycosyltransferase OS=Barbarea vulgaris subsp. arcuata OX=767412 GN=UGT91B11 PE=2 SV=1	3	623.306	1.9228	4.3061e-40	139.49	yes	0.944	0.881	0.952	1.007	1.137	1.078
AGDATAVYASTER	Lmscaffold111.108	UGE3 OS=Arabidopsis thaliana OX=3702 GN=AXX17_At1g56590 PE=3 SV=1	2	656.312	0.5559	0.039212	37.613	yes	0.96	1.16	1.418	0.841	0.824	0.797
AGDATAVYASTER	Lmscaffold111.108	UGE3 OS=Arabidopsis thaliana OX=3702 GN=AXX17_At1g56590 PE=3 SV=1	3	437.877	0.19505	0.029216	30.905	yes	NA	NA	NA	NA	NA	NA
AGDDEILEPFLK	Lmscaffold57.4	RLSB OS=Arabidopsis thaliana OX=3702 GN=AXX17_At1g65840 PE=4 SV=1	3	449.566	1.8197	0.037325	29.544	yes	NA	1.192	1.15	1.037	NA	0.622
AGDEQLNVFR	Lmscaffold676.150	Glycine--tRNA ligase 1, mitochondrial OS=Noccaea caerulescens OX=107243 GN=LC_TR13920_c0_g1_i1_g.48137 PE=4 SV=1	2	574.788	1.8738	2.694e-05	94.767	no	0.986	0.864	1.038	0.978	1.009	1.124
AGDISYDQFIR	Lmscaffold109.5	GGT2 OS=Arabidopsis thaliana OX=3702 GN=AXX17_At1g64740 PE=4 SV=1	2	642.815	0.64708	0.00033941	80.555	yes	0.995	0.993	0.986	1.035	0.924	1.066
AGDKVPVNATK	Lmscaffold687.54	At5g58020 OS=Arabidopsis thaliana OX=3702 GN=At5g58020 PE=2 SV=1	3	367.208	2.6063	0.0040116	53.034	yes	0.68	0.795	0.707	1.174	1.175	1.469
AGDLVEVHNGK	Lmscaffold37.673	Signal peptidase I family protein (Fragment) OS=Arabidopsis lyrata subsp. lyrata OX=81972 GN=ARALYDRAFT_479972 PE=4 SV=1	3	380.528	1.3494	0.011348	46.844	yes	NA	NA	NA	NA	NA	NA
AGDNDGAAAALDSAIK	Lmscaffold296.194	Signal recognition particle subunit SRP72 OS=Arabidopsis thaliana OX=3702 GN=AXX17_At1g61640 PE=3 SV=1	3	487.239	1.9663	0.0036804	40.968	yes	NA	NA	NA	NA	NA	NA
AGDNDGAAAVLDSAIK	Lmscaffold93.581	Signal recognition particle subunit SRP72 OS=Brassica rapa subsp. pekinensis OX=51351 PE=3 SV=1	3	496.583	1.6905	3.9541e-05	62.861	yes	NA	NA	NA	NA	NA	NA
AGDNIHAIGVYLAPLGMTPLEPATQSQK	Lmscaffold344.216	Jacalin lectin family protein OS=Arabidopsis lyrata subsp. lyrata OX=81972 GN=ARALYDRAFT_479105 PE=4 SV=1	4	723.879	1.9051	3.0766e-48	107.31	yes	1.264	1.032	1.079	0.768	0.908	0.949
AGDNIHAIGVYLAPLGMTPLEPATQSQK	Lmscaffold344.216	Jacalin lectin family protein OS=Arabidopsis lyrata subsp. lyrata OX=81972 GN=ARALYDRAFT_479105 PE=4 SV=1	5	579.304	1.836	0.0016022	29.675	yes	NA	NA	NA	NA	NA	NA
AGDSLSQLGK	Lmscaffold191.260	Eukaryotic translation initiation factor 3 subunit G OS=Arabidopsis thaliana OX=3702 GN=F24K9.7 PE=2 SV=1	2	488.259	2.1013	0.034599	43.501	yes	1.052	0.943	1.047	0.993	0.935	1.03
AGDSLSQLGK	Lmscaffold191.260	Eukaryotic translation initiation factor 3 subunit G OS=Arabidopsis thaliana OX=3702 GN=F24K9.7 PE=2 SV=1	3	325.842	1.377	0.0010141	71.614	yes	0.921	0.8	0.841	1.007	1.339	1.091
AGDSSPEELANATQVQGDYMPIVSEK	Lmscaffold309.547	60S ribosomal protein L13 OS=Arabidopsis lyrata subsp. lyrata OX=81972 GN=ARALYDRAFT_347994 PE=3 SV=1	4	684.822	2.0758	1.7813e-16	74.905	yes	1.134	1.193	1.098	0.872	0.856	0.847
AGDSTPEELANATQVQGDYMPIVSEK	Lmscaffold1363.27	60S ribosomal protein L13 OS=Arabidopsis lyrata subsp. lyrata OX=81972 GN=ARALYDRAFT_347994 PE=3 SV=1	4	692.325	2.0419	3.7299e-30	89.272	no	1.039	1.004	1.026	0.966	1.035	0.93
AGDSTPEELANATQVQGDYMPIVSEK	Lmscaffold1363.27	60S ribosomal protein L13 OS=Arabidopsis lyrata subsp. lyrata OX=81972 GN=ARALYDRAFT_347994 PE=3 SV=1	4	688.326	1.907	7.5041e-12	63.823	no	NA	NA	NA	NA	NA	NA
AGDVLVFNYNPR	Lmscaffold330.546	Basic blue protein OS=Arabidopsis thaliana OX=3702 GN=ARPN PE=2 SV=2	2	682.852	1.2159	3.1133e-09	106.26	yes	1.102	0.99	0.992	0.967	1.009	0.94
AGEAAIVYEHGADIEALMPK	Lmscaffold234.134	Nuclear pore complex protein NUP98A OS=Noccaea caerulescens OX=107243 GN=LE_TR21519_c0_g1_i1_g.69202 PE=4 SV=1	4	522.013	1.1192	0.0054992	35.133	no	1.011	1.054	0.894	0.996	1.097	0.947
AGECGIDVK	Lmscaffold95.224	Aspartate--tRNA ligase 2, cytoplasmic OS=Arabidopsis thaliana OX=3702 GN=IBI1 PE=1 SV=1	2	474.726	6.0233	0.0089346	66.19	no	1.043	0.96	0.988	0.973	1.008	1.028
AGEEIRDQLYCFEDR	Lmscaffold219.171	Histidyl-tRNA synthetase 1 OS=Arabidopsis lyrata subsp. lyrata OX=81972 GN=ATHRS1 PE=3 SV=1	3	634.288	1.7495	0.028148	32.127	yes	NA	NA	NA	NA	NA	NA
AGEFFASAHR	Lmscaffold625.8	V-type proton ATPase subunit a OS=Eutrema salsugineum OX=72664 GN=EUTSA_v10000048mg PE=3 SV=1	3	364.846	1.1512	0.0010743	70.929	no	1.184	0.977	0.855	0.933	0.963	1.089
AGEFQVEDVDVSDTTESYK	Lmscaffold686.33	ATARP4 OS=Arabidopsis thaliana OX=3702 GN=AXX17_At1g19350 PE=3 SV=1	3	706.983	2.0479	5.9909e-30	103.41	yes	1.099	0.956	1.099	0.91	0.956	0.981
AGEGEVIACHTPEIWNEK	Lmscaffold290.57	Thioredoxin OS=Arabidopsis lyrata subsp. lyrata OX=81972 GN=ATTRX5 PE=3 SV=1	4	510.743	1.7695	0.0012149	46.543	yes	NA	NA	NA	NA	NA	NA
AGEGEVIACHTPEIWNEK	Lmscaffold290.57	Thioredoxin OS=Arabidopsis lyrata subsp. lyrata OX=81972 GN=ATTRX5 PE=3 SV=1	3	680.655	1.9593	0.00019942	54.004	yes	0.649	0.738	0.621	1.3	1.303	1.389
AGEGLATWVK	Lmscaffold42.579	Amine oxidase OS=Capsella rubella OX=81985 GN=CARUB_v10022684mg PE=3 SV=1	2	516.28	2.2468	0.0035127	72.34	yes	1.035	0.971	0.95	0.962	1.054	1.028
AGEGPYVGVADGR	Lmscaffold97.168	BnaA04g15750D protein OS=Brassica napus OX=3708 GN=BnaA04g15750D PE=4 SV=1	2	624.304	1.8501	4.8213e-11	96.464	yes	0.852	1.048	0.986	0.975	1.122	1.016
AGEIFGNDNR	Lmscaffold196.50	BnaA01g18410D protein OS=Brassica napus OX=3708 GN=BnaA01g18410D PE=4 SV=1	2	546.757	1.975	0.013632	53.013	yes	NA	NA	NA	NA	NA	NA
AGEIFGNDNR	Lmscaffold196.50	BnaA01g18410D protein OS=Brassica napus OX=3708 GN=BnaA01g18410D PE=4 SV=1	2	546.757		0.0027903	74.962	yes	NA	NA	NA	NA	NA	NA
AGEIVVFNVDGR	Lmscaffold216.692	Signal peptidase I OS=Arabidopsis thaliana OX=3702 GN=AXX17_At1g46890 PE=3 SV=1	2	638.338	2.0208	0.017033	44.511	yes	NA	NA	NA	NA	NA	NA
AGELSAAELDNLMTIVANPR	Lmscaffold565.268	At1g22780 OS=Arabidopsis thaliana OX=3702 GN=PFL PE=2 SV=1	3	701.025	1.9611	5.7787e-78	171.98	yes	1.099	0.935	1.054	1.034	0.894	0.984
AGELSAAELDNLMTIVANPR	Lmscaffold565.268	At1g22780 OS=Arabidopsis thaliana OX=3702 GN=PFL PE=2 SV=1	3	701.025	2.65	8.3936e-59	146.81	yes	1.045	0.985	1.139	1.002	0.881	0.948
AGELSAAELDNLMTIVANPR	Lmscaffold565.268	At1g22780 OS=Arabidopsis thaliana OX=3702 GN=PFL PE=2 SV=1	3	695.693	1.5986	0.0099986	33.248	yes	NA	NA	NA	NA	NA	NA
AGELSAAELENLMTIVANPR	Lmscaffold428.142	At1g22780 OS=Arabidopsis thaliana OX=3702 GN=PFL PE=2 SV=1	3	700.365	1.9261	9.326e-85	174.78	yes	NA	NA	1	NA	NA	NA
AGELSSAELDNLMTIVANPR	Lmscaffold12.231	At1g22780 OS=Arabidopsis thaliana OX=3702 GN=PFL PE=2 SV=1	3	701.025	1.3292	9.1957e-58	143.99	yes	NA	NA	NA	NA	NA	NA
AGEMGTLESPEDESIK	Lmscaffold250.73	MAC5A OS=Arabidopsis thaliana OX=3702 GN=AXX17_At1g06990 PE=4 SV=1	3	564.926	1.393	0.00086761	49.223	yes	NA	NA	NA	NA	NA	NA
AGEMLYGYQPLATR	Lmscaffold106.407	Allene oxide synthase, chloroplastic OS=Arabidopsis thaliana OX=3702 GN=CYP74A PE=1 SV=3	3	523.929	1.4902	0.0029291	45.54	no	1.112	0.999	0.978	0.817	1.151	0.942
AGEMLYGYQPLATR	Lmscaffold106.407	Allene oxide synthase, chloroplastic OS=Arabidopsis thaliana OX=3702 GN=CYP74A PE=1 SV=3	2	785.39	1.9763	0.021741	40.278	no	0.803	1.401	1.128	0.817	1.11	0.741
AGEPIVVWCGPQPNAK	Lmscaffold179.289	SET domain-containing protein OS=Arabidopsis lyrata subsp. lyrata OX=81972 GN=ARALYDRAFT_488263 PE=4 SV=1	3	574.959	3.7874	3.4644e-07	73.834	yes	0.958	1.018	1.155	0.938	0.934	0.997
AGESNSFALVFPESWK	Lmscaffold101.372	Peptidylprolyl isomerase OS=Arabidopsis thaliana OX=3702 GN=AXX17_At5g54350 PE=3 SV=1	3	590.29	2.8622	3.2046e-23	104.2	yes	1.237	1.38	1.103	0.691	0.906	0.682
AGESVFR	Lmscaffold36.1	Putative RRM-containing protein OS=Arabidopsis thaliana OX=3702 GN=At4g17720 PE=1 SV=1	2	383.198	0.68508	0.027973	89.55	no	0.911	1.006	1.031	1.009	0.995	1.049
AGEYYIK	Lmscaffold37.11	Lipoyl synthase, mitochondrial OS=Arabidopsis lyrata subsp. lyrata OX=81972 GN=LIP1 PE=3 SV=1	2	422.216	2.3057	0.028682	83.753	yes	1.064	0.988	1.061	0.981	0.942	0.965
AGFAGDDAPR	Lmscaffold66.132	AT3G18780 protein OS=Arabidopsis thaliana OX=3702 GN=At3g18780 PE=1 SV=1	2	488.728	1.4483	1.5247e-06	129.28	no	0.996	0.959	0.965	1.037	1	1.044
AGFAGDDAPR	Lmscaffold66.132	AT3G18780 protein OS=Arabidopsis thaliana OX=3702 GN=At3g18780 PE=1 SV=1	3	326.154	-0.12286	0.010883	42.161	no	NA	NA	NA	NA	NA	NA
AGFAGDDAPR	Lmscaffold66.132	AT3G18780 protein OS=Arabidopsis thaliana OX=3702 GN=At3g18780 PE=1 SV=1	2	488.728	0.13285	0.021044	48.028	no	NA	NA	NA	NA	NA	NA
AGFCGSAPDMGR	Lmscaffold70.56	Probable protein phosphatase 2C 58 OS=Arabidopsis thaliana OX=3702 GN=At4g28400 PE=2 SV=1	2	613.258	1.2415	5.9084e-09	108.98	no	1.002	0.946	0.796	1.107	1.09	1.059
AGGAYTMNTASAVTVR	Lmscaffold544.277	mRNA, clone: RTFL01-48-L23 OS=Eutrema halophilum OX=98038 PE=2 SV=1	3	529.259	1.385	0.0018956	43.861	no	NA	NA	NA	NA	NA	NA
AGGAYTMNTASAVTVR	Lmscaffold544.277	mRNA, clone: RTFL01-48-L23 OS=Eutrema halophilum OX=98038 PE=2 SV=1	3	523.928	1.3878	1.6604e-28	111.64	no	1.079	1.245	0.981	0.794	1.081	0.819
AGGAYTMNTASAVTVR	Lmscaffold544.277	mRNA, clone: RTFL01-48-L23 OS=Eutrema halophilum OX=98038 PE=2 SV=1	3	529.587	1.018	0.0022324	44.734	no	NA	NA	NA	NA	NA	NA
AGGAYTMNTASAVTVR	Lmscaffold544.277	mRNA, clone: RTFL01-48-L23 OS=Eutrema halophilum OX=98038 PE=2 SV=1	3	524.256	1.0895	3.945e-05	66.387	no	NA	NA	NA	NA	NA	NA
AGGDVIANEEASGSK	Lmscaffold676.142	V-type proton ATPase subunit H OS=Capsella rubella OX=81985 GN=CARUB_v10004791mg PE=3 SV=1	3	468.892	1.783	4.6912e-08	75.911	yes	1.113	1.005	0.966	1.03	0.908	0.979
AGGECLTFDQLALR	Lmscaffold291.390	RPL18 OS=Arabidopsis thaliana OX=3702 GN=AXX17_At3g05160 PE=4 SV=1	2	775.885	2.0238	1.7012e-53	173.44	no	0.996	1.048	0.868	1.086	0.939	1.064
AGGFGDILTDQTVDKK	Lmscaffold223.509	6-phosphogluconate dehydrogenase, decarboxylating OS=Capsella rubella OX=81985 GN=CARUB_v10013557mg PE=3 SV=1	4	416.968	2.5015	9.1798e-06	67.136	no	0.869	0.831	1.058	1.016	1.004	1.221
AGGFGDILTDQTVDKK	Lmscaffold223.509	6-phosphogluconate dehydrogenase, decarboxylating OS=Capsella rubella OX=81985 GN=CARUB_v10013557mg PE=3 SV=1	3	555.621	2.5822	1.3329e-28	121.82	no	1.02	0.919	0.934	1.005	1.093	1.028
AGGFIHAGR	Lmscaffold482.48	Probable protein phosphatase 2C 21 OS=Arabidopsis thaliana OX=3702 GN=PPC4-2 PE=1 SV=1	3	295.828	-0.030931	0.0037325	60.589	no	1.097	0.988	1.085	0.881	1.045	0.903
AGGFIHAGR	Lmscaffold482.48	Probable protein phosphatase 2C 21 OS=Arabidopsis thaliana OX=3702 GN=PPC4-2 PE=1 SV=1	2	443.238	1.4864	0.0011623	92.653	no	1.026	1.022	1.045	0.962	0.939	1.007
AGGFPEPEIVHYNPK	Lmscaffold295.224	HIP1.3 OS=Arabidopsis thaliana OX=3702 GN=AXX17_At1g09240 PE=4 SV=1	3	552.279	2.1895	1.7372e-22	118.87	no	0.961	1.022	0.977	0.955	1.013	1.072
AGGFPEPEIVHYNPK	Lmscaffold295.224	HIP1.3 OS=Arabidopsis thaliana OX=3702 GN=AXX17_At1g09240 PE=4 SV=1	4	414.461	2.5501	0.0026276	42.317	no	0.932	0.992	0.96	1.206	1.037	0.873
AGGFPEPEIVHYNPK	Lmscaffold295.224	HIP1.3 OS=Arabidopsis thaliana OX=3702 GN=AXX17_At1g09240 PE=4 SV=1	3	552.279	2.2579	4.6095e-11	87.914	no	NA	NA	NA	NA	NA	NA
AGGFPEPEIVHYNPK	Lmscaffold295.224	HIP1.3 OS=Arabidopsis thaliana OX=3702 GN=AXX17_At1g09240 PE=4 SV=1	3	552.279	2.1102	4.779e-10	83.358	no	NA	NA	NA	NA	NA	NA
AGGFPEPEIVHYNPK	Lmscaffold295.224	HIP1.3 OS=Arabidopsis thaliana OX=3702 GN=AXX17_At1g09240 PE=4 SV=1	4	414.461	2.5424	0.00048289	55.724	no	1.202	0.841	1.112	0.938	0.764	1.143
AGGGNFIGR	Lmscaffold353.332	MSFC1 OS=Arabidopsis thaliana OX=3702 GN=AXX17_At5g00370 PE=3 SV=1	2	424.722	2.3613	0.041778	45.74	yes	0.827	0.739	0.865	1.145	1.187	1.237
AGGIITMDDLR	Lmscaffold236.553	Gamma-glutamyltranspeptidase 3 OS=Noccaea caerulescens OX=107243 GN=LE_TR20351_c0_g1_i1_g.64795 PE=4 SV=1	2	581.3	1.9116	0.04497	39.179	yes	NA	NA	NA	NA	NA	NA
AGGIPDIIPEEQEGK	Lmscaffold353.315	GDP-mannose-dependent alpha-mannosyltransferase (Fragment) OS=Noccaea caerulescens OX=107243 GN=LC_TR2669_c11_g1_i1_g.9934 PE=4 SV=1	3	518.267	1.7164	0.00091438	53.351	yes	1.073	1.215	1.265	0.843	0.809	0.794
AGGLDEYLLK	Lmscaffold95.201	Ribosomal protein L28 family protein OS=Arabidopsis lyrata subsp. lyrata OX=81972 GN=ARALYDRAFT_491591 PE=3 SV=1	2	539.793	2.8909	0.0010356	81.017	yes	1.047	1	1.033	0.989	0.939	0.992
AGGLLDKEGALR	Lmscaffold353.277	BnaA10g27260D protein OS=Brassica napus OX=3708 GN=BnaA10g27260D PE=4 SV=1	3	400.563	2.3105	0.011973	40.616	yes	0.904	0.959	0.894	1.082	1.117	1.043
AGGLLDKEGGLR	Lmscaffold668.95	BnaCnng03590D protein OS=Brassica napus OX=3708 GN=BnaCnng03590D PE=4 SV=1	3	395.891	1.5366	1.9435e-06	86.014	no	1.056	0.872	0.896	0.929	1.19	1.058
AGGLLDKEGGLR	Lmscaffold668.95	BnaCnng03590D protein OS=Brassica napus OX=3708 GN=BnaCnng03590D PE=4 SV=1	3	395.891	1.9156	0.02335	35.677	no	NA	NA	NA	NA	NA	NA
AGGLQDKEGGIR	Lmscaffold18.530	BnaA04g29010D protein OS=Brassica napus OX=3708 GN=BnaA04g29010D PE=4 SV=1	3	400.883	1.6753	0.0071927	43.594	no	1.077	0.998	1.08	0.896	0.978	0.971
AGGPYERPSR	Lmscaffold60.163	Glycine-rich RNA-binding protein RZ1C OS=Noccaea caerulescens OX=107243 GN=GA_TR21779_c0_g1_i1_g.71733 PE=4 SV=1	3	363.853	0.79547	0.017384	41.399	yes	0.949	0.983	0.948	1.014	0.968	1.138
AGGQVYQWEIMR	Lmscaffold295.250	ATP binding protein OS=Arabidopsis lyrata subsp. lyrata OX=81972 GN=ARALYDRAFT_471060 PE=3 SV=1	2	719.351	1.7789	0.0079857	51.135	no	NA	NA	NA	NA	NA	NA
AGGSHGPLR	Lmscaffold250.537	Zinc finger family protein OS=Arabidopsis lyrata subsp. lyrata OX=81972 GN=ARALYDRAFT_887320 PE=4 SV=1	3	284.488	0.36234	0.0246	38.276	yes	NA	NA	NA	NA	NA	NA
AGGSITAALFLK	Lmscaffold675.503	Leucine aminopeptidase 2, chloroplastic OS=Arabidopsis thaliana OX=3702 GN=LAP2 PE=2 SV=2	2	574.837	2.5288	0.021173	42.475	no	NA	NA	NA	NA	NA	NA
AGGTMTGVLSAANEK	Lmscaffold467.439	1-deoxy-D-xylulose-5-phosphate reductoisomerase OS=Lepidium apetalum OX=153459 PE=2 SV=1	3	469.57	1.0553	3.3102e-05	67.136	no	NA	NA	NA	NA	NA	NA
AGGVFLPVIK	Lmscaffold52.331	DiT2.2 OS=Arabidopsis thaliana OX=3702 GN=AXX17_At5g63880 PE=4 SV=1	2	500.813	2.1969	0.0023049	76.221	yes	NA	NA	NA	NA	NA	NA
AGHDYDGGRDLDDFVNFINEK	Lmscaffold613.63	Protein disulfide-isomerase like 2-1 (Fragment) OS=Noccaea caerulescens OX=107243 GN=GA_TR8312_c0_g1_i1_g.26942 PE=3 SV=1	4	600.024	2.0745	7.4107e-41	112.55	no	1.042	0.897	0.968	0.983	1.004	1.106
AGHEVIANGEASGSK	Lmscaffold70.538	V-type proton ATPase subunit H OS=Capsella rubella OX=81985 GN=CARUB_v10004791mg PE=3 SV=1	3	476.564	1.162	0.0020601	53.565	no	0.85	0.782	1.114	1.165	1.057	1.032
AGHFVPVDEPCVALK	Lmscaffold625.97	Carboxypeptidase OS=Brassica rapa subsp. pekinensis OX=51351 PE=3 SV=1	3	546.948	1.8979	8.1807e-17	98.942	yes	1.055	0.891	0.966	0.966	1.134	0.989
AGHIEDVVVDSEFR	Lmscaffold125.72	Glucosamine 6-phosphate N-acetyltransferase OS=Noccaea caerulescens OX=107243 GN=GA_TR20690_c2_g1_i1_g.69038 PE=4 SV=1	3	524.927	1.1799	0.0029103	45.614	yes	0.909	0.921	1.085	0.923	1.135	1.027
AGHPPGAINVEMYR	Lmscaffold46.367	Rhodanese-like domain-containing protein 14, chloroplastic OS=Arabidopsis thaliana OX=3702 GN=At4g27700 PE=2 SV=1	3	504.586	0.99575	0.0011509	54.09	yes	NA	NA	NA	NA	NA	NA
AGHPPGAINVEMYR	Lmscaffold46.367	Rhodanese-like domain-containing protein 14, chloroplastic OS=Arabidopsis thaliana OX=3702 GN=At4g27700 PE=2 SV=1	3	509.917	0.36085	0.0048654	40.624	yes	NA	NA	NA	NA	NA	NA
AGHPVHIR	Lmscaffold106.407	Allene oxide synthase, chloroplastic OS=Arabidopsis thaliana OX=3702 GN=CYP74A PE=1 SV=3	3	296.172	0.1924	0.041977	36.57	no	NA	NA	NA	NA	NA	NA
AGHPVHIR	Lmscaffold106.407	Allene oxide synthase, chloroplastic OS=Arabidopsis thaliana OX=3702 GN=CYP74A PE=1 SV=3	2	443.754	1.1747	0.011435	74.415	no	0.841	1.068	0.941	1.085	0.938	1.126
AGHQTSAESWGTGR	Lmscaffold219.163	Putative 60S ribosomal protein OS=Arabidopsis thaliana OX=3702 GN=At5g02870/F9G14_180 PE=2 SV=1	3	482.224	0.77995	0.00059132	58.32	no	NA	NA	NA	NA	NA	NA
AGHQTSAESWGTGR	Lmscaffold219.163	Putative 60S ribosomal protein OS=Arabidopsis thaliana OX=3702 GN=At5g02870/F9G14_180 PE=2 SV=1	3	482.224	-2.097	4.2424e-17	115.06	no	0.82	1.237	0.987	0.783	1.23	0.943
AGIALSDK	Lmscaffold291.536	Glutamate receptor OS=Arabidopsis thaliana OX=3702 GN=AXX17_At3g03520 PE=3 SV=1	2	387.721	-0.011371	0.010433	77.732	no	0.997	0.938	0.903	1.062	1.097	1.003
AGIALSDK	Lmscaffold291.536	Glutamate receptor OS=Arabidopsis thaliana OX=3702 GN=AXX17_At3g03520 PE=3 SV=1	3	258.817	-1.9923	0.0067164	60.682	no	0.943	0.938	0.924	0.962	1.084	1.149
AGIALSDK	Lmscaffold291.536	Glutamate receptor OS=Arabidopsis thaliana OX=3702 GN=AXX17_At3g03520 PE=3 SV=1	2	387.721	-0.6261	0.0079026	89.355	no	1.001	0.956	0.927	1.027	1.054	1.035
AGIALSDK	Lmscaffold291.536	Glutamate receptor OS=Arabidopsis thaliana OX=3702 GN=AXX17_At3g03520 PE=3 SV=1	3	258.817	-1.835	0.0084755	57.177	no	0.986	0.879	0.887	1.065	1.12	1.064
AGIALSENFVK	Lmscaffold223.324	Glyceraldehyde-3-phosphate dehydrogenase OS=Capsella rubella OX=81985 GN=CARUB_v10013953mg PE=3 SV=1	3	383.877	2.9029	0.0045385	57.785	no	0.958	0.74	0.987	1.122	1.12	1.073
AGIALSENFVK	Lmscaffold223.324	Glyceraldehyde-3-phosphate dehydrogenase OS=Capsella rubella OX=81985 GN=CARUB_v10013953mg PE=3 SV=1	2	575.311	2.4649	0.00036645	83.137	no	NA	NA	NA	NA	NA	NA
AGIALSENFVK	Lmscaffold223.324	Glyceraldehyde-3-phosphate dehydrogenase OS=Capsella rubella OX=81985 GN=CARUB_v10013953mg PE=3 SV=1	3	383.549	1.8428	0.0064536	43.958	no	NA	NA	NA	NA	NA	NA
AGIALSENFVK	Lmscaffold223.324	Glyceraldehyde-3-phosphate dehydrogenase OS=Capsella rubella OX=81985 GN=CARUB_v10013953mg PE=3 SV=1	2	574.819	2.2271	5.2613e-06	111.94	no	0.97	0.899	0.986	1.084	1.043	1.019
AGIANMTGVQGAVNIQGEDQK	Lmscaffold272.41	HCEF1 OS=Arabidopsis thaliana OX=3702 GN=AXX17_At3g48450 PE=3 SV=1	4	530.013	1.4274	3.375e-47	116.09	no	1.092	0.938	1.07	0.995	1.064	0.84
AGIANMTGVQGAVNIQGEDQK	Lmscaffold272.41	HCEF1 OS=Arabidopsis thaliana OX=3702 GN=AXX17_At3g48450 PE=3 SV=1	3	706.348	1.4745	9.8081e-19	84.946	no	0.922	NA	NA	0.912	1.166	NA
AGIANMTGVQGAVNIQGEDQK	Lmscaffold272.41	HCEF1 OS=Arabidopsis thaliana OX=3702 GN=AXX17_At3g48450 PE=3 SV=1	3	701.016	2.0024	4.1875e-62	147.28	no	1.194	1.065	0.89	0.811	0.941	1.098
AGIANMTGVQGAVNIQGEDQK	Lmscaffold272.41	HCEF1 OS=Arabidopsis thaliana OX=3702 GN=AXX17_At3g48450 PE=3 SV=1	3	701.016	1.6053	2.9688e-08	62.999	no	1.124	1.324	1.136	0.817	0.729	0.871
AGIANMTGVQGAVNIQGEDQK	Lmscaffold272.41	HCEF1 OS=Arabidopsis thaliana OX=3702 GN=AXX17_At3g48450 PE=3 SV=1	4	526.26	1.159	3.1836e-18	81.878	no	1.07	1.063	1.047	0.67	1.124	1.025
AGIEYTMSR	Lmscaffold665.4	Lactoylglutathione lyase family protein OS=Arabidopsis lyrata subsp. lyrata OX=81972 GN=ARALYDRAFT_495796 PE=4 SV=1	2	514.247	0.93746	0.013965	60.398	no	1.139	1.144	0.936	0.985	0.9	0.896
AGIFGNMQNMYETVK	Lmscaffold26.284	Nucleoid-associated protein At2g24020, chloroplastic OS=Arabidopsis thaliana OX=3702 GN=STIC2 PE=1 SV=2	3	568.269	0.95684	0.043216	27.133	no	NA	NA	NA	NA	NA	NA
AGIHTVDVLTPK	Lmscaffold11.188	Pyrophosphate-energized vacuolar membrane proton pump 1 OS=Rorippa aquatica OX=65950 GN=AVP1 PE=2 SV=1	3	417.575	1.6878	6.672e-10	105.2	no	1.002	0.96	1.046	0.975	0.921	1.096
AGIHTVDVLTPK	Lmscaffold11.188	Pyrophosphate-energized vacuolar membrane proton pump 1 OS=Rorippa aquatica OX=65950 GN=AVP1 PE=2 SV=1	4	313.433	1.2843	0.0032143	45.829	no	1.169	0.948	0.769	1.042	0.942	1.13
AGISVEEANIYK	Lmscaffold695.667	Elongation factor P (EF-P) family protein OS=Arabidopsis lyrata subsp. lyrata OX=81972 GN=ARALYDRAFT_897011 PE=3 SV=1	3	431.894	2.0908	0.00020281	68.536	yes	0.936	0.866	1.078	0.977	1.216	0.929
AGISVEEANIYKETK	Lmscaffold695.667	Elongation factor P (EF-P) family protein OS=Arabidopsis lyrata subsp. lyrata OX=81972 GN=ARALYDRAFT_897011 PE=3 SV=1	3	551.289	2.3226	6.4017e-10	83.692	yes	0.834	1.195	1.116	0.8	1.034	1.02
AGISVEEANIYKETK	Lmscaffold695.667	Elongation factor P (EF-P) family protein OS=Arabidopsis lyrata subsp. lyrata OX=81972 GN=ARALYDRAFT_897011 PE=3 SV=1	4	413.719	2.3361	0.0061741	38.376	yes	NA	NA	NA	NA	NA	NA
AGIVGLPNVGK	Lmscaffold889.27	Obg-like ATPase 1 OS=Arabidopsis thaliana OX=3702 GN=At1g56050 PE=3 SV=1	2	512.811	3.0133	0.0085601	55.353	no	NA	NA	NA	NA	NA	NA
AGIVGLPNVGK	Lmscaffold889.27	Obg-like ATPase 1 OS=Arabidopsis thaliana OX=3702 GN=At1g56050 PE=3 SV=1	3	342.21	2.0927	0.0055609	45.598	no	1.26	1.41	0.99	0.68	0.936	0.724
AGIVGLPNVGK	Lmscaffold889.27	Obg-like ATPase 1 OS=Arabidopsis thaliana OX=3702 GN=At1g56050 PE=3 SV=1	2	512.811	2.8598	0.00010409	85.355	no	1.113	1.148	1.121	0.843	0.933	0.843
AGIVLEAK	Lmscaffold971.7	Secretory carrier-associated membrane protein 3 OS=Arabidopsis thaliana OX=3702 GN=SCAMP3 PE=1 SV=1	2	400.747	1.6242	0.015983	68.224	yes	0.97	0.915	0.951	0.945	1.131	1.088
AGIVPVSYR	Lmscaffold1462.5	Expansin OS=Capsella rubella OX=81985 GN=CARUB_v10020849mg PE=3 SV=1	2	481.277	0.82212	0.01505	59.153	no	1.079	0.976	0.94	0.957	1.029	1.018
AGIVPVSYR	Lmscaffold1462.5	Expansin OS=Capsella rubella OX=81985 GN=CARUB_v10020849mg PE=3 SV=1	2	481.277	2.338	0.026978	49.536	no	NA	NA	NA	NA	NA	NA
AGIVQESVK	Lmscaffold17.411	Pentatricopeptide repeat-containing protein OS=Arabidopsis lyrata subsp. lyrata OX=81972 GN=ARALYDRAFT_902859 PE=4 SV=1	2	465.766	1.4306	0.0097716	65.224	yes	0.966	0.906	0.977	1.024	1.02	1.106
AGLAQSLFER	Lmscaffold242.1098	Low-level beta-amylase 1 OS=Arabidopsis lyrata subsp. lyrata OX=81972 GN=LBA1 PE=4 SV=1	2	546.296	1.2033	0.0049962	68.132	yes	0.919	0.878	0.952	1.009	1.122	1.119
AGLATHVK	Lmscaffold70.280	Glycosyl hydrolase family 17 protein OS=Arabidopsis lyrata subsp. lyrata OX=81972 GN=ARALYDRAFT_913356 PE=3 SV=1	3	266.161	-1.0301	0.0031239	74.255	yes	NA	NA	NA	NA	NA	NA
AGLDLDCGPFLAIFTEGAVK	Lmscaffold369.579	BXL1 OS=Arabidopsis thaliana OX=3702 GN=AXX17_At5g48140 PE=4 SV=1	3	698.691	2.3595	1.5517e-39	111.77	no	1.041	0.921	0.713	1.01	1.196	1.119
AGLDLDCGPFLGAHTIDAVK	Lmscaffold830.133	Probable beta-D-xylosidase 2 OS=Arabidopsis thaliana OX=3702 GN=BXL2 PE=2 SV=1	3	690.682	2.1384	1.7928e-65	155.24	yes	1.279	1.221	1.167	0.793	0.791	0.749
AGLDPSHWVKPGGGNR	Lmscaffold117.264	At2g15220/F15A23.4 OS=Arabidopsis thaliana OX=3702 GN=At2g15220 PE=2 SV=1	4	412.714	2.2432	0.00074772	50.305	yes	0.952	0.973	0.8	1.108	1.052	1.115
AGLDPSHWVKPGGGNR	Lmscaffold117.264	At2g15220/F15A23.4 OS=Arabidopsis thaliana OX=3702 GN=At2g15220 PE=2 SV=1	4	412.96	1.684	0.0067491	45.614	yes	1.054	0.783	0.897	1.097	1.133	1.036
AGLDYESSFGK	Lmscaffold250.73	MAC5A OS=Arabidopsis thaliana OX=3702 GN=AXX17_At1g06990 PE=4 SV=1	2	587.275	1.4904	4.6336e-06	117.79	yes	0.979	0.984	0.828	1.079	1.034	1.095
AGLEEPLEQIHK	Lmscaffold89.278	40S ribosomal protein S20 OS=Arabidopsis lyrata subsp. lyrata OX=81972 GN=ARALYDRAFT_905958 PE=3 SV=1	3	455.245	1.4136	1.7085e-07	88.803	yes	1.142	0.944	0.971	0.869	1.041	1.034
AGLEEPLEQIHK	Lmscaffold89.278	40S ribosomal protein S20 OS=Arabidopsis lyrata subsp. lyrata OX=81972 GN=ARALYDRAFT_905958 PE=3 SV=1	4	341.686	0.36572	0.0076036	39.785	yes	1.031	1.045	1.112	0.993	0.919	0.899
AGLEEPLEQIHK	Lmscaffold89.278	40S ribosomal protein S20 OS=Arabidopsis lyrata subsp. lyrata OX=81972 GN=ARALYDRAFT_905958 PE=3 SV=1	3	455.245	1.4177	1.8156e-10	100.93	yes	0.895	0.85	1.016	1.001	1.049	1.188
AGLEEPLEQIHK	Lmscaffold89.278	40S ribosomal protein S20 OS=Arabidopsis lyrata subsp. lyrata OX=81972 GN=ARALYDRAFT_905958 PE=3 SV=1	4	341.686	0.52663	0.02776	30.205	yes	0.973	1.106	NA	NA	0.921	NA
AGLFDGNGK	Lmscaffold70.212	FGGY family of carbohydrate kinase OS=Arabidopsis thaliana OX=3702 GN=At4g30310 PE=1 SV=1	2	440.214	1.6198	0.003735	88.495	yes	1.043	0.972	1.032	0.979	0.97	1.003
AGLGALGIRPSPPGREESVEEFVR	Lmscaffold452.135	Protoporphyrinogen oxidase OS=Capsella rubella OX=81985 GN=CARUB_v10000663mg PE=3 SV=1	4	631.588	1.6383	3.6409e-05	52.898	yes	1.048	0.961	1.115	0.879	0.978	1.021
AGLGRPQTGDEAGDHQR	Lmscaffold115.105	BnaA09g18400D protein OS=Brassica napus OX=3708 GN=BnaA09g18400D PE=4 SV=1	4	441.965	0.92451	2.7809e-06	66.022	yes	1.078	0.67	0.858	1.061	1.17	1.162
AGLITPDGGK	Lmscaffold214.261	APS1 OS=Arabidopsis thaliana OX=3702 GN=AXX17_At3g24660 PE=4 SV=1	2	464.759		0.010156	57.347	no	NA	NA	NA	NA	NA	NA
AGLKEEDVLQR	Lmscaffold146.555	SYCO ARATH OS=Arabidopsis thaliana OX=3702 GN=AXX17_At2g27350 PE=3 SV=1	3	419.898	1.6992	0.047951	31.597	yes	1.251	1.094	1.095	0.81	0.804	0.945
AGLLSLAEK	Lmscaffold374.145	Wiskott-aldrich syndrome family protein, putative (DUF1118) OS=Arabidopsis thaliana OX=3702 GN=F13G24.250 PE=1 SV=1	2	451.271	1.5807	0.0011781	92.538	yes	0.979	0.951	1.08	1.032	0.984	0.973
AGLNVFGDNEQGGR	Lmscaffold71.25	Auxin efflux carrier component OS=Arabidopsis thaliana OX=3702 GN=At1g70940 PE=2 SV=1	3	478.564	1.6257	4.76e-09	86.262	no	1.043	1.071	1.044	1.023	0.913	0.907
AGLPASSIDWLLLHQANQR	Lmscaffold34.835	Kas III OS=Arabidopsis lyrata subsp. lyrata OX=81972 GN=ARALYDRAFT_475085 PE=3 SV=1	3	697.376	2.7087	4.0179e-117	202.63	no	0.929	0.987	1.069	0.854	1.126	1.035
AGLQFPVGR	Lmscaffold655.14	Histone H2A (Fragment) OS=Capsella rubella OX=81985 GN=CARUB_v10010503mg PE=3 SV=1	2	472.769	2.9099	0.011727	62.969	no	1.115	0.909	1.011	0.903	0.947	1.115
AGLQFPVGR	Lmscaffold655.14	Histone H2A (Fragment) OS=Capsella rubella OX=81985 GN=CARUB_v10010503mg PE=3 SV=1	2	472.769	1.7274	0.0032697	76.825	no	0.937	0.942	0.889	1.059	1.108	1.065
AGLQFPVGR	Lmscaffold655.14	Histone H2A (Fragment) OS=Capsella rubella OX=81985 GN=CARUB_v10010503mg PE=3 SV=1	2	472.769	1.819	0.0017523	88.37	no	0.952	0.9	0.812	1.141	1.081	1.114
AGLQSQVK	Lmscaffold154.310	BnaC09g33610D protein OS=Brassica napus OX=3708 GN=BnaC09g33610D PE=3 SV=1	3	277.496	0.65988	0.020774	45.68	yes	NA	NA	NA	NA	NA	NA
AGLQYVGPDLDAMK	Lmscaffold904.15	RPN6 OS=Arabidopsis thaliana OX=3702 GN=AXX17_At1g29460 PE=4 SV=1	3	493.25	2.4302	0.00059132	58.32	no	0.848	1.166	0.864	0.969	1.06	1.092
AGLSAAATK	Lmscaffold420.268	SWI3C OS=Arabidopsis thaliana OX=3702 GN=AXX17_At1g22790 PE=4 SV=1	2	395.227	-0.41619	0.043561	45.307	yes	NA	NA	NA	NA	NA	NA
AGLSTVIEK	Lmscaffold45.1054	Probable S-adenosylmethionine-dependent methyltransferase At5g38780 OS=Arabidopsis thaliana OX=3702 GN=At5g38780 PE=2 SV=1	2	459.269	2.0329	0.0076222	67.704	yes	NA	NA	NA	NA	NA	NA
AGLVHEAAIDK	Lmscaffold928.13	Alpha-L-arabinofuranosidase OS=Raphanus sativus OX=3726 GN=RsAraf1 PE=2 SV=1	3	375.208	1.5026	0.0061238	44.564	yes	1.199	1.023	1.08	0.876	1.026	0.797
AGLVHEAAIDK	Lmscaffold928.13	Alpha-L-arabinofuranosidase OS=Raphanus sativus OX=3726 GN=RsAraf1 PE=2 SV=1	3	375.208	2.2045	0.012165	39.179	yes	0.974	0.91	0.998	1.075	1.138	0.905
AGLVNALK	Lmscaffold417.52	NFA2 OS=Arabidopsis thaliana OX=3702 GN=AXX17_At2g14830 PE=3 SV=1	2	393.248	2.0798	0.015825	68.383	yes	0.938	0.935	1.086	1.023	0.955	1.063
AGLYIQSLK	Lmscaffold20.51	Clathrin heavy chain OS=Brassica rapa subsp. pekinensis OX=51351 PE=3 SV=1	2	496.792	2.8546	0.0016128	109.66	no	1.004	1.02	0.893	1.088	0.96	1.036
AGLYSAQQQQQK	Lmscaffold98.242	Clathrin interactor EPSIN 1 OS=Noccaea caerulescens OX=107243 GN=LC_TR11649_c0_g1_i1_g.41014 PE=4 SV=1	3	450.565	0.90588	0.021312	34.185	yes	NA	NA	NA	NA	NA	NA
AGMDVNCGSYLQK	Lmscaffold296.556	Glycosyl hydrolase family 3 protein OS=Arabidopsis lyrata subsp. lyrata OX=81972 GN=ARALYDRAFT_895698 PE=4 SV=1	3	481.552	1.6107	0.00085707	55.724	no	NA	NA	NA	NA	NA	NA
AGMFSESQR	Lmscaffold526.19	Probable ATP synthase 24 kDa subunit, mitochondrial OS=Arabidopsis thaliana OX=3702 GN=At2g21870 PE=1 SV=1	2	506.729	1.1526	0.0249	50.978	yes	0.967	1.029	0.995	1.001	1.154	0.855
AGMIFYR	Lmscaffold68.59	Serine hydroxymethyltransferase OS=Capsella rubella OX=81985 GN=CARUB_v10007174mg PE=3 SV=1	2	429.221	1.7665	0.022531	103.28	yes	1.038	0.962	1.034	0.957	1.087	0.922
AGMIGESK	Lmscaffold420.268	SWI3C OS=Arabidopsis thaliana OX=3702 GN=AXX17_At1g22790 PE=4 SV=1	2	396.7	0.85518	0.043703	52.937	yes	1.2	1.073	0.963	0.868	0.962	0.934
AGMIPLQMELGGK	Lmscaffold26.254	Aldehyde dehydrogenase 11A3 OS=Arabidopsis thaliana OX=3702 GN=ALDH11A3 PE=1 SV=1	2	672.854	2.5103	2.4498e-23	147.26	yes	1.028	0.994	0.986	1.049	1.004	0.939
AGMIPLQMELGGK	Lmscaffold26.254	Aldehyde dehydrogenase 11A3 OS=Arabidopsis thaliana OX=3702 GN=ALDH11A3 PE=1 SV=1	3	448.905	1.1758	0.0020813	49.448	yes	0.931	0.963	0.961	0.886	1.002	1.256
AGMSCAITYTSSTSDQDFK	Lmscaffold70.896	Haloacid dehalogenase-like hydrolase domain-containing protein OS=Noccaea caerulescens OX=107243 GN=LE_TR18765_c0_g1_i1_g.60151 PE=4 SV=1	3	690.631	-0.5947	1.4925e-57	157.47	no	1.094	1	1.001	0.944	1.01	0.951
AGMSVQEHVGNEK	Lmscaffold295.16	BnaAnng15790D protein OS=Brassica napus OX=3708 GN=BnaAnng15790D PE=4 SV=1	3	462.554	0.85305	2.8213e-06	78.814	yes	0.884	0.881	1.001	1.053	1.178	1.002
AGMVGFR	Lmscaffold339.403	Dehydratase family OS=Arabidopsis lyrata subsp. lyrata OX=81972 GN=ARALYDRAFT_898995 PE=3 SV=1	2	369.192		0.011226	107.65	no	NA	NA	NA	NA	NA	NA
AGMYDEK	Lmscaffold498.182	Malate dehydrogenase OS=Arabidopsis lyrata subsp. lyrata OX=81972 GN=ARALYDRAFT_474449 PE=3 SV=1	3	277.118	0.19095	0.044991	42.474	no	NA	NA	NA	NA	NA	NA
AGMYDEK	Lmscaffold498.182	Malate dehydrogenase OS=Arabidopsis lyrata subsp. lyrata OX=81972 GN=ARALYDRAFT_474449 PE=3 SV=1	2	407.176	1.2886	0.032702	77.058	no	1.059	0.957	0.847	1.023	1.064	1.05
AGMYDEKR	Lmscaffold498.182	Malate dehydrogenase OS=Arabidopsis lyrata subsp. lyrata OX=81972 GN=ARALYDRAFT_474449 PE=3 SV=1	3	323.82	-0.26518	0.00976	58.917	no	NA	NA	NA	NA	NA	NA
AGNASLEEVVMAIK	Lmscaffold108.82	MAML-3 OS=Arabidopsis thaliana OX=3702 GN=AXX17_At1g68390 PE=3 SV=1	3	477.922	2.2253	0.00087079	55.724	no	0.929	NA	0.997	0.906	1.141	1.027
AGNAYHK	Lmscaffold37.236	60S ribosomal protein L8 OS=Arabidopsis lyrata subsp. lyrata OX=81972 GN=ARALYDRAFT_491018 PE=3 SV=1	3	254.129	0.63439	0.04563	44.692	no	NA	NA	NA	NA	NA	NA
AGNFYDTYIAR	Lmscaffold141.155	FLU OS=Arabidopsis thaliana OX=3702 GN=AXX17_At3g14640 PE=4 SV=1	2	645.809	1.5972	3.9487e-06	110.08	no	1.244	1.162	1.201	0.794	0.778	0.822
AGNIYSTGYELDGSAYVISK	Lmscaffold66.101	ATPREP1 OS=Arabidopsis lyrata subsp. lyrata OX=81972 GN=ARALYDRAFT_479430 PE=4 SV=1	3	703.344	1.3244	4.4309e-46	117.48	no	1.121	0.99	0.982	0.995	1.036	0.877
AGNLLHQIGVYVVPITTN	Lmscaffold461.454	Jacalin-related lectin 5 OS=Arabidopsis thaliana OX=3702 GN=JAL5 PE=2 SV=1	3	637.023	2.3198	3.2473e-14	83.54	yes	0.756	0.905	NA	NA	NA	1.339
AGNVWVNCFDVFDAAVPFGGYK	Lmscaffold89.343	Aldehyde dehydrogenase family 2 member B4, mitochondrial OS=Arabidopsis thaliana OX=3702 GN=ALDH2B4 PE=1 SV=1	3	811.716	2.7332	0.041415	22.24	yes	NA	NA	NA	NA	NA	NA
AGNVYSTGYELDGSAYVISK	Lmscaffold19.248	ATPREP1 OS=Arabidopsis lyrata subsp. lyrata OX=81972 GN=ARALYDRAFT_479430 PE=4 SV=1	3	698.672	2.2689	1.4038e-21	89.663	yes	1.018	1.032	0.982	0.981	0.925	1.063
AGPENHVYELK	Lmscaffold452.203	DNA mismatch repair protein PMS1 OS=Arabidopsis thaliana OX=3702 GN=PMS1 PE=1 SV=1	3	419.875	0.80627	0.0018963	66.267	yes	0.81	0.902	0.926	1.117	1.095	1.152
AGPMTPLPDVVIIHAPK	Lmscaffold185.278	BnaA05g11250D protein OS=Brassica napus OX=3708 GN=BnaA05g11250D PE=4 SV=1	3	585.999	2.6387	4.7182e-41	142.45	no	1.049	0.979	1.042	1.037	0.928	0.965
AGPMTPLPDVVIIHAPK	Lmscaffold185.278	BnaA05g11250D protein OS=Brassica napus OX=3708 GN=BnaA05g11250D PE=4 SV=1	4	439.751	2.534	0.0040457	38.376	no	NA	NA	NA	NA	1	NA
AGPMTPLPDVVIIHAPK	Lmscaffold185.278	BnaA05g11250D protein OS=Brassica napus OX=3708 GN=BnaA05g11250D PE=4 SV=1	3	585.999	2.3427	3.4137e-10	78.69	no	1.089	1.02	0.947	0.974	1.02	0.95
AGPMTPLPDVVIIHAPK	Lmscaffold185.278	BnaA05g11250D protein OS=Brassica napus OX=3708 GN=BnaA05g11250D PE=4 SV=1	3	591.331	2.1406	1.8403e-31	110.35	no	1.082	1.004	0.917	0.97	1.003	1.024
AGPPSTYADK	Lmscaffold295.250	ATP binding protein OS=Arabidopsis lyrata subsp. lyrata OX=81972 GN=ARALYDRAFT_471060 PE=3 SV=1	3	336.166	1.4414	0.014492	39.937	no	NA	NA	NA	NA	NA	NA
AGPPSTYADK	Lmscaffold295.250	ATP binding protein OS=Arabidopsis lyrata subsp. lyrata OX=81972 GN=ARALYDRAFT_471060 PE=3 SV=1	2	503.746	1.7566	0.029732	45.126	no	1.094	0.907	1.046	0.899	1.092	0.963
AGPPSTYADK	Lmscaffold295.250	ATP binding protein OS=Arabidopsis lyrata subsp. lyrata OX=81972 GN=ARALYDRAFT_471060 PE=3 SV=1	2	503.746	0.71581	0.018189	48.981	no	1.009	0.961	1.134	0.981	0.902	1.012
AGPPSTYADK	Lmscaffold295.250	ATP binding protein OS=Arabidopsis lyrata subsp. lyrata OX=81972 GN=ARALYDRAFT_471060 PE=3 SV=1	3	336.166	0.76742	0.0040291	51.762	no	NA	NA	NA	NA	NA	NA
AGPQASLLQR	Lmscaffold295.250	ATP binding protein OS=Arabidopsis lyrata subsp. lyrata OX=81972 GN=ARALYDRAFT_471060 PE=3 SV=1	2	520.796	1.357	0.027822	45.764	yes	NA	NA	NA	NA	NA	NA
AGPQSQLYELK	Lmscaffold830.152	BnaC05g01500D protein OS=Brassica napus OX=3708 GN=BnaC05g01500D PE=4 SV=1	3	411.887	1.7327	0.04298	29.303	no	NA	NA	NA	NA	NA	NA
AGPQSQLYELK	Lmscaffold830.152	BnaC05g01500D protein OS=Brassica napus OX=3708 GN=BnaC05g01500D PE=4 SV=1	2	617.327	1.8547	0.00016815	83.204	no	0.782	0.865	0.692	1.183	1.188	1.289
AGPSAALPDEVK	Lmscaffold802.125	Psb27-H1 OS=Arabidopsis thaliana OX=3702 GN=AXX17_At1g04820 PE=3 SV=1	3	385.54	1.3472	0.006279	42.083	yes	NA	NA	NA	NA	NA	NA
AGPSYIYSLEEGK	Lmscaffold339.183	Nuclear cap-binding protein subunit 1 (Fragment) OS=Noccaea caerulescens OX=107243 GN=MP_TR15557_c0_g1_i1_g.44518 PE=4 SV=1	3	471.901	2.611	0.0011545	54.199	no	0.904	0.953	1.12	0.884	1.153	0.987
AGPSYIYSLEEGKEK	Lmscaffold339.183	Nuclear cap-binding protein subunit 1 (Fragment) OS=Noccaea caerulescens OX=107243 GN=MP_TR15557_c0_g1_i1_g.44518 PE=4 SV=1	4	418.462	2.5423	0.00090193	53.3	no	1.157	0.93	1.024	1.105	0.959	0.826
AGPSYIYSLEEGKEK	Lmscaffold339.183	Nuclear cap-binding protein subunit 1 (Fragment) OS=Noccaea caerulescens OX=107243 GN=MP_TR15557_c0_g1_i1_g.44518 PE=4 SV=1	3	557.614	2.5999	4.8267e-14	94.717	no	1.075	0.952	0.976	1.055	0.933	1.009
AGQAAFGNMCR	Lmscaffold219.163	Putative 60S ribosomal protein OS=Arabidopsis thaliana OX=3702 GN=At5g02870/F9G14_180 PE=2 SV=1	3	400.175	-0.7729	0.0045049	46.352	no	NA	NA	NA	NA	NA	NA
AGQAAFGNMCR	Lmscaffold219.163	Putative 60S ribosomal protein OS=Arabidopsis thaliana OX=3702 GN=At5g02870/F9G14_180 PE=2 SV=1	2	591.761	0.14627	0.00066777	77.288	no	1.108	1.009	1.096	0.889	0.931	0.967
AGQAAFGNMCR	Lmscaffold219.163	Putative 60S ribosomal protein OS=Arabidopsis thaliana OX=3702 GN=At5g02870/F9G14_180 PE=2 SV=1	2	592.253	1.6624	2.5066e-07	101.3	no	1.06	0.894	0.999	0.922	1.051	1.074
AGQAYLK	Lmscaffold316.626	Alpha-soluble nsf attachment protein OS=Arabidopsis lyrata subsp. lyrata OX=81972 GN=ALPHA-SNAP2 PE=4 SV=1	2	375.711	1.1309	0.028688	91.906	no	1.014	0.947	0.962	0.954	1.077	1.045
AGQAYLK	Lmscaffold316.626	Alpha-soluble nsf attachment protein OS=Arabidopsis lyrata subsp. lyrata OX=81972 GN=ALPHA-SNAP2 PE=4 SV=1	2	375.711	1.3599	0.041146	72.138	no	0.843	0.652	1.029	1.296	1.081	1.099
AGQEALK	Lmscaffold216.349	BnaC06g00070D protein OS=Brassica napus OX=3708 GN=BnaC06g00070D PE=4 SV=1	2	358.701	-3.631	0.042573	71.501	yes	1.016	0.915	1.03	0.869	1.211	0.96
AGQLALK	Lmscaffold48.202	Thiamine thiazole synthase, chloroplastic OS=Capsella rubella OX=81985 GN=THI1 PE=3 SV=1	2	350.721	2.1828	0.022646	105.39	yes	0.605	0.614	0.695	1.397	1.384	1.304
AGQNGYHHR	Lmscaffold369.431	mRNA, clone: RTFL01-37-J18 OS=Eutrema halophilum OX=98038 PE=2 SV=1	3	347.493	-0.53035	0.0022372	74.92	no	1.086	1.022	1.097	0.785	1.08	0.93
AGQNGYHHR	Lmscaffold369.431	mRNA, clone: RTFL01-37-J18 OS=Eutrema halophilum OX=98038 PE=2 SV=1	3	347.493	-0.27679	0.0020754	76.221	no	1.072	1.073	1.218	0.85	0.855	0.931
AGQNGYHHR	Lmscaffold369.431	mRNA, clone: RTFL01-37-J18 OS=Eutrema halophilum OX=98038 PE=2 SV=1	3	347.493		0.015748	51.066	no	NA	NA	NA	NA	NA	NA
AGQNGYHHR	Lmscaffold369.431	mRNA, clone: RTFL01-37-J18 OS=Eutrema halophilum OX=98038 PE=2 SV=1	3	347.493		0.006324	66.692	no	NA	NA	NA	NA	NA	NA
AGQSMESVFPHLR	Lmscaffold37.88	AT2G19940 protein OS=Arabidopsis thaliana OX=3702 GN=At2g19940 PE=2 SV=1	3	486.91	1.5833	0.04579	27.845	no	NA	NA	NA	NA	NA	NA
AGQYVWEDHRPR	Lmscaffold603.1	MCP1b OS=Arabidopsis thaliana OX=3702 GN=AXX17_At1g01290 PE=4 SV=1	4	379.188	0.82805	0.00044148	65.179	yes	NA	NA	NA	NA	NA	NA
AGSAAALSSLVNR	Lmscaffold433.242	Alpha-glucan water dikinase 1, chloroplastic OS=Noccaea caerulescens OX=107243 GN=MP_TR22380_c0_g1_i1_g.65320 PE=4 SV=1	2	608.836	2.0489	1.1373e-05	78.529	no	0.953	0.9	0.919	1.062	1.103	1.063
AGSAAALSSLVNR	Lmscaffold433.242	Alpha-glucan water dikinase 1, chloroplastic OS=Noccaea caerulescens OX=107243 GN=MP_TR22380_c0_g1_i1_g.65320 PE=4 SV=1	3	406.226	1.7289	0.00080048	56.295	no	NA	NA	NA	NA	NA	NA
AGSAAEGTQFDTR	Lmscaffold889.110	BnaA05g13990D protein OS=Brassica napus OX=3708 GN=BnaA05g13990D PE=3 SV=1	2	655.802	0.30763	0.00011298	72.815	yes	0.826	0.873	0.872	1.117	1.131	1.183
AGSAAEGTQFDTR	Lmscaffold889.110	BnaA05g13990D protein OS=Brassica napus OX=3708 GN=BnaA05g13990D PE=3 SV=1	3	437.537	0.71024	8.2125e-06	75.102	yes	1.138	0.933	0.99	1.001	0.968	0.97
AGSAEVLSTR	Lmscaffold214.543	Tetratricopeptide repeat-containing protein OS=Arabidopsis lyrata subsp. lyrata OX=81972 GN=ARALYDRAFT_897995 PE=4 SV=1	2	495.764	0.63783	0.021195	47.977	yes	1.042	0.975	0.908	0.958	0.983	1.134
AGSAPEGTQFDAR	Lmscaffold20.545	Eukaryotic initiation factor 4A-1 OS=Arabidopsis thaliana OX=3702 GN=TIF4A-1 PE=1 SV=1	2	653.805	1.6069	0.015911	43.03	yes	0.962	0.933	0.604	1.321	1.129	1.051
AGSAPEGTQFDAR	Lmscaffold20.545	Eukaryotic initiation factor 4A-1 OS=Arabidopsis thaliana OX=3702 GN=TIF4A-1 PE=1 SV=1	3	436.206	1.9005	6.6695e-12	98.902	yes	NA	NA	NA	NA	NA	NA
AGSCSSCAGK	Lmscaffold96.265	Ferredoxin OS=Arabidopsis lyrata subsp. lyrata OX=81972 GN=ARALYDRAFT_893437 PE=3 SV=1	3	328.801	1.3081	0.0021134	62.463	yes	0.841	0.932	0.81	1.02	1.178	1.219
AGSCSSCAGK	Lmscaffold96.265	Ferredoxin OS=Arabidopsis lyrata subsp. lyrata OX=81972 GN=ARALYDRAFT_893437 PE=3 SV=1	2	492.697	1.4777	0.0078112	62.466	yes	0.75	0.765	0.705	1.283	1.265	1.232
AGSCSSCAGK	Lmscaffold96.265	Ferredoxin OS=Arabidopsis lyrata subsp. lyrata OX=81972 GN=ARALYDRAFT_893437 PE=3 SV=1	3	328.801	0.56993	0.0038062	52.579	yes	NA	NA	NA	NA	NA	NA
AGSCSTCAGK	Lmscaffold490.37	Ferredoxin OS=Eutrema salsugineum OX=72664 GN=EUTSA_v10009020mg PE=3 SV=1	3	333.473	-0.0046512	0.0022265	61.56	yes	NA	NA	NA	NA	NA	NA
AGSGVATLGLPDSPGVPK	Lmscaffold77.219	BnaC03g74650D protein OS=Brassica napus OX=3708 GN=BnaC03g74650D PE=3 SV=1	3	541.63	3.1163	1.519e-11	80.508	no	0.988	1.007	1.014	0.98	1.036	0.975
AGSGVATLGLPDSPGVPK	Lmscaffold77.219	BnaC03g74650D protein OS=Brassica napus OX=3708 GN=BnaC03g74650D PE=3 SV=1	3	541.63	1.6507	5.1712e-27	103.13	no	0.879	1.009	1.062	0.939	1.066	1.044
AGSGVATLGLPDSPGVPK	Lmscaffold77.219	BnaC03g74650D protein OS=Brassica napus OX=3708 GN=BnaC03g74650D PE=3 SV=1	4	406.474	1.8749	0.00077886	48.216	no	0.98	1.082	1.043	0.984	0.941	0.969
AGSIFDNILLCDDPQYAR	Lmscaffold295.141	Calreticulin 3 OS=Arabidopsis thaliana OX=3702 GN=CRT3 PE=3 SV=1	3	689.998	2.1779	1.7498e-08	69.422	yes	0.929	1.088	0.876	0.922	1.017	1.168
AGSIFDNILLCDDPQYAR	Lmscaffold295.141	Calreticulin 3 OS=Arabidopsis thaliana OX=3702 GN=CRT3 PE=3 SV=1	3	689.998	2.3772	4.2717e-14	82.01	yes	0.951	1.124	1.047	0.826	1.083	0.97
AGSIFDNILLCDDPQYAR	Lmscaffold295.141	Calreticulin 3 OS=Arabidopsis thaliana OX=3702 GN=CRT3 PE=3 SV=1	3	689.998	2.3866	2.8197e-18	90.385	yes	0.815	0.711	0.698	1.285	1.267	1.225
AGSLEGLSPK	Lmscaffold42.523	VLN2 OS=Arabidopsis thaliana OX=3702 GN=AXX17_At2g39020 PE=4 SV=1	3	320.178	2.3502	0.0027537	57.267	no	NA	NA	NA	NA	NA	NA
AGSLEGLSPK	Lmscaffold42.523	VLN2 OS=Arabidopsis thaliana OX=3702 GN=AXX17_At2g39020 PE=4 SV=1	2	479.764	2.6913	9.9346e-06	101.39	no	1.016	1.105	1.19	0.886	0.903	0.9
AGSLLQSVK	Lmscaffold66.122	Catalytic/ coenzyme binding protein OS=Arabidopsis lyrata subsp. lyrata OX=81972 GN=ARALYDRAFT_479405 PE=4 SV=1	2	451.769	1.4453	0.01166	63.046	no	1.021	1.039	0.981	0.972	0.949	1.038
AGSLPTAVSTSGK	Lmscaffold978.12	AP-1 complex subunit gamma OS=Arabidopsis lyrata subsp. lyrata OX=81972 GN=ARALYDRAFT_475305 PE=3 SV=1	3	392.547	2.5878	0.0013011	53.448	yes	1.139	0.91	0.999	0.922	1.141	0.889
AGSMDNGDGIAVGWLGHPVFR	Lmscaffold107.6	Photosystem II CP47 reaction center protein OS=Brassica oleracea var. oleracea OX=109376 PE=3 SV=1	3	725.009	-0.4292	1.4306e-54	127.32	yes	0.844	1.224	1.166	0.932	0.912	0.922
AGSMDNGDGIAVGWLGHPVFR	Lmscaffold107.6	Photosystem II CP47 reaction center protein OS=Brassica oleracea var. oleracea OX=109376 PE=3 SV=1	3	725.009	2.2222	8.8257e-79	171.07	yes	1.04	0.99	1.058	0.897	1.028	0.988
AGSMDNGDGIAVGWLGHPVFR	Lmscaffold107.6	Photosystem II CP47 reaction center protein OS=Brassica oleracea var. oleracea OX=109376 PE=3 SV=1	4	544.009	2.2978	1.6502e-27	97.083	yes	1.183	1.06	0.916	0.821	1.008	1.011
AGSMDNGDGIAVGWLGHPVFR	Lmscaffold107.6	Photosystem II CP47 reaction center protein OS=Brassica oleracea var. oleracea OX=109376 PE=3 SV=1	3	725.009	1.7368	4.1222e-55	132.01	yes	1.067	0.921	0.954	0.902	1.04	1.116
AGSMDNGDGIAVGWLGHPVFR	Lmscaffold107.6	Photosystem II CP47 reaction center protein OS=Brassica oleracea var. oleracea OX=109376 PE=3 SV=1	4	544.009	2.561	0.0036837	41.292	yes	1.007	0.977	0.92	0.982	1.046	1.067
AGSMDNGDGIAVGWLGHPVFR	Lmscaffold107.6	Photosystem II CP47 reaction center protein OS=Brassica oleracea var. oleracea OX=109376 PE=3 SV=1	3	725.009	2.1295	1.2639e-54	127.49	yes	0.958	0.844	0.961	1.146	1.082	1.008
AGSMDNGDGIAVGWLGHPVFR	Lmscaffold107.6	Photosystem II CP47 reaction center protein OS=Brassica oleracea var. oleracea OX=109376 PE=3 SV=1	3	719.678	2.2566	3.0822e-78	169.51	yes	1.084	1.083	1.231	0.805	0.94	0.857
AGSMDNGDGIAVGWLGHPVFR	Lmscaffold107.6	Photosystem II CP47 reaction center protein OS=Brassica oleracea var. oleracea OX=109376 PE=3 SV=1	3	719.678	2.6439	0.00014623	52.769	yes	NA	NA	NA	NA	NA	NA
AGSMDNGDGIAVGWLGHPVFR	Lmscaffold107.6	Photosystem II CP47 reaction center protein OS=Brassica oleracea var. oleracea OX=109376 PE=3 SV=1	3	719.678	1.9235	2.4394e-18	85.166	yes	1.092	1.035	1.056	1.059	0.828	0.93
AGSMDNGDGIAVGWLGHPVFR	Lmscaffold107.6	Photosystem II CP47 reaction center protein OS=Brassica oleracea var. oleracea OX=109376 PE=3 SV=1	3	724.681	2.3901	2.1635e-40	108.13	yes	1.025	0.928	0.922	1.012	1.068	1.045
AGSMDNGDGIAVGWLGHPVFR	Lmscaffold107.6	Photosystem II CP47 reaction center protein OS=Brassica oleracea var. oleracea OX=109376 PE=3 SV=1	3	724.681	2.2413	4.04e-54	123.34	yes	1.033	1.001	1.146	0.854	0.997	0.97
AGSMDNGDGIAVGWLGHPVFR	Lmscaffold107.6	Photosystem II CP47 reaction center protein OS=Brassica oleracea var. oleracea OX=109376 PE=3 SV=1	3	719.35	2.4422	4.574e-47	115.63	yes	1.066	1.228	0.889	0.867	0.847	1.103
AGSPESLQQLIDIIR	Lmscaffold433.1126	Transcription regulator OS=Arabidopsis thaliana OX=3702 GN=At1g02080 PE=4 SV=1	3	547.305	1.6804	0.045587	26.771	no	NA	NA	NA	NA	NA	NA
AGSPGVVVPEAGFVSMEER	Lmscaffold113.522	Glutamate--tRNA ligase, chloroplastic/mitochondrial OS=Noccaea caerulescens OX=107243 GN=GA_TR3850_c0_g1_i1_g.13688 PE=3 SV=1	3	639.984	1.7948	0.0037843	40.384	yes	NA	NA	NA	NA	NA	NA
AGSVATCQAIIK	Lmscaffold29.41	STA1 OS=Arabidopsis thaliana OX=3702 GN=AXX17_At4g04250 PE=4 SV=1	3	406.889	1.5431	0.00057688	63.473	yes	NA	NA	NA	NA	NA	NA
AGSVATCQAIIK	Lmscaffold29.41	STA1 OS=Arabidopsis thaliana OX=3702 GN=AXX17_At4g04250 PE=4 SV=1	2	609.829	1.3907	1.0736e-08	111.79	yes	1.011	0.755	0.778	1.166	1.273	1.017
AGSVFTALGSDGGVK	Lmscaffold75.287	BnaA08g14100D protein OS=Brassica napus OX=3708 GN=BnaA08g14100D PE=4 SV=1	3	455.905	2.2194	3.325e-13	92.939	yes	1.04	0.936	1.026	0.929	1.009	1.059
AGSVGEIDINR	Lmscaffold77.222	AT5g63620/MBK5_9 OS=Arabidopsis thaliana OX=3702 GN=MBK5.9 PE=2 SV=1	2	565.794	2.7164	0.0062295	59.731	no	NA	NA	NA	NA	NA	NA
AGTDVKPADIAK	Lmscaffold219.218	Signal recognition particle 54 kDa protein, chloroplastic OS=Noccaea caerulescens OX=107243 GN=GA_TR21116_c0_g1_i1_g.70112 PE=3 SV=1	3	395.887	1.2688	0.023449	35.657	yes	NA	NA	NA	NA	NA	NA
AGTEVLGNASK	Lmscaffold889.74	CPN60B OS=Arabidopsis lyrata subsp. lyrata OX=81972 GN=ARALYDRAFT_474606 PE=3 SV=1	2	523.777	1.3534	2.2662e-06	94.122	yes	0.726	0.65	0.57	1.278	1.43	1.346
AGTNIEVDGAPWR	Lmscaffold695.667	Elongation factor P (EF-P) family protein OS=Arabidopsis lyrata subsp. lyrata OX=81972 GN=ARALYDRAFT_897011 PE=3 SV=1	2	693.344	1.7412	2.2608e-12	121.48	no	1.009	1.065	0.998	0.886	0.984	1.057
AGTQEVFAELPGFPDNIR	Lmscaffold97.168	BnaA04g15750D protein OS=Brassica napus OX=3708 GN=BnaA04g15750D PE=4 SV=1	3	654.33	2.2228	2.1793e-18	91.414	yes	1.18	1.045	0.874	0.862	1.051	0.989
AGTQYQPK	Lmscaffold290.48	YbaK/aminoacyl-tRNA synthetase-associated domain-containing protein OS=Arabidopsis thaliana OX=3702 GN=At1g44835 PE=2 SV=1	3	298.156	0.61057	0.03174	40.352	no	1.187	1.045	1.1	0.927	0.833	0.907
AGTQYQPK	Lmscaffold290.48	YbaK/aminoacyl-tRNA synthetase-associated domain-containing protein OS=Arabidopsis thaliana OX=3702 GN=At1g44835 PE=2 SV=1	2	446.73		0.02088	64.711	no	NA	NA	NA	NA	NA	NA
AGTTHGVLLMNSNGMDVR	Lmscaffold98.241	AT5g11720/T22P22_110 OS=Arabidopsis thaliana OX=3702 GN=At5g11720 PE=2 SV=1	3	625.301	1.1228	1.2241e-05	61.477	no	1.086	0.978	1.1	0.921	0.769	1.146
AGTVTANIPQAIEEFK	Lmscaffold185.8	Ribosomal protein OS=Arabidopsis thaliana OX=3702 GN=AXX17_At3g57760 PE=3 SV=1	3	563.633	2.708	2.5106e-28	108.63	yes	1.131	1.114	0.988	0.93	0.915	0.923
AGTWEEK	Lmscaffold43.231	AT5g58110/k21l19_90 OS=Arabidopsis thaliana OX=3702 GN=At5g58110 PE=2 SV=1	3	274.133	0.14228	0.042473	45.952	yes	1.053	0.908	0.969	0.943	1.036	1.091
AGTYDPK	Lmscaffold9.455	Malate dehydrogenase OS=Capsella rubella OX=81985 GN=CARUB_v10014049mg PE=3 SV=1	3	251.126	-5.9192	0.016324	64.803	no	0.888	1.084	0.877	1.09	1.109	0.952
AGVAALGLGK	Lmscaffold50.10	Bifunctional aspartate aminotransferase and glutamate/aspartate-prephenate aminotransferase OS=Arabidopsis thaliana OX=3702 GN=PAT PE=1 SV=2	2	428.766	2.1061	0.047232	40.994	no	NA	NA	NA	NA	NA	NA
AGVCSNFLCNAKPGDK	Lmscaffold29.61	Ferredoxin--NADP reductase, chloroplastic OS=Noccaea caerulescens OX=107243 GN=LC_TR95_c0_g1_i1_g.288 PE=3 SV=1	4	435.207	2.326	0.016001	32.746	no	NA	NA	NA	NA	NA	NA
AGVFYDK	Lmscaffold687.29	BnaC09g33800D protein OS=Brassica napus OX=3708 GN=BnaC09g33800D PE=4 SV=1	2	400.203	1.628	0.028688	91.906	no	0.907	0.911	0.986	1.025	1.09	1.082
AGVFYDK	Lmscaffold687.29	BnaC09g33800D protein OS=Brassica napus OX=3708 GN=BnaC09g33800D PE=4 SV=1	2	400.203	2.4997	0.037837	73.616	no	0.919	0.93	1.009	1.081	1.044	1.018
AGVHGLLVPDVPLEETETLR	Lmscaffold683.30	Tryptophan synthase alpha chain OS=Arabidopsis thaliana OX=3702 GN=TRPA1 PE=1 SV=2	3	715.723	2.4526	0.010685	32.833	yes	1.111	0.974	0.849	0.983	1.025	1.058
AGVIAYK	Lmscaffold41.161	Thiamine biosynthesis family protein OS=Arabidopsis lyrata subsp. lyrata OX=81972 GN=ARALYDRAFT_481876 PE=3 SV=1	2	361.216	1.9494	0.022514	102.98	no	1.073	1.071	1.129	0.884	0.886	0.957
AGVIVQK	Lmscaffold316.639	AT3g56060/F18O21_20 OS=Arabidopsis thaliana OX=3702 GN=At3g56060 PE=2 SV=1	2	358.221		0.037852	77.748	yes	NA	NA	NA	NA	NA	NA
AGVLFEGGNWDR	Lmscaffold75.601	NdhS OS=Arabidopsis thaliana OX=3702 GN=AXX17_At4g27660 PE=4 SV=1	2	660.82	2.1197	4.9241e-05	78.324	no	1.05	1.026	1.054	0.956	0.904	1.011
AGVPDLGAAQDLAR	Lmscaffold89.238	Protein TIC 62, chloroplastic OS=Noccaea caerulescens OX=107243 GN=LE_TR9681_c0_g1_i1_g.32633 PE=4 SV=1	3	451.909	2.0644	0.0028133	45.992	no	1	0.966	1.139	1.155	0.637	1.102
AGVPFADQLR	Lmscaffold802.227	Probable methyltransferase PMT8 OS=Arabidopsis thaliana OX=3702 GN=At1g04430 PE=2 SV=1	2	537.291	2.0216	0.0041467	70.389	yes	1.254	1.092	1.13	0.898	0.717	0.909
AGVPLLEIVSEPDMR	Lmscaffold306.489	Glutamyl-tRNA(Gln) amidotransferase subunit B, chloroplastic/mitochondrial OS=Arabidopsis thaliana OX=3702 GN=GATB PE=3 SV=1	2	813.432	2.0192	9.8741e-08	78.508	yes	0.989	1.025	1.075	0.935	1.004	0.972
AGVPLLEIVSEPDMR	Lmscaffold306.489	Glutamyl-tRNA(Gln) amidotransferase subunit B, chloroplastic/mitochondrial OS=Arabidopsis thaliana OX=3702 GN=GATB PE=3 SV=1	2	813.432	2.9895	1.2756e-09	84.759	yes	0.781	1.085	1.099	0.841	1.053	1.141
AGVPVLVYSGDQDSVVPLTGSR	Lmscaffold237.63	Carboxypeptidase OS=Arabidopsis lyrata subsp. lyrata OX=81972 GN=ARALYDRAFT_482299 PE=3 SV=1	3	739.39	1.8424	1.3387e-86	167.63	yes	1.197	1.146	1.119	0.877	0.84	0.82
AGVQEVHFLPFNPTDKR	Lmscaffold77.143	Plasma membrane ATPase OS=Arabidopsis lyrata subsp. lyrata OX=81972 GN=ARALYDRAFT_919542 PE=3 SV=1	4	489.509	0.9251	0.030583	26.837	no	1.084	1.008	1.186	0.678	0.981	1.064
AGVSAIR	Lmscaffold165.82	T-complex protein 1 subunit gamma OS=Arabis alpina OX=50452 GN=AALP_AA3G058500 PE=3 SV=1	2	337.203	1.4325	0.037034	73.975	no	1.042	0.836	0.893	1.1	1.039	1.09
AGVSEDFTNSVSNPDNIR	Lmscaffold78.181	Protein STRICTOSIDINE SYNTHASE-LIKE 12 OS=Arabidopsis thaliana OX=3702 GN=SSL12 PE=2 SV=2	3	641.301	1.1187	0.0017013	45.989	yes	NA	NA	NA	NA	NA	NA
AGVSGYASSVK	Lmscaffold266.363	GYF domain-containing protein OS=Arabidopsis thaliana OX=3702 GN=At1g27430 PE=4 SV=1	3	342.514		0.039825	37.144	no	NA	NA	NA	NA	NA	NA
AGVSVTDDSFK	Lmscaffold290.291	Alanine--tRNA ligase OS=Brassica napus OX=3708 GN=BnaA08g02200D PE=3 SV=1	2	563.275	1.4387	2.5783e-06	120.57	no	1.138	1.092	0.863	0.977	0.954	0.976
AGVSVTDDSFK	Lmscaffold290.291	Alanine--tRNA ligase OS=Brassica napus OX=3708 GN=BnaA08g02200D PE=3 SV=1	3	375.852	1.8817	6.1741e-09	131.82	no	NA	NA	NA	NA	NA	NA
AGWGVMASHR	Lmscaffold237.331	Bifunctional enolase 2/transcriptional activator (Fragment) OS=Noccaea caerulescens OX=107243 GN=MP_TR17772_c0_g1_i1_g.50883 PE=3 SV=1	3	363.175	0.92455	0.0020829	60.298	no	1.019	1.009	1.044	0.971	0.987	0.97
AGWGVMASHR	Lmscaffold237.331	Bifunctional enolase 2/transcriptional activator (Fragment) OS=Noccaea caerulescens OX=107243 GN=MP_TR17772_c0_g1_i1_g.50883 PE=3 SV=1	2	536.261	1.2235	0.022441	47.561	no	NA	NA	NA	NA	NA	NA
AGWGVMASHR	Lmscaffold237.331	Bifunctional enolase 2/transcriptional activator (Fragment) OS=Noccaea caerulescens OX=107243 GN=MP_TR17772_c0_g1_i1_g.50883 PE=3 SV=1	3	357.843	0.32977	0.039443	31.286	no	NA	NA	NA	NA	NA	NA
AGWGVMASHR	Lmscaffold237.331	Bifunctional enolase 2/transcriptional activator (Fragment) OS=Noccaea caerulescens OX=107243 GN=MP_TR17772_c0_g1_i1_g.50883 PE=3 SV=1	2	536.261	1.0064	0.010749	56.013	no	0.999	0.968	0.971	0.918	1.087	1.058
AGWGVMTSHR	Lmscaffold146.88	LOS2 OS=Arabidopsis thaliana OX=3702 GN=AXX17_At2g33250 PE=3 SV=1	3	373.178	0.14629	0.0080801	43.651	yes	0.941	0.901	0.935	1.075	1.029	1.119
AGWGVMTSHR	Lmscaffold146.88	LOS2 OS=Arabidopsis thaliana OX=3702 GN=AXX17_At2g33250 PE=3 SV=1	3	367.847	0.47639	0.0011209	70.399	yes	1.083	1.318	0.98	0.882	0.964	0.773
AGWGVMTSHR	Lmscaffold146.88	LOS2 OS=Arabidopsis thaliana OX=3702 GN=AXX17_At2g33250 PE=3 SV=1	3	367.847	-0.38529	1.015e-05	102.55	yes	0.897	1.017	0.809	1.127	1.113	1.036
AGWLPDNDK	Lmscaffold95.296	Arginyl-tRNA synthetase, class Ic OS=Arabidopsis thaliana OX=3702 GN=emb1027 PE=1 SV=1	2	508.246	2.0217	0.016243	57.785	no	NA	NA	NA	NA	NA	NA
AGWLPDNDKTYPR	Lmscaffold95.296	Arginyl-tRNA synthetase, class Ic OS=Arabidopsis thaliana OX=3702 GN=emb1027 PE=1 SV=1	3	511.588	1.6128	4.8189e-14	128.21	no	1.026	0.984	0.962	1.007	1.026	0.996
AGYAGEDAPK	Lmscaffold441.9	ATARP4 OS=Arabidopsis thaliana OX=3702 GN=AXX17_At1g19350 PE=3 SV=1	3	326.822	2.9648	0.0066718	46.819	no	1.233	0.924	1.092	0.902	0.958	0.891
AGYAGEDAPK	Lmscaffold441.9	ATARP4 OS=Arabidopsis thaliana OX=3702 GN=AXX17_At1g19350 PE=3 SV=1	2	489.73	3.6788	5.542e-05	123.79	no	0.961	0.883	0.975	1.022	1.118	1.04
AGYDDPAIVTGIGTIDGK	Lmscaffold45.586	CAC3 OS=Arabidopsis thaliana OX=3702 GN=AXX17_At2g34880 PE=3 SV=1	3	588.3	2.3227	1.914e-42	144.73	no	1.041	0.995	1.024	0.984	0.993	0.963
AGYDDPAIVTGIGTIDGQR	Lmscaffold237.470	CAC3 OS=Arabidopsis thaliana OX=3702 GN=AXX17_At2g34880 PE=3 SV=1	3	640.322	1.9498	1.293e-24	98.077	yes	1.143	0.969	1.101	0.968	0.874	0.946
AGYDVGK	Lmscaffold216.679	Beta-glucosidase 1 OS=Arabidopsis lyrata subsp. lyrata OX=81972 GN=ARALYDRAFT_474364 PE=3 SV=1	2	355.179	2.1565	0.027865	87.323	no	1.116	1.068	1.006	0.943	0.973	0.894
AGYGGQQTGSR	Lmscaffold316.434	DEAD-box ATP-dependent RNA helicase 11 (Fragment) OS=Noccaea caerulescens OX=107243 GN=LC_TR10599_c3_g1_i1_g.37624 PE=4 SV=1	2	541.255	1.1849	8.2658e-06	91.123	no	0.844	0.935	0.917	1.027	1.21	1.067
AGYTVQAER	Lmscaffold429.153	DNA-directed RNA polymerase subunit beta OS=Arabidopsis thaliana OX=3702 GN=AXX17_At1g30330 PE=3 SV=1	2	497.751	-1.3423	0.033686	47.706	yes	0.967	0.918	0.989	1.018	1.137	0.971
AGYWVQTR	Lmscaffold86.31	Legume lectin family protein OS=Arabidopsis lyrata subsp. lyrata OX=81972 GN=ARALYDRAFT_479116 PE=3 SV=1	2	490.751	0.97411	0.014762	69.716	yes	1.131	1.041	1.02	0.921	0.903	0.984
AHAENSLR	Lmscaffold60.332	ARM repeat superfamily protein OS=Arabidopsis thaliana OX=3702 GN=At5g06120 PE=4 SV=1	2	449.23	1.2384	0.013983	70.816	yes	1.069	1.179	0.871	0.859	0.976	1.045
AHAENSLR	Lmscaffold60.332	ARM repeat superfamily protein OS=Arabidopsis thaliana OX=3702 GN=At5g06120 PE=4 SV=1	3	299.823	0.37183	0.007385	59.35	yes	NA	NA	NA	NA	NA	NA
AHAESVNLQFENPLDENTAR	Lmscaffold295.510	DRP1C OS=Arabidopsis thaliana OX=3702 GN=AXX17_At1g15510 PE=3 SV=1	3	752.361	1.8748	2.2376e-39	110.56	no	0.98	1.106	1.009	NA	0.524	1.381
AHAESVNLQFENPLDENTAR	Lmscaffold295.510	DRP1C OS=Arabidopsis thaliana OX=3702 GN=AXX17_At1g15510 PE=3 SV=1	4	564.523	1.5632	0.033715	24.679	no	NA	NA	NA	NA	NA	NA
AHAFDVSDYPVVVTLEDHLTPELQAK	Lmscaffold154.645	Phosphoinositide phospholipase C OS=Noccaea caerulescens OX=107243 GN=GA_TR9355_c0_g1_i1_g.29626 PE=4 SV=1	4	724.37	2.206	2.5916e-15	69.071	no	1.088	1.102	0.682	1.192	0.899	1.037
AHAGVLPTIK	Lmscaffold98.602	Mitochondrial substrate carrier family protein OS=Arabidopsis lyrata subsp. lyrata OX=81972 GN=ARALYDRAFT_487557 PE=3 SV=1	3	336.206		0.0080826	49.418	yes	NA	NA	NA	NA	NA	NA
AHALLQK	Lmscaffold352.11	BnaA09g08140D protein OS=Brassica napus OX=3708 GN=BnaA09g08140D PE=4 SV=1	3	260.829	0.77742	0.044926	44.973	yes	NA	NA	NA	NA	NA	NA
AHASTEGVAK	Lmscaffold296.685	Phosphoglycerate kinase OS=Arabidopsis lyrata subsp. lyrata OX=81972 GN=ARALYDRAFT_477124 PE=3 SV=1	3	324.17	0.74592	0.023779	35.348	no	0.93	0.828	0.99	1.112	1.039	1.101
AHASTEGVAK	Lmscaffold296.685	Phosphoglycerate kinase OS=Arabidopsis lyrata subsp. lyrata OX=81972 GN=ARALYDRAFT_477124 PE=3 SV=1	4	243.379	0.47455	0.036267	29.743	no	0.941	0.786	0.836	1.098	1.163	1.177
AHASTEGVAK	Lmscaffold296.685	Phosphoglycerate kinase OS=Arabidopsis lyrata subsp. lyrata OX=81972 GN=ARALYDRAFT_477124 PE=3 SV=1	3	324.17	1.2073	0.0031224	55.084	no	NA	NA	NA	NA	NA	NA
AHASTEGVAK	Lmscaffold296.685	Phosphoglycerate kinase OS=Arabidopsis lyrata subsp. lyrata OX=81972 GN=ARALYDRAFT_477124 PE=3 SV=1	3	324.17	0.41582	0.0064464	47.097	no	1.108	0.885	1.051	1.041	0.902	1.013
AHASTEGVAK	Lmscaffold296.685	Phosphoglycerate kinase OS=Arabidopsis lyrata subsp. lyrata OX=81972 GN=ARALYDRAFT_477124 PE=3 SV=1	2	485.751	0.47236	0.00025511	117.52	no	0.784	0.826	0.771	1.159	1.083	1.377
AHASTEGVTK	Lmscaffold655.227	Phosphoglycerate kinase OS=Arabidopsis lyrata subsp. lyrata OX=81972 GN=ARALYDRAFT_474689 PE=3 SV=1	4	250.882	0.4754	0.03359	30.612	no	1.082	1.182	1.06	0.921	0.908	0.848
AHASTEGVTK	Lmscaffold655.227	Phosphoglycerate kinase OS=Arabidopsis lyrata subsp. lyrata OX=81972 GN=ARALYDRAFT_474689 PE=3 SV=1	3	334.173	0.693	0.015071	39.58	no	NA	NA	NA	NA	NA	NA
AHASTEGVTK	Lmscaffold655.227	Phosphoglycerate kinase OS=Arabidopsis lyrata subsp. lyrata OX=81972 GN=ARALYDRAFT_474689 PE=3 SV=1	3	334.173	0.97535	0.0033475	54.259	no	1.046	1.027	0.957	1.148	0.851	0.97
AHASTEGVTK	Lmscaffold655.227	Phosphoglycerate kinase OS=Arabidopsis lyrata subsp. lyrata OX=81972 GN=ARALYDRAFT_474689 PE=3 SV=1	3	334.173	0.40654	3.0931e-13	142.83	no	1.031	0.936	0.976	1.041	0.929	1.087
AHASTEGVTK	Lmscaffold655.227	Phosphoglycerate kinase OS=Arabidopsis lyrata subsp. lyrata OX=81972 GN=ARALYDRAFT_474689 PE=3 SV=1	2	500.757	1.0134	0.0013949	79.659	no	1.222	1.161	0.99	0.938	1.236	0.453
AHASTEGVTK	Lmscaffold655.227	Phosphoglycerate kinase OS=Arabidopsis lyrata subsp. lyrata OX=81972 GN=ARALYDRAFT_474689 PE=3 SV=1	3	334.173	0.071604	0.00017216	83.862	no	0.999	1.011	0.931	0.994	1.041	1.025
AHASTEGVTK	Lmscaffold655.227	Phosphoglycerate kinase OS=Arabidopsis lyrata subsp. lyrata OX=81972 GN=ARALYDRAFT_474689 PE=3 SV=1	2	500.757	0.6438	0.0075095	63.073	no	0.989	1.077	1.167	0.817	1.023	0.927
AHASTEGVTK	Lmscaffold655.227	Phosphoglycerate kinase OS=Arabidopsis lyrata subsp. lyrata OX=81972 GN=ARALYDRAFT_474689 PE=3 SV=1	3	334.173	-2.3841	3.6071e-06	99.568	no	0.932	0.99	1.166	0.942	1.07	0.9
AHASTEGVTK	Lmscaffold655.227	Phosphoglycerate kinase OS=Arabidopsis lyrata subsp. lyrata OX=81972 GN=ARALYDRAFT_474689 PE=3 SV=1	2	500.757	-2.2927	0.0022757	76.332	no	1.021	0.768	0.877	1.107	1.152	1.075
AHAYMEMADLDLAELDIKK	Lmscaffold369.523	Peptidylprolyl isomerase OS=Noccaea caerulescens OX=107243 GN=MP_TR15652_c1_g1_i1_g.44751 PE=4 SV=1	4	545.021	1.9973	1.2037e-35	110.74	yes	NA	NA	NA	NA	NA	NA
AHCNYAVNSFYQK	Lmscaffold467.578	BnaAnng06790D protein OS=Brassica napus OX=3708 GN=BnaAnng06790D PE=4 SV=1	3	534.905	1.3336	8.673e-14	127.56	no	1.196	1.078	1.04	0.884	0.882	0.919
AHDADLHCVDWNPHDDNLILTGSADNTVR	Lmscaffold306.886	WD-40 repeat-containing protein MSI4 OS=Arabidopsis lyrata subsp. lyrata OX=81972 GN=FVE PE=4 SV=1	5	655.102	1.1136	3.1296e-50	103.85	no	0.951	1.076	1.149	1.09	0.709	1.025
AHDADLHCVDWNPHDDNLILTGSADNTVR	Lmscaffold306.886	WD-40 repeat-containing protein MSI4 OS=Arabidopsis lyrata subsp. lyrata OX=81972 GN=FVE PE=4 SV=1	4	818.626	1.1066	0.03085	20.497	no	NA	NA	NA	NA	NA	NA
AHDADVNVISWNR	Lmscaffold417.56	Putative WD-40 repeat protein OS=Arabidopsis thaliana OX=3702 GN=heat stress tolerant DWD 1 PE=1 SV=1	3	499.58	1.9093	5.886e-05	69.92	yes	1.129	0.914	1.137	1.003	0.772	1.045
AHDFIFR	Lmscaffold675.518	FAD/NAD(P)-binding oxidoreductase family protein OS=Arabidopsis thaliana OX=3702 GN=PDE327 PE=4 SV=1	3	302.492	1.4223	0.030822	51.787	no	0.698	1.122	0.784	0.97	1.393	1.033
AHDGGVVAVELSR	Lmscaffold1119.27	Transducin/WD40 repeat-like superfamily protein OS=Arabidopsis thaliana OX=3702 GN=MXC17.10 PE=4 SV=1	3	437.233	1.4606	0.015995	35.037	no	NA	NA	NA	NA	NA	NA
AHDGPAYDVK	Lmscaffold1491.32	Transducin family protein OS=Arabidopsis lyrata subsp. lyrata OX=81972 GN=ARALYDRAFT_480529 PE=4 SV=1	3	358.173	1.7461	0.0027439	57.347	yes	0.983	0.937	0.941	1.124	0.896	1.119
AHDLVEVPWEGATTMAALFEQSCK	Lmscaffold339.295	Long chain acyl-CoA synthetase 8 OS=Arabidopsis thaliana OX=3702 GN=LACS8 PE=1 SV=1	4	673.32	2.0186	0.021707	22.569	no	0.949	0.687	0.958	1.556	0.603	1.245
AHDLVSR	Lmscaffold296.556	Glycosyl hydrolase family 3 protein OS=Arabidopsis lyrata subsp. lyrata OX=81972 GN=ARALYDRAFT_895698 PE=4 SV=1	2	399.217	0.075524	0.029616	81.191	no	1.058	1.015	0.967	1.044	0.973	0.944
AHDVDHGLNLEK	Lmscaffold683.200	K(+) efflux antiporter 2, chloroplastic OS=Arabidopsis thaliana OX=3702 GN=KEA2 PE=1 SV=2	4	337.672	1.0493	0.00069556	60.161	no	1.08	0.917	0.918	0.994	1.024	1.067
AHDVDHGLNLEK	Lmscaffold683.200	K(+) efflux antiporter 2, chloroplastic OS=Arabidopsis thaliana OX=3702 GN=KEA2 PE=1 SV=2	3	449.893	2.0609	2.2469e-09	110.38	no	0.968	1.014	1.114	0.941	0.996	0.966
AHDVSPEDETIADVLR	Lmscaffold113.283	Outer envelope protein 61 OS=Noccaea caerulescens OX=107243 GN=GA_TR12453_c0_g1_i1_g.39874 PE=4 SV=1	3	589.623	1.3471	0.00051895	52.862	yes	1.089	0.845	1.327	0.864	0.974	0.901
AHDVVHGLNLEK	Lmscaffold433.1102	K(+) efflux antiporter 1, chloroplastic OS=Arabidopsis thaliana OX=3702 GN=KEA1 PE=1 SV=2	4	333.682	1.0074	0.0028421	46.88	no	1.067	0.762	0.919	1.034	1.165	1.053
AHEAEELANAK	Lmscaffold374.161	WEB1 OS=Arabidopsis thaliana OX=3702 GN=AXX17_At2g22430 PE=4 SV=1	3	394.863	0.93991	0.0085812	41.689	no	NA	NA	NA	NA	NA	NA
AHEAILK	Lmscaffold20.414	CTP synthase OS=Capsella rubella OX=81985 GN=CARUB_v10013294mg PE=3 SV=1	3	261.157	0.87915	0.028444	53.554	yes	1.267	1.063	1.107	0.906	0.823	0.832
AHECVMDGFER	Lmscaffold295.139	Serine/threonine-protein phosphatase OS=Arabidopsis thaliana OX=3702 GN=At1g08420 PE=2 SV=1	3	450.857	2.6631	0.031972	31.989	no	NA	NA	NA	NA	NA	NA
AHECVMDGFER	Lmscaffold295.139	Serine/threonine-protein phosphatase OS=Arabidopsis thaliana OX=3702 GN=At1g08420 PE=2 SV=1	3	450.857	1.2804	0.0056508	45.433	no	NA	NA	NA	NA	NA	NA
AHEEILIK	Lmscaffold95.304	Similarity to heat shock protein OS=Arabidopsis thaliana OX=3702 PE=4 SV=1	3	318.187	1.5877	0.02367	43.808	yes	NA	NA	NA	NA	NA	NA
AHEEILLIK	Lmscaffold45.907	Similarity to heat shock protein OS=Arabidopsis thaliana OX=3702 PE=4 SV=1	3	355.882	2.6326	0.0089308	47.869	yes	NA	NA	NA	NA	NA	NA
AHEGDITCMNWAPK	Lmscaffold683.242	AT4g00090/F6N15_8 OS=Arabidopsis thaliana OX=3702 GN=At4g00090 PE=2 SV=1	3	543.91	1.0607	7.8125e-09	84.892	yes	1.183	0.846	0.934	1.053	1.071	0.913
AHEGVVEDVAWHLR	Lmscaffold687.71	MSI1 OS=Arabidopsis thaliana OX=3702 GN=AXX17_At5g57570 PE=4 SV=1	4	405.209	1.4834	0.020159	31.071	yes	NA	NA	NA	NA	NA	NA
AHEISPEDETIADVLR	Lmscaffold284.519	TPR7 OS=Arabidopsis thaliana OX=3702 GN=AXX17_At5g21330 PE=4 SV=1	3	598.967	1.8678	0.00067453	51.235	yes	NA	NA	NA	NA	NA	NA
AHEIVNLR	Lmscaffold19.176	Alpha-1,4 glucan phosphorylase OS=Eutrema salsugineum OX=72664 GN=EUTSA_v10003599mg PE=3 SV=1	3	317.851	2.3399	0.00093211	104.37	yes	2.931	0.46	0.72	0.526	0.734	0.628
AHEIVNLR	Lmscaffold19.176	Alpha-1,4 glucan phosphorylase OS=Eutrema salsugineum OX=72664 GN=EUTSA_v10003599mg PE=3 SV=1	2	476.272	2.8937	0.0071618	93.467	yes	1.235	0.899	0.972	0.916	1.059	0.918
AHEIVNLRK	Lmscaffold19.176	Alpha-1,4 glucan phosphorylase OS=Eutrema salsugineum OX=72664 GN=EUTSA_v10003599mg PE=3 SV=1	4	270.663	-0.28832	0.0022409	63.816	yes	0.962	0.952	0.997	0.993	1.089	1.007
AHELGADLVEIR	Lmscaffold695.488	Bifunctional 3-dehydroquinate dehydratase/shikimate dehydrogenase, chloroplastic OS=Noccaea caerulescens OX=107243 GN=MP_TR18652_c0_g2_i1_g.53198 PE=3 SV=1	3	441.574	1.6163	5.7556e-05	73.881	yes	NA	NA	NA	NA	NA	NA
AHELGADLVEIR	Lmscaffold695.488	Bifunctional 3-dehydroquinate dehydratase/shikimate dehydrogenase, chloroplastic OS=Noccaea caerulescens OX=107243 GN=MP_TR18652_c0_g2_i1_g.53198 PE=3 SV=1	3	441.574	0.6127	0.001463	54.871	yes	NA	NA	NA	NA	NA	NA
AHELGADLVEVR	Lmscaffold154.808	Bifunctional 3-dehydroquinate dehydratase/shikimate dehydrogenase, chloroplastic OS=Noccaea caerulescens OX=107243 GN=MP_TR18652_c0_g2_i1_g.53198 PE=3 SV=1	3	436.902	1.6309	1.582e-06	85.554	yes	1.012	0.979	1.009	0.971	1.109	0.92
AHELGADLVEVR	Lmscaffold154.808	Bifunctional 3-dehydroquinate dehydratase/shikimate dehydrogenase, chloroplastic OS=Noccaea caerulescens OX=107243 GN=MP_TR18652_c0_g2_i1_g.53198 PE=3 SV=1	3	436.902	2.3811	0.012575	37.613	yes	NA	NA	NA	NA	NA	NA
AHELSTK	Lmscaffold236.933	BnaA08g11470D protein OS=Brassica napus OX=3708 GN=BnaA08g11470D PE=3 SV=1	3	262.477	-5.2948	0.041285	46.426	no	1.15	0.927	1.124	0.853	1.041	0.904
AHEVSPDDETIAHVLR	Lmscaffold52.618	TPR7 OS=Arabidopsis thaliana OX=3702 GN=AXX17_At5g21330 PE=4 SV=1	4	447.977	1.517	0.00016392	56.973	yes	NA	NA	NA	NA	NA	NA
AHEVSPEDETIADVLR	Lmscaffold146.864	TPR7 OS=Arabidopsis thaliana OX=3702 GN=AXX17_At5g21330 PE=4 SV=1	3	594.295	2.0196	0.0015104	46.571	yes	0.983	0.991	0.865	0.997	1.1	1.064
AHEWNIPK	Lmscaffold66.367	BnaA01g28110D protein OS=Brassica napus OX=3708 GN=BnaA01g28110D PE=4 SV=1	3	332.175	3.0273	0.020774	45.68	yes	NA	NA	NA	NA	NA	NA
AHEWNIPK	Lmscaffold66.367	BnaA01g28110D protein OS=Brassica napus OX=3708 GN=BnaA01g28110D PE=4 SV=1	3	332.175	1.7802	0.0029012	75.738	yes	1.036	1.03	1.043	0.925	0.977	0.989
AHEWNIPK	Lmscaffold66.367	BnaA01g28110D protein OS=Brassica napus OX=3708 GN=BnaA01g28110D PE=4 SV=1	2	497.759	2.2618	0.017498	66.692	yes	NA	NA	NA	NA	NA	NA
AHFEANPR	Lmscaffold675.136	DEAD-box ATP-dependent RNA helicase 16 OS=Noccaea caerulescens OX=107243 GN=LC_TR11084_c0_g1_i1_g.38953 PE=4 SV=1	3	314.491	-2.7187	0.0036513	71.501	yes	1.052	0.985	1.029	1.081	0.956	0.897
AHFEECSNEVEFVMR	Lmscaffold11.122	Scpl50 OS=Arabidopsis thaliana OX=3702 GN=AXX17_At1g15690 PE=3 SV=1	3	628.607	1.6433	1.6071e-25	135.14	yes	0.885	0.871	0.862	0.987	0.917	1.477
AHFETQSTR	Lmscaffold11.411	At1g18070 OS=Arabidopsis thaliana OX=3702 GN=At1g18070 PE=1 SV=1	3	359.509	0.14943	0.0008085	81.95	no	0.869	0.925	0.798	0.87	1.431	1.107
AHFETQSTR	Lmscaffold11.411	At1g18070 OS=Arabidopsis thaliana OX=3702 GN=At1g18070 PE=1 SV=1	2	538.76	0.50495	0.043309	45.368	no	1.018	1.141	0.846	0.9	1.094	1
AHFETQSTR	Lmscaffold11.411	At1g18070 OS=Arabidopsis thaliana OX=3702 GN=At1g18070 PE=1 SV=1	2	538.76	0.00011142	0.0076222	67.704	no	1.173	0.838	0.815	1.092	1.054	1.028
AHFTASSSER	Lmscaffold330.141	60S ribosomal protein L26 OS=Arabidopsis lyrata subsp. lyrata OX=81972 GN=ARALYDRAFT_906308 PE=4 SV=1	3	364.84	0.74017	0.0067441	46.73	no	1.059	1.111	1.034	0.931	0.958	0.907
AHFTASSSER	Lmscaffold330.141	60S ribosomal protein L26 OS=Arabidopsis lyrata subsp. lyrata OX=81972 GN=ARALYDRAFT_906308 PE=4 SV=1	2	546.757	1.2963	0.010736	56.043	no	1.12	1.206	0.893	0.82	1.027	0.934
AHFTASSSER	Lmscaffold330.141	60S ribosomal protein L26 OS=Arabidopsis lyrata subsp. lyrata OX=81972 GN=ARALYDRAFT_906308 PE=4 SV=1	3	364.84	0.53868	0.016476	38.714	no	NA	NA	NA	NA	NA	NA
AHGEETVK	Lmscaffold42.388	At2g44060 OS=Arabidopsis thaliana OX=3702 GN=late embryogenesis abundant 26 PE=2 SV=1	3	290.815	0.84451	0.0019522	93.162	no	0.816	0.907	0.91	1.032	1.216	1.119
AHGEETVK	Lmscaffold42.388	At2g44060 OS=Arabidopsis thaliana OX=3702 GN=late embryogenesis abundant 26 PE=2 SV=1	2	435.719	2.2839	0.006608	95.502	no	0.917	0.801	0.764	1.133	1.039	1.346
AHGEGHLGTQALILALER	Lmscaffold339.790	Probable 3-hydroxyisobutyrate dehydrogenase-like 1, mitochondrial OS=Arabidopsis thaliana OX=3702 GN=At4g29120 PE=1 SV=1	4	472.262	1.8109	0.015457	30.042	no	NA	NA	NA	NA	NA	NA
AHGEGHLGTQALILALER	Lmscaffold339.790	Probable 3-hydroxyisobutyrate dehydrogenase-like 1, mitochondrial OS=Arabidopsis thaliana OX=3702 GN=At4g29120 PE=1 SV=1	3	629.346	1.5135	2.3244e-32	108.71	no	NA	NA	NA	NA	NA	NA
AHGGFSVFAGVGER	Lmscaffold774.281	ATP synthase subunit beta OS=Capsella rubella OX=81985 GN=CARUB_v10000603mg PE=3 SV=1	3	464.234	1.4638	8.5811e-07	76.728	yes	NA	NA	NA	NA	NA	NA
AHGGGLSGQAQAITLGVAR	Lmscaffold296.277	Putative ribosomal protein S9 OS=Arabidopsis thaliana OX=3702 GN=At1g74980 PE=2 SV=1	3	588.655	2.4519	9.9193e-47	137.32	no	1.022	0.984	0.913	0.879	1.189	1.012
AHGGVSVFGGVGER	Lmscaffold54.21	ATP synthase subunit beta OS=Brassica napus OX=3708 GN=BnaC01g27960D PE=3 SV=1	3	443.562	-1.3726	0.00018069	62.162	no	1.108	1.424	0.653	0.708	1.1	1.008
AHGGVSVFGGVGER	Lmscaffold54.21	ATP synthase subunit beta OS=Brassica napus OX=3708 GN=BnaC01g27960D PE=3 SV=1	2	664.839	-1.1267	4.0951e-20	136.83	no	1.048	1.081	0.95	0.996	0.999	0.927
[truncated: 53,430 more rows]
