# Supplementary material for: Comparative analysis of maca (Lepidium meyenii) proteome profiles reveals insights into response mechanisms of herbal plants to high-temperature stress
Source: BMC Plant Biol. 2020 Sep 16;20:431. doi: 10.1186/s12870-020-02645-4 (PMC7493174; doi:10.1186/s12870-020-02645-4)
Supplement: Supplementary file 2 — Additional file 2 Table S2. List of 6966 proteins identified using TMT-based proteomic approach in this study. [file 12870_2020_2645_MOESM2_ESM.xlsx]

## Sheet: Sheet1
Table S2. List of 6,966 proteins identified using TMT-based proteomic approach in this study.
Protein accession	Protein description	MW [kDa]	Score	Coverage [%]	#PSMs	#Unique peptides	126 (Cont1a)	127 (Cont2a)	128 (Cont3a)	129 (HTS1b)	130 (HTS2b)	131 (HTS3b)	BR1c (HTS1/Cont)	BR2c (HTS2/Cont)	BR3c (HTS3/Cont)	Average ratio (HTS/Cont)	P values	Padj valuesd
Lmcontig4264430.1	BnaC03g59670D protein OS=Brassica napus OX=3708 GN=BnaC03g59670D PE=4 SV=1	9.7503	1.4253	9.3	3	1	0.981	1.001	0.972	1.022	0.965	1.073	1.03791	0.980027	1.08971	1.03588	0.336094	0.980003
Lmcontig4364654.1	Nucleoside diphosphate kinase OS=Brassica oleracea var. oleracea OX=109376 GN=106329117 PE=3 SV=1	16.512	15.577	9.4	1	1	1.019	0.891	0.958	1.227	1.105	0.818	1.28347	1.15586	0.855649	1.09833	0.499463	2.04904
Lmcontig4369690.1	60S ribosomal protein L18a OS=Noccaea caerulescens OX=107243 GN=LC_TR10765_c0_g1_i1_g.38140 PE=3 SV=1	21.281	2.4706	14	8	1	0.927	0.902	1.169	0.995	0.99	1.03	0.995664	0.99066	1.03069	1.00567	0.950663	39.8935
Lmcontig4381288.1	Ribulose bisphosphate carboxylase small chain OS=Brassica napus OX=3708 GN=BnaA04g27920D PE=3 SV=1	20.019	1.9584	4.5	2	1	1.056	0.943	0.906	1.07	1.014	1.025	1.10499	1.04716	1.05852	1.07022	0.231602	0.548568
Lmcontig4485138.1	BnaCnng48520D protein OS=Brassica napus OX=3708 GN=BnaCnng48520D PE=4 SV=1	20.628	16.818	12.4	4	2	1.086	1.007	0.987	0.861	1.008	1.019	0.838636	0.981818	0.992532	0.937662	0.340663	1.00045
Lmcontig4535842.1	Cytochrome c oxidase subunit 2 OS=Brassica nigra OX=3710 GN=cox2-1 PE=3 SV=1	31.141	1.8785	6.1	2	2	1.016	1.012	0.982	0.975	1.021	1.006	0.971761	1.01761	1.00266	0.997342	0.884822	16.4804
Lmcontig4547534.1	Myrosinase-binding protein 2 OS=Arabidopsis thaliana OX=3702 GN=MBP2 PE=4 SV=1	24.341	54.419	25.1	5	4	1.142	1.189	1.112	0.839	0.896	0.829	0.731049	0.780714	0.722335	0.744699	0.000666345	0.000720658
Lmcontig4572188.1	"[Fructose-bisphosphate aldolase]-lysine N-methyltransferase, chloroplastic OS=Arabidopsis thaliana OX=3702 GN=LSMT-L PE=1 SV=1"	46.112	1.6343	12.1	5	1	1.174	1.265	1.106	0.812	0.661	0.989	0.687165	0.559379	0.836953	0.694499	0.0266428	0.0367877
Lmcontig4615912.1	40S ribosomal protein S12 OS=Capsella rubella OX=81985 GN=CARUB_v10010589mg PE=3 SV=1	13.077	34.369	63.3	8	1	1.029	1.079	0.974	0.934	1.053	0.941	0.90915	1.02498	0.915964	0.950032	0.354366	1.07514
Lmcontig4630096.2	"Phosphoglucan phosphatase LSF2, chloroplastic OS=Arabidopsis thaliana OX=3702 GN=LSF2 PE=1 SV=1"	32.321	19.273	15.8	4	2	0.97	1.062	1.002	1.106	0.948	0.929	1.09361	0.937376	0.918589	0.983191	0.798289	8.56839
Lmcontig4640630.3	Peroxidase OS=Arabidopsis lyrata subsp. lyrata OX=81972 GN=ARALYDRAFT_908444 PE=3 SV=1	6.8646	13.784	60	2	1	1.067	1.069	1.031	0.998	0.945	0.902	0.945374	0.895169	0.854436	0.898326	0.0241762	0.0330153
Lmcontig4643358.1	DJ-1 protein homolog E OS=Arabidopsis thaliana OX=3702 GN=DJ1E PE=1 SV=1	18.87	2.3673	30.5	8	1	0.912	1.034	1.01	1.004	1.02	1.035	1.01894	1.03518	1.05041	1.03484	0.421516	1.47035
Lmcontig4648130.1	Transducin family protein OS=Arabidopsis lyrata subsp. lyrata OX=81972 GN=ARALYDRAFT_919797 PE=4 SV=1	7.8329	5.7997	14.1	1	1	0.978	0.887	0.895	0.998	1.173	1.081	1.08478	1.275	1.175	1.17826	0.0482039	0.0725089
Lmcontig4651496.1	"Protein ORANGE, chloroplastic OS=Arabidopsis thaliana OX=3702 GN=OR PE=1 SV=1"	24.017	4.6872	5.3	3	1	1.033	1.126	0.982	0.996	0.928	0.947	0.951289	0.886342	0.904489	0.91404	0.126635	0.239452
Lmscaffold1.116	RmlC-like jelly roll fold protein OS=Arabidopsis thaliana OX=3702 GN=At1g19130 PE=2 SV=1	21.052	16.776	24.1	4	3	1.391	1.224	1.352	0.694	0.664	0.673	0.52483	0.502143	0.508949	0.511974	0.000228364	0.000239974
Lmscaffold1.117	T29M8.1 protein OS=Arabidopsis thaliana OX=3702 GN=T29M8.1 PE=4 SV=1	34.125	9.8023	17	5	2	0.959	0.974	0.959	1.021	1.041	1.06	1.05913	1.07988	1.09959	1.07953	0.00339505	0.00393771
Lmscaffold1.23	Putative oxidoreductase YgbJ OS=Noccaea caerulescens OX=107243 GN=LE_TR20002_c0_g1_i1_g.63997 PE=4 SV=1	147.43	65.617	16.6	25	8	1.034	1.083	0.988	0.972	0.996	0.958	0.93913	0.962319	0.925604	0.942351	0.11394	0.208705
Lmscaffold1.5	RACK1A_AT OS=Arabidopsis thaliana OX=3702 GN=AXX17_At1g18980 PE=4 SV=1	35.783	24.832	41.8	22	1	1.032	0.961	0.962	0.91	0.972	1.173	0.923858	0.986802	1.19086	1.03384	0.707792	5.20642
Lmscaffold10.104	PCAP1 OS=Arabidopsis thaliana OX=3702 GN=AXX17_At4g23720 PE=4 SV=1	24.758	3.4787	43.3	25	2	1.126	0.949	0.97	0.939	0.906	1.074	0.925123	0.892611	1.05813	0.958621	0.609405	3.27555
Lmscaffold10.112	Elongation factor Tu OS=Capsella rubella OX=81985 GN=CARUB_v10006542mg PE=3 SV=1	52.214	2.7522	47.1	66	1	1.099	0.988	1.036	0.979	0.948	0.982	0.940442	0.910663	0.943324	0.931476	0.103362	0.183212
Lmscaffold10.123	Short-chain dehydrogenase/reductase family protein OS=Arabidopsis lyrata subsp. lyrata OX=81972 GN=ARALYDRAFT_492810 PE=3 SV=1	35.681	1.6256	4.6	2	2	1.166	0.888	0.974	1.137	0.947	0.899	1.12649	0.938243	0.890687	0.985139	0.89784	18.504
Lmscaffold10.128	TPP2 OS=Arabidopsis thaliana OX=3702 GN=AXX17_At4g24180 PE=4 SV=1	153.03	16.281	23.8	34	3	1.042	1.102	1.151	0.822	0.935	0.956	0.748407	0.85129	0.87041	0.823369	0.0205382	0.0274499
Lmscaffold10.129	Cannabidiolic acid synthase OS=Noccaea caerulescens OX=107243 GN=GA_TR10943_c0_g1_i1_g.35299 PE=3 SV=1	60.102	3.9361	8	3	3	0	1.022	0.72	1.385	1.164	0.872	1.59013	1.33639	1.00115	1.30922	0.312542	0.871564
Lmscaffold10.138	3-hydroxyisobutyrate dehydrogenase OS=Capsella rubella OX=81985 GN=CARUB_v10005158mg PE=3 SV=1	33.895	24.246	4.7	1	1	1.249	1.062	1.206	0.769	0.811	0.904	0.655957	0.691783	0.771112	0.706284	0.00761885	0.00929636
Lmscaffold10.172	At4g21326p-like protein OS=Arabidopsis lyrata OX=59689 PE=4 SV=1	74.061	6.2398	11.2	10	2	0.556	0.418	0.634	1.414	1.462	1.547	2.63806	2.72761	2.88619	2.75062	0.000224694	0.000236082
Lmscaffold10.219	TOM1 OS=Arabidopsis thaliana OX=3702 GN=AXX17_At4g25260 PE=4 SV=1	33.059	2.463	5.5	2	2	0.906	1.012	0.974	0.959	1.075	1.088	0.994813	1.11515	1.12863	1.07953	0.21014	0.473426
Lmscaffold10.227	Peptide-methionine (R)-S-oxide reductase OS=Capsella rubella OX=81985 GN=CARUB_v10005762mg PE=3 SV=1	23.417	6.072	36.3	9	2	1.161	1.185	1.204	0.795	0.812	0.817	0.671831	0.686197	0.690423	0.682817	1.18739e-05	1.20556e-05
Lmscaffold10.259	"Plastid lipid-associated protein 2, chloroplastic OS=Brassica campestris OX=3711 GN=PAP2 PE=1 SV=1"	34.537	323.31	53.6	24	2	1.074	0.885	1.014	0.988	0.971	1.095	0.996973	0.979818	1.10494	1.02725	0.711345	5.30538
Lmscaffold10.287	FAM10 family protein At4g22670 OS=Arabidopsis thaliana OX=3702 GN=At4g22670 PE=1 SV=1	46.348	50.201	30	20	4	0.937	0.975	0.916	1.132	0.995	1.068	1.20085	1.05552	1.13296	1.12977	0.0471939	0.0707451
Lmscaffold10.328	Pathogenesis-related protein R major form OS=Noccaea caerulescens OX=107243 GN=LC_TR4676_c0_g1_i1_g.16733 PE=4 SV=1	25.29	187.85	42	14	2	1.023	0.87	1.016	0.991	1.078	1.034	1.022	1.11172	1.06635	1.06669	0.311279	0.864926
Lmscaffold10.330	Gamma-glutamylcysteine synthetase OS=Chorispora bungeana OX=238895 PE=2 SV=1	58.995	1.6007	24.8	22	1	1.016	1.008	1.164	1.036	0.848	0.943	0.974906	0.797992	0.88739	0.886763	0.180559	0.385348
Lmscaffold10.335	BnaA01g12950D protein OS=Brassica napus OX=3708 GN=BnaA01g12950D PE=4 SV=1	224.76	3.4581	2.6	4	2	0.995	0.936	0.999	0.918	1.179	0.984	0.939932	1.20717	1.00751	1.05154	0.567794	2.73531
Lmscaffold10.344	Beta-adaptin-like protein OS=Eutrema salsugineum OX=72664 GN=EUTSA_v10024360mg PE=3 SV=1	95.387	5.6714	13.6	15	1	0.92	0.947	0.953	1.087	1.113	0.997	1.15638	1.18404	1.06064	1.13369	0.0264053	0.0364309
Lmscaffold10.351	Glycoside hydrolase family 28 protein OS=Arabidopsis lyrata subsp. lyrata OX=81972 GN=ARALYDRAFT_492520 PE=3 SV=1	54.365	14.957	11.6	5	3	1.003	1.03	0.864	1	1.12	1.043	1.03555	1.15982	1.08008	1.09182	0.227544	0.533334
Lmscaffold10.358	Phosphatase-related protein OS=Capsella rubella OX=81985 GN=6J23.17 PE=4 SV=1	39.637	24.798	30.1	18	3	0.703	0.805	0.855	1.275	1.126	1.263	1.61871	1.42954	1.60347	1.55057	0.00269214	0.00308343
Lmscaffold10.364	Reticulon-like protein OS=Brassica napus OX=3708 GN=BnaC01g15350D PE=4 SV=1	30.778	3.8973	23.1	6	1	1.171	0.614	0.862	1.045	0.983	1.333	1.18436	1.11409	1.51077	1.26974	0.286885	0.761892
Lmscaffold10.382	Long-chain-fatty-acid--CoA ligase OS=Arabidopsis lyrata subsp. lyrata OX=81972 GN=ARALYDRAFT_492484 PE=4 SV=1	74.273	64.747	24.3	21	2	0.958	0.914	1.108	0.868	1.075	1.087	0.873826	1.08221	1.0943	1.01678	0.865345	13.8894
Lmscaffold10.383	Putative E3 ubiquitin-protein ligase UBR7 OS=Noccaea caerulescens OX=107243 GN=LC_TR18736_c0_g1_i1_g.62749 PE=4 SV=1	41.224	37.144	7.4	4	1	0.891	0.976	1.069	1.106	0.992	0.984	1.13011	1.01362	1.00545	1.04973	0.494188	2.0003
Lmscaffold10.397	CSLG2 OS=Arabidopsis thaliana OX=3702 GN=AXX17_At4g27780 PE=3 SV=1	83.252	43.446	7.7	4	4	1.077	1.034	1.058	0.911	0.978	0.857	0.862417	0.925844	0.811297	0.866519	0.0191662	0.0253439
Lmscaffold10.403	At4g24090 OS=Arabidopsis thaliana OX=3702 GN=At4g24090 PE=2 SV=1	34.129	2.8339	10.3	3	1	0.831	1.014	1.326	0.929	0.964	0.953	0.878903	0.912015	0.901608	0.897509	0.496154	2.01764
Lmscaffold10.421	EMBRYO DEFECTIVE 140 OS=Arabidopsis thaliana OX=3702 GN=EMB140 PE=1 SV=1	113.23	5.7104	2.3	2	2	1.027	1.037	1.064	0.81	1.048	1.021	0.776854	1.00512	0.97922	0.920396	0.336409	0.982156
Lmscaffold10.423	Cphsc70-1 OS=Arabidopsis lyrata subsp. lyrata OX=81972 GN=ARALYDRAFT_492423 PE=3 SV=1	76.257	323.31	54.7	104	7	0.938	0.917	0.935	1.081	1.027	1.085	1.16237	1.1043	1.16667	1.14444	0.00247274	0.00281687
Lmscaffold10.460	MOS1 OS=Arabidopsis thaliana OX=3702 GN=AXX17_At4g28560 PE=4 SV=1	155.6	38.114	6.2	8	3	0.897	1.021	0.963	0.984	0.993	1.04	1.02464	1.03402	1.08296	1.04721	0.318343	0.898533
Lmscaffold10.474	"Argininosuccinate synthase, chloroplastic OS=Arabidopsis thaliana OX=3702 GN=At4g24830 PE=1 SV=3"	51.14	2.3481	25.7	15	2	1.039	1.071	1.054	0.908	0.955	0.983	0.860936	0.905499	0.932048	0.899494	0.0111386	0.0139905
Lmscaffold10.49	Pectin acetylesterase OS=Arabidopsis lyrata subsp. lyrata OX=81972 GN=ARALYDRAFT_492921 PE=3 SV=1	42.251	11.6	29.9	12	1	1.124	1.104	1.084	0.913	0.902	0.882	0.826993	0.817029	0.798913	0.814312	0.000152752	0.000159459
Lmscaffold10.491	Acyl carrier protein OS=Arabidopsis lyrata subsp. lyrata OX=81972 GN=ARALYDRAFT_914076 PE=3 SV=1	14.398	13.664	11.8	4	1	1.015	0.997	1.129	0.916	0.954	0.877	0.874881	0.911175	0.837631	0.874562	0.0488766	0.0736798
Lmscaffold10.495	Superoxide dismutase OS=Noccaea caerulescens OX=107243 GN=GA_TR13453_c0_g1_i1_g.42585 PE=3 SV=1	23.831	1.2014	23.6	14	1	0.991	0.984	0.896	1.026	1.036	1.081	1.0721	1.08255	1.12957	1.09474	0.0603456	0.0945283
Lmscaffold10.504	HSP23.6-MITO OS=Arabidopsis thaliana OX=3702 GN=AXX17_At4g29100 PE=3 SV=1	23.776	96.374	27.5	6	3	0.259	0.349	0.191	1.343	1.47	1.324	5.04255	5.5194	4.97121	5.17772	6.73326e-05	6.94153e-05
Lmscaffold10.517	"ATP-dependent Clp protease ATP-binding subunit CLPT1, chloroplastic OS=Arabidopsis thaliana OX=3702 GN=CLPT1 PE=1 SV=1"	26.493	-2	35.7	13	1	0.986	1.01	1.002	0.99	1.049	0.976	0.99066	1.0497	0.976651	1.00567	0.820968	9.84314
Lmscaffold10.53	Protein binding protein OS=Arabidopsis lyrata subsp. lyrata OX=81972 GN=ARALYDRAFT_492913 PE=4 SV=1	112.55	14.191	7	7	7	1.018	1.017	1.062	1.014	0.971	1	0.982241	0.940588	0.968679	0.963836	0.128148	0.243835
Lmscaffold10.530	BnaA08g30980D protein OS=Brassica napus OX=3708 GN=BnaA08g30980D PE=4 SV=1	22.856	11.127	23	4	4	0.988	0.999	1.013	0.962	1.027	0.97	0.962	1.027	0.97	0.986333	0.563096	2.68482
Lmscaffold10.537	BnaA03g47570D protein OS=Brassica napus OX=3708 GN=BnaA03g47570D PE=3 SV=1	26.507	10.214	41.4	15	1	1.114	0.954	0.914	1.105	1.044	0.881	1.11167	1.0503	0.886318	1.0161	0.868366	14.3342
Lmscaffold10.545	ABCG4 OS=Arabidopsis thaliana OX=3702 GN=AXX17_At4g29720 PE=4 SV=1	80.742	2.5943	10.5	9	2	0.295	1.695	0.283	1.676	1.173	0.932	2.21205	1.54817	1.23009	1.66344	0.386295	1.25218
Lmscaffold10.590	RGS1-HXK1-interacting protein 1 OS=Arabidopsis thaliana OX=3702 GN=RHIP1 PE=1 SV=1	18.074	9.2106	20.1	4	1	0.938	1.01	1.027	1.063	1.007	0.972	1.07193	1.01546	0.980168	1.02252	0.588601	2.99066
Lmscaffold10.619	Chloroplastic import inner membrane translocase subunit TIM22-2 OS=Arabidopsis thaliana OX=3702 GN=TIM22-2 PE=1 SV=1	21.53	3.393	5.3	2	1	1.174	1.068	0.958	0.977	0.865	0.967	0.915937	0.810937	0.906562	0.877812	0.144073	0.284551
Lmscaffold10.640	Imidazole glycerol phosphate synthase hisHF OS=Capsella rubella OX=81985 GN=CARUB_v10006625mg PE=3 SV=1	107.86	5.0478	19	18	1	1.35	1.148	1.203	0.65	0.87	0.775	0.526885	0.705215	0.628209	0.620103	0.00591292	0.00709061
Lmscaffold10.654	PDI-like 5-4 OS=Arabidopsis thaliana OX=3702 GN=PDIL5-4 PE=4 SV=1	102.59	147.94	14.4	17	11	1.081	1.067	1.141	0.919	0.894	0.889	0.838249	0.815445	0.810885	0.821526	0.0013366	0.00147884
Lmscaffold10.678	AT4g27390/M4I22_200 OS=Arabidopsis thaliana OX=3702 GN=M4I22.200 PE=2 SV=1	28.539	25.931	9.7	2	2	0.908	1.012	0.912	1.072	1.011	1.101	1.13559	1.07097	1.16631	1.12429	0.0529851	0.0809417
Lmscaffold10.685	NADPH-protochlorophyllide oxidoreductase (Fragment) OS=Noccaea caerulescens OX=107243 GN=GA_TR7342_c0_g1_i1_g.24035 PE=3 SV=1	42.835	183.6	31.3	20	1	1.57	1.607	1.6	0.374	0.421	0.415	0.234875	0.264392	0.260624	0.253297	3.60657e-07	3.62531e-07
Lmscaffold10.691	Proton pump-interactor 1 OS=Noccaea caerulescens OX=107243 GN=LE_TR1743_c0_g1_i1_g.4587 PE=4 SV=1	69.604	109.19	35.9	25	3	0.994	0.885	1.045	1.151	0.985	0.957	1.18092	1.0106	0.981874	1.0578	0.503713	2.08365
Lmscaffold10.700	WEB family protein (DUF827) OS=Arabidopsis thaliana OX=3702 GN=At4g27595 PE=4 SV=1	124.38	5.7341	2.6	3	2	1.012	1.042	1.099	0.963	0.944	0.952	0.91627	0.898192	0.905804	0.906755	0.0198702	0.0264153
Lmscaffold10.710	Chloroplast small heat shock protein OS=Arabidopsis lyrata subsp. lyrata OX=81972 GN=ARALYDRAFT_913760 PE=3 SV=1	25.476	16.723	65.2	40	5	0.463	0.463	0.429	1.573	1.513	1.549	3.48266	3.34982	3.42952	3.42066	7.83348e-07	7.88328e-07
Lmscaffold10.74	ChiC OS=Arabidopsis thaliana OX=3702 GN=AXX17_At4g23250 PE=3 SV=1	47.868	20.762	18.3	13	3	1.006	0.908	1.09	0.881	1.024	0.978	0.879827	1.02264	0.976698	0.95972	0.581773	2.8968
Lmscaffold10.96	VSR7 OS=Arabidopsis thaliana OX=3702 GN=AXX17_At4g23600 PE=4 SV=1	70.496	7.2411	8.1	5	2	1.095	1.025	1.183	0.894	0.946	0.866	0.811989	0.859219	0.786558	0.819255	0.0179323	0.0235424
Lmscaffold1001.20	tRNA/rRNA methyltransferase (SpoU) family protein OS=Arabidopsis thaliana OX=3702 GN=At2g19870 PE=2 SV=1	149.41	3.6656	1.7	2	2	1.12	0.994	0.996	0.957	0.983	0.959	0.923151	0.948232	0.92508	0.932154	0.173284	0.364682
Lmscaffold1001.34	CAF1 OS=Arabidopsis thaliana OX=3702 GN=AXX17_At2g15350 PE=4 SV=1	77.646	24.29	6.1	3	2	0.936	0.873	1.293	0.932	0.743	1.171	0.901354	0.718569	1.1325	0.917473	0.660337	4.16658
Lmscaffold101.107	PRORS1 OS=Arabidopsis thaliana OX=3702 GN=AXX17_At5g51390 PE=3 SV=1	60.859	46.611	16.8	10	2	0.998	1.106	1.109	0.932	0.986	0.883	0.870215	0.920635	0.824463	0.871771	0.0434082	0.0641998
Lmscaffold101.113	RabGAP/TBC domain-containing protein OS=Arabidopsis thaliana OX=3702 GN=At5g52580 PE=1 SV=1	78.279	8.2104	6.2	4	4	1.029	0.983	0.995	0.999	1.069	0.968	0.996674	1.06651	0.965747	1.00964	0.783482	7.93275
Lmscaffold101.116	"mRNA, clone: RTFL01-28-H06 OS=Eutrema halophilum OX=98038 PE=2 SV=1"	80.969	215.45	40.6	60	3	0.639	0.674	0.656	1.35	1.422	1.284	2.05688	2.16658	1.95632	2.05993	7.15044e-05	7.37707e-05
Lmscaffold101.117	BnaA08g30820D protein OS=Brassica napus OX=3708 GN=BnaA08g30820D PE=4 SV=1	19.382	2.892	29.5	6	1	0.976	1.057	1.025	0.975	0.971	1.008	0.956508	0.952583	0.988882	0.965991	0.258032	0.64843
Lmscaffold101.134	"Probable NADH dehydrogenase [ubiquinone] 1 alpha subcomplex subunit 5, mitochondrial OS=Arabidopsis thaliana OX=3702 GN=At5g52840 PE=1 SV=1"	19.133	58.845	71	13	1	1.038	1.008	0.974	0.899	1.125	0.964	0.893046	1.11755	0.957616	0.989404	0.885733	16.7209
Lmscaffold101.144	Pyruvate kinase OS=Arabis alpina OX=50452 GN=AALP_AA8G307600 PE=3 SV=1	63.503	128.94	23.8	16	10	1.136	1.003	1.08	0.837	0.921	0.942	0.780056	0.858341	0.877912	0.83877	0.0260678	0.0359226
Lmscaffold101.148	Thylakoid lumen 15.0 kDa protein OS=Arabidopsis lyrata subsp. lyrata OX=81972 GN=ARALYDRAFT_495362 PE=4 SV=1	20.893	13.878	17.1	3	2	1.469	1.167	1.205	0.709	0.693	0.752	0.553762	0.541265	0.587347	0.560791	0.00433465	0.00509452
Lmscaffold101.151	PP2A regulatory subunit TAP46 OS=Arabidopsis thaliana OX=3702 GN=TAP46 PE=1 SV=2	45.826	42.289	17.3	6	2	0.928	0.695	0.943	1.287	1.069	1.1	1.50468	1.24981	1.28605	1.34684	0.0479181	0.0719857
Lmscaffold101.159	SPMS OS=Arabidopsis thaliana OX=3702 GN=AXX17_At5g52050 PE=3 SV=1	39.332	-2	19.2	11	1	1.023	1.042	0.958	1.014	1	0.976	1.00629	0.992392	0.968574	0.989084	0.712019	5.32181
Lmscaffold101.204	26S proteasome regulatory particle chain RPT6-like protein OS=Arabidopsis thaliana OX=3702 GN=MNC6.8 PE=2 SV=1	78.979	80.724	12.4	10	1	0.898	0.958	0.964	1.124	1.23	0.976	1.19574	1.30851	1.0383	1.18085	0.0907145	0.15553
Lmscaffold101.224	Probable bifunctional methylthioribulose-1-phosphate dehydratase/enolase-phosphatase E1 OS=Arabidopsis lyrata subsp. lyrata OX=81972 GN=ARALYDRAFT_331733 PE=3 SV=1	78.816	91.331	14.1	11	3	0.961	0.991	1.005	1.061	1.064	1.02	1.07643	1.07947	1.03483	1.06358	0.0311285	0.0438329
Lmscaffold101.231	Ribosomal protein L11 methyltransferase-like protein OS=Arabidopsis thaliana OX=3702 GN=At5g53920 PE=3 SV=1	39.483	1.7457	4.1	1	1	0.997	1.185	1.071	0.977	0.965	0.819	0.901014	0.889948	0.755303	0.848755	0.0928952	0.160453
Lmscaffold101.242	HGO OS=Arabidopsis thaliana OX=3702 GN=AXX17_At5g53110 PE=4 SV=1	51.53	33.366	8.3	6	2	0.68	0.53	0.961	1.432	1.266	1.16	1.97881	1.74942	1.60295	1.77706	0.0195663	0.0259468
Lmscaffold101.265	"Chlorophyll a-b binding protein, chloroplastic OS=Arabidopsis thaliana OX=3702 GN=AXX17_At5g53320 PE=3 SV=1"	20.649	42.031	18.3	12	1	0.994	1.072	0.973	1.062	0.964	1.036	1.04837	0.951629	1.0227	1.00757	0.864118	13.7745
Lmscaffold101.269	ARF-GAP domain 5 OS=Arabidopsis lyrata subsp. lyrata OX=81972 GN=AGD5 PE=4 SV=1	51.926	6.9759	10	4	2	1.107	0.943	0.889	0.746	1.015	1.302	0.761483	1.03607	1.32902	1.04219	0.823306	10.1328
Lmscaffold101.283	BnaA03g11850D protein OS=Brassica napus OX=3708 GN=BnaA03g11850D PE=4 SV=1	20.523	229.49	59.6	19	2	0.901	0.951	0.929	1.012	1.054	1.11	1.09169	1.137	1.19741	1.14204	0.0144638	0.0185997
Lmscaffold101.294	BnaA10g08390D protein OS=Brassica napus OX=3708 GN=BnaA10g08390D PE=3 SV=1	21.972	31.928	39.4	14	1	1.097	1.058	1.008	0.725	0.998	1.117	0.687638	0.94657	1.05944	0.897882	0.416254	1.43617
Lmscaffold101.340	Pyruvate decarboxylase-2 OS=Arabidopsis lyrata subsp. lyrata OX=81972 GN=PDC2 PE=3 SV=1	44.243	72.809	19.6	10	2	0.945	0.94	0.907	1.141	1.042	1.041	1.226	1.11963	1.11855	1.15473	0.0150284	0.0194082
Lmscaffold101.37	BnaAnng08080D protein OS=Brassica napus OX=3708 GN=BnaAnng08080D PE=4 SV=1	24.31	1.7487	4.6	1	1	1.024	0.982	1.044	1.026	0.946	0.991	1.00918	0.930492	0.974754	0.971475	0.38115	1.22355
Lmscaffold101.371	At5g55210 OS=Arabidopsis thaliana OX=3702 GN=MCO15.16 PE=1 SV=1	19.014	2.9923	11.6	2	2	0.955	1.067	1.046	1.025	0.981	0.941	1.00228	0.959257	0.920143	0.960561	0.391992	1.2856
Lmscaffold101.372	Peptidylprolyl isomerase OS=Arabidopsis thaliana OX=3702 GN=AXX17_At5g54350 PE=3 SV=1	81.584	58.704	31.7	40	5	1.199	1.17	1.156	0.752	0.799	0.764	0.64	0.68	0.650213	0.656738	2.8813e-05	2.94341e-05
Lmscaffold101.373	65-kDa microtubule-associated protein 1 OS=Noccaea caerulescens OX=107243 GN=GA_TR9755_c0_g1_i1_g.30963 PE=4 SV=1	65.671	33.751	22.3	12	1	0.817	0.73	0.68	1.32	1.357	1.119	1.77818	1.82802	1.50741	1.70454	0.00340073	0.00394496
Lmscaffold101.439	"mRNA, clone: RTFL01-14-N15 OS=Eutrema halophilum OX=98038 PE=2 SV=1"	80.052	25.831	43.9	67	2	0.746	0.901	0.777	1.188	1.185	1.225	1.4703	1.46658	1.51609	1.48432	0.00133966	0.00148245
Lmscaffold101.461	4-hydroxy-4-methyl-2-oxoglutarate aldolase OS=Brassica rapa subsp. pekinensis OX=51351 PE=3 SV=1	17.671	8.2946	43.4	7	7	0.945	0.924	0.979	1.064	1.079	1.025	1.12079	1.13659	1.07971	1.11236	0.00933087	0.0115533
Lmscaffold101.464	PEX5 OS=Arabidopsis thaliana OX=3702 GN=AXX17_At5g55460 PE=4 SV=1	86.167	85.323	14.7	9	1	0.944	0.963	1.033	1.028	1.06	0.986	1.04898	1.08163	1.00612	1.04558	0.265311	0.675743
Lmscaffold101.493	EMB2755 OS=Arabidopsis lyrata subsp. lyrata OX=81972 GN=ARALYDRAFT_495758 PE=3 SV=1	63.729	12.091	29.8	22	2	1.005	0.975	1.076	0.933	0.961	1.061	0.915903	0.94339	1.04156	0.96695	0.530213	2.34208
Lmscaffold101.52	STF1 OS=Arabidopsis thaliana OX=3702 GN=AXX17_At5g50680 PE=4 SV=1	68.103	107.05	26.2	15	4	1.168	1.108	1.159	0.82	0.9	0.856	0.716157	0.786026	0.747598	0.749927	0.000650254	0.000702711
Lmscaffold101.531	Glycylpeptide N-tetradecanoyltransferase OS=Arabidopsis thaliana OX=3702 GN=AXX17_At5g56240 PE=3 SV=1	84.499	114.85	18.9	16	4	0.976	1.111	0.918	0.997	0.986	1.026	0.995341	0.984359	1.02429	1.00133	0.98288	126.792
Lmscaffold101.67	BnaCnng32750D protein OS=Brassica napus OX=3708 GN=BnaCnng32750D PE=3 SV=1	39.078	8.507	42.6	16	1	1.011	1.03	0.966	1.079	0.964	0.966	1.07649	0.961756	0.963751	1.00067	0.98823	163.905
Lmscaffold101.94	RD29B OS=Arabidopsis thaliana OX=3702 GN=AXX17_At5g51180 PE=4 SV=1	70.287	14.041	5.4	3	3	0.932	0.891	0.609	1.135	1.096	1.354	1.40008	1.35197	1.67023	1.4741	0.0411759	0.0603094
Lmscaffold101.95	Low-temperature-induced 78 kDa protein OS=Arabidopsis thaliana OX=3702 GN=RD29A PE=1 SV=2	85.839	1.6382	7.7	10	2	0.538	0.467	0.553	1.664	1.444	1.374	3.20411	2.78049	2.6457	2.87677	0.000436247	0.00046566
Lmscaffold101.97	BnaA03g12630D protein OS=Brassica napus OX=3708 GN=BnaA03g12630D PE=3 SV=1	45.781	1.2254	2.2	1	1	1.034	0.848	1.025	1.112	0.991	1.005	1.14757	1.0227	1.03715	1.06914	0.402409	1.34768
Lmscaffold1022.22	Protein disulfide isomerase-like 1-5 OS=Arabidopsis thaliana OX=3702 GN=PDIL1-5 PE=2 SV=1	59.645	3.5052	15.8	11	1	1.006	1.015	0.917	0.989	1.033	1.052	1.00987	1.0548	1.0742	1.04629	0.281145	0.739041
Lmscaffold1022.32	"Cytochrome c oxidase subunit 5b-1, mitochondrial OS=Noccaea caerulescens OX=107243 GN=LE_TR17201_c1_g1_i1_g.55223 PE=4 SV=1"	19.265	1.9875	36	4	1	1.102	1	0.883	1.076	0.964	0.987	1.08141	0.968844	0.99196	1.01407	0.855102	12.7279
Lmscaffold1022.55	"mRNA, clone: RTFL01-04-O19 OS=Eutrema halophilum OX=98038 PE=2 SV=1"	39.934	3.4196	13.5	6	1	0.992	0.975	0.902	1.031	1.017	1.097	1.07808	1.06344	1.14709	1.0962	0.0678412	0.109041
Lmscaffold1022.6	"Hydrolase, alpha/beta fold family protein OS=Arabidopsis lyrata subsp. lyrata OX=81972 GN=ARALYDRAFT_474375 PE=4 SV=1"	41.72	7.8025	31.5	13	1	1.017	0.942	0.971	0.937	1.122	1.02	0.959386	1.14881	1.04437	1.05085	0.438508	1.57863
Lmscaffold1032.15	At1g12570/T12C24_9 OS=Arabidopsis thaliana OX=3702 PE=2 SV=1	64.842	23.177	12.1	6	5	1.164	1.057	1.034	0.951	0.977	0.95	0.876498	0.900461	0.875576	0.884178	0.0375219	0.0542277
Lmscaffold1032.34	UDP-D-glucose/UDP-D-galactose 4-epimerase 1 OS=Arabidopsis lyrata subsp. lyrata OX=81972 GN=UGE1 PE=3 SV=1	45.502	100.96	40.5	24	2	0.992	0.99	1.102	0.924	1.062	0.94	0.898833	1.03307	0.914397	0.948768	0.409066	1.39138
Lmscaffold1032.4	Probable LRR receptor-like serine/threonine-protein kinase At1g12460 OS=Arabidopsis thaliana OX=3702 GN=At1g12460 PE=1 SV=1	71.242	1.8964	1.3	1	1	1.165	0.93	1.001	0.848	0.937	1.123	0.821705	0.907946	1.08818	0.939276	0.588872	2.99422
Lmscaffold1032.43	Glyceraldehyde-3-phosphate dehydrogenase OS=Eutrema salsugineum OX=72664 GN=EUTSA_v10007809mg PE=3 SV=1	42.7	323.31	46.8	91	2	1.046	1.003	1.016	0.977	0.97	0.962	0.956281	0.949429	0.941599	0.949103	0.0180499	0.0237193
Lmscaffold1032.49	Plant intracellular Ras-group-related LRR protein 3 OS=Noccaea caerulescens OX=107243 GN=LC_TR15832_c0_g1_i1_g.54487 PE=4 SV=1	51.296	13.75	20.8	9	5	0.806	0.756	0.811	1.213	1.224	1.232	1.5335	1.54741	1.55752	1.54614	1.9522e-05	1.98758e-05
Lmscaffold1032.56	Proteasome subunit beta type OS=Noccaea caerulescens OX=107243 GN=GA_TR11413_c0_g1_i1_g.36653 PE=3 SV=1	29.725	-2	29.1	13	1	0.937	0.98	1.046	1.019	0.97	1.064	1.03172	0.982113	1.07729	1.03037	0.511975	2.16016
Lmscaffold1047.12	BnaC07g33400D protein OS=Brassica napus OX=3708 GN=BnaC07g33400D PE=4 SV=1	31.688	82.542	22.9	4	3	0.998	1.157	0.999	1.028	1.03	0.803	0.977806	0.979708	0.763792	0.907102	0.348337	1.03875
Lmscaffold1047.18	Binding protein OS=Arabidopsis lyrata subsp. lyrata OX=81972 GN=ARALYDRAFT_493790 PE=4 SV=1	63.54	8.0544	6.8	5	1	0.892	1.06	0.918	0.934	0.946	1.264	0.976307	0.98885	1.32125	1.09547	0.489015	1.95662
Lmscaffold1047.44	GER2 OS=Arabidopsis thaliana OX=3702 GN=AXX17_At1g18790 PE=3 SV=1	36.235	13.857	15.9	6	3	1.008	1.012	1.046	1.065	1.017	0.914	1.04207	0.995108	0.894325	0.977169	0.639699	3.75729
Lmscaffold1047.53	BnaA04g11150D protein OS=Brassica napus OX=3708 GN=BnaA04g11150D PE=4 SV=1	80.026	4.2128	3.8	4	2	1.009	1.048	0.99	0.965	1.031	0.969	0.950115	1.0151	0.954053	0.973088	0.374124	1.18515
Lmscaffold1047.8	Dbj|BAA92898.1 OS=Arabidopsis thaliana OX=3702 PE=4 SV=1	15.269	8.1256	18.2	2	2	1.037	1.068	1.05	0.917	0.94	0.999	0.871949	0.893819	0.949921	0.90523	0.0186151	0.0245268
Lmscaffold106.147	BnaA05g31670D protein OS=Brassica napus OX=3708 GN=BnaA05g31670D PE=4 SV=1	14.117	12.856	38.7	10	1	0.923	0.958	0.943	1.153	1.021	1.021	1.22486	1.08463	1.08463	1.13137	0.0519672	0.0791957
Lmscaffold106.151	U6 snRNA-associated Sm-like protein LSm4 OS=Arabidopsis lyrata subsp. lyrata OX=81972 GN=LSM4 PE=3 SV=1	14.243	7.5153	24.8	5	4	0.949	0.857	0.948	1.112	1.118	1.045	1.21133	1.21786	1.13834	1.18918	0.0106775	0.0133608
Lmscaffold106.162	Mitochondrial Rho GTPase OS=Capsella rubella OX=81985 GN=CARUB_v10000404mg PE=3 SV=1	72.178	-2	15.2	10	1	1.023	0.887	0.78	0.975	1.162	1.183	1.08736	1.29591	1.31933	1.2342	0.0951843	0.16535
Lmscaffold106.207	Protein ECERIFERUM 26-like OS=Noccaea caerulescens OX=107243 GN=LC_TR13110_c0_g1_i1_g.45510 PE=4 SV=1	47.615	7.376	7	2	2	0.901	1.153	1.145	0.931	0.899	0.988	0.873085	0.843076	0.92654	0.8809	0.216822	0.495694
Lmscaffold106.212	BnaC07g49380D protein OS=Brassica napus OX=3708 GN=BnaC07g49380D PE=4 SV=1	38.303	13.162	9	4	1	0.847	0.844	0.865	1.141	1.166	1.156	1.3392	1.36854	1.35681	1.35485	6.54198e-06	6.61894e-06
Lmscaffold106.219	BnaA09g03480D protein OS=Brassica napus OX=3708 GN=BnaA09g03480D PE=3 SV=1	15.518	1.5984	9.7	4	2	1.099	1.043	1.062	0.959	0.976	0.9	0.89794	0.913858	0.842697	0.884831	0.0121867	0.0154323
Lmscaffold106.222	"GDP-D-mannose 3',5'-epimerase OS=Arabidopsis lyrata subsp. lyrata OX=81972 GN=GME PE=4 SV=1"	42.584	4.6061	50.9	35	1	0.986	1.068	0.977	1.057	0.966	0.961	1.04619	0.95612	0.951171	0.984494	0.73146	5.83659
Lmscaffold106.238	Prefoldin subunit 3 OS=Arabidopsis lyrata subsp. lyrata OX=81972 GN=ARALYDRAFT_495010 PE=3 SV=1	19.408	6.5816	18.8	4	3	0.944	0.996	0.898	1.069	0.981	1.13	1.13002	1.037	1.1945	1.12051	0.092083	0.158383
Lmscaffold106.250	BXL1 OS=Arabidopsis thaliana OX=3702 GN=AXX17_At5g48140 PE=4 SV=1	102.91	209.11	28.7	43	2	1.034	1.049	1.204	0.817	0.961	0.943	0.745665	0.877092	0.860663	0.827807	0.0559878	0.0863812
Lmscaffold106.281	KAT5/PKT1/PKT2 peroxisomal 3-keto-acyl-CoA thiolase OS=Arabidopsis lyrata subsp. lyrata OX=81972 GN=ARALYDRAFT_331293 PE=3 SV=1	47.995	88.028	21	9	6	1.017	1.061	1.018	0.946	0.976	0.974	0.916667	0.945736	0.943798	0.935401	0.0187317	0.0247037
Lmscaffold106.310	BnaA02g30200D protein OS=Brassica napus OX=3708 GN=BnaA02g30200D PE=4 SV=1	17.828	95.223	46.7	10	4	1.11	0.857	1.004	0.998	0.98	1.11	1.00774	0.989566	1.12083	1.03938	0.666122	4.26489
Lmscaffold106.314	D-amino acid dehydrogenase OS=Noccaea caerulescens OX=107243 GN=LE_TR2193_c0_g1_i1_g.6085 PE=4 SV=1	49.755	11.641	10	4	4	1.101	1.171	1.075	0.895	0.904	0.863	0.802211	0.810278	0.773529	0.795339	0.00186592	0.00209341
Lmscaffold106.329	AT5g48220/MIF21_11 OS=Arabidopsis thaliana OX=3702 GN=MIF21.11 PE=2 SV=1	42.858	26.484	39.6	16	2	1.156	1.004	1.003	0.886	0.942	1.015	0.840341	0.893456	0.962694	0.89883	0.166095	0.344555
Lmscaffold106.361	Electron carrier/ protein disulfide oxidoreductase OS=Arabidopsis lyrata subsp. lyrata OX=81972 GN=ARALYDRAFT_917592 PE=4 SV=1	35.775	15.859	19.4	7	7	0.93	0.953	0.953	1.074	1.047	1.036	1.13611	1.10755	1.09591	1.11319	0.00142888	0.0015837
Lmscaffold106.366	AT5g42220/K5J14_2 OS=Arabidopsis thaliana OX=3702 GN=At5g42220 PE=2 SV=1	93.666	1.1783	6.3	5	1	1.172	1.242	0.612	1.05	1.019	0.916	1.04098	1.01024	0.90813	0.986451	0.949662	39.3771
Lmscaffold106.369	VAR1 OS=Arabidopsis thaliana OX=3702 GN=AXX17_At5g40110 PE=3 SV=1	75.194	8.823	48.6	70	1	0.991	1.076	1.131	0.952	0.911	0.951	0.893058	0.854597	0.89212	0.879925	0.0405991	0.0592776
Lmscaffold106.393	BRCA1-A complex subunit BRE OS=Noccaea caerulescens OX=107243 GN=MP_TR18527_c0_g1_i1_g.52865 PE=4 SV=1	43.847	8.6163	14.7	7	6	0.923	0.97	1.109	1.03	0.942	1.011	1.02931	0.941372	1.01033	0.993671	0.923443	25.1277
Lmscaffold106.396	"Protein ACCUMULATION AND REPLICATION OF CHLOROPLASTS 6, chloroplastic OS=Arabidopsis thaliana OX=3702 GN=ARC6 PE=1 SV=1"	88.351	7.2129	13.8	11	1	0.979	1.101	0.999	0.95	0.943	1.042	0.925625	0.918805	1.01526	0.953232	0.38661	1.25437
Lmscaffold106.407	"Allene oxide synthase, chloroplastic OS=Arabidopsis thaliana OX=3702 GN=CYP74A PE=1 SV=3"	58.625	83.185	32.1	19	2	0.943	0.834	1.296	0	0.909	0	0	0.887406	0	0.887406
Lmscaffold106.420	Proteasome subunit alpha type OS=Eutrema salsugineum OX=72664 GN=EUTSA_v10011712mg PE=3 SV=1	30.166	116.78	38.1	13	2	0.906	1.201	0.841	1.081	1.099	0.889	1.10007	1.11839	0.904681	1.04104	0.771112	7.39886
Lmscaffold106.433	GYF domain-containing protein OS=Arabidopsis lyrata subsp. lyrata OX=81972 GN=ARALYDRAFT_494724 PE=4 SV=1	182.93	57.037	12.5	20	5	0.968	0.995	0.945	1.032	1.043	0.94	1.06465	1.076	0.969739	1.0368	0.374407	1.18713
Lmscaffold106.436	Thioredoxin OS=Capsella rubella OX=81985 GN=CARUB_v10027387mg PE=3 SV=1	13.536	1.7057	35	6	2	1.001	1.254	0.933	0.907	0.936	0.945	0.853513	0.880803	0.889272	0.874529	0.246605	0.604239
Lmscaffold106.442	RD21B OS=Arabidopsis thaliana OX=3702 GN=AXX17_At5g40980 PE=3 SV=1	51.263	162.86	26	10	1	1.249	0.763	1.177	1.036	0	0.786	0.9746	0	0.739417	0.857008	0.533314	2.3784
Lmscaffold106.45	Alpha/beta-Hydrolases superfamily protein OS=Arabidopsis thaliana OX=3702 GN=At5g25770 PE=2 SV=1	37.268	1.3124	3.6	1	1	1.092	1.124	1.006	0.867	0.948	0.971	0.807263	0.882682	0.904097	0.86468	0.0371698	0.0536743
Lmscaffold106.458	Malate dehydrogenase OS=Noccaea caerulescens OX=107243 GN=GA_TR1767_c0_g1_i1_g.5405 PE=3 SV=1	35.642	29.679	40.1	34	1	1.049	0.979	1.009	0.977	1.022	0.973	0.965097	1.00955	0.961146	0.978597	0.445827	1.63368
Lmscaffold106.473	"Electron transfer flavoprotein subunit beta, mitochondrial OS=Arabidopsis thaliana OX=3702 GN=ETFB PE=1 SV=1"	27.362	15.375	25.9	6	5	1.006	0.911	0.987	1.07	1.048	0.971	1.10537	1.08264	1.0031	1.06371	0.213725	0.485586
Lmscaffold106.474	1-aminocyclopropane-1-carboxylate oxidase homolog 9 OS=Arabidopsis thaliana OX=3702 GN=At5g43440 PE=2 SV=1	67.719	1.6906	12.7	10	1	1.185	1.131	1.136	0.825	0.786	0.942	0.716976	0.683082	0.818656	0.739571	0.00388063	0.00453869
Lmscaffold106.482	BnaA06g36640D protein OS=Brassica napus OX=3708 GN=BnaA06g36640D PE=4 SV=1	51.846	25.669	33.5	14	3	0.94	1.157	1.103	0.882	1	0.929	0.826875	0.9375	0.870938	0.878437	0.153291	0.309783
Lmscaffold106.493	Putative ion channel POLLUX-like 2 OS=Arabidopsis thaliana OX=3702 GN=At5g43745 PE=2 SV=1	92.822	1.8126	5.2	6	1	1.108	0.977	1.233	0.951	0.903	0.837	0.859855	0.816456	0.756781	0.811031	0.0612266	0.0961029
Lmscaffold106.548	Eukaryotic translation initiation factor 3 subunit D OS=Arabidopsis thaliana OX=3702 GN=AXX17_At5g42450 PE=3 SV=1	66.906	46.244	18.5	14	4	1.074	1.028	1.112	0.98	0.929	0.993	0.914748	0.867144	0.926882	0.902925	0.0289127	0.0403135
Lmscaffold106.556	FAD-binding domain-containing protein OS=Arabidopsis lyrata subsp. lyrata OX=81972 GN=ARALYDRAFT_494546 PE=3 SV=1	60.674	3.5382	3.1	2	1	1.154	1.065	1.141	0.892	0.896	0.859	0.796429	0.8	0.766964	0.787798	0.00139663	0.00154698
Lmscaffold106.571	S-adenosyl-L-methionine-dependent methyltransferases superfamily protein OS=Arabidopsis thaliana OX=3702 GN=At5g44600 PE=4 SV=1	35.664	3.5122	9.7	3	3	1.011	1.098	1.144	0.894	0.918	0.946	0.82447	0.846603	0.872425	0.847833	0.0168442	0.0219691
Lmscaffold106.635	ATP-dependent Clp protease proteolytic subunit OS=Arabidopsis thaliana OX=3702 GN=AXX17_At5g43680 PE=3 SV=1	31.542	23.86	17.1	9	5	0.974	0.999	1.096	1.013	0.954	0.96	0.990225	0.932551	0.938416	0.953731	0.319361	0.904705
Lmscaffold106.649	Peptidylprolyl isomerase OS=Arabidopsis thaliana OX=3702 GN=AXX17_At5g44070 PE=4 SV=1	22.239	5.4781	13.9	6	3	1.087	1.086	0.947	0.95	0.972	0.967	0.913462	0.934615	0.929808	0.925962	0.176522	0.373188
Lmscaffold106.673	BnaA02g24150D protein OS=Brassica napus OX=3708 GN=BnaA02g24150D PE=4 SV=1	37.284	2.4825	20.2	10	2	1.242	1.271	1.302	0.707	0.757	0.723	0.555963	0.595282	0.568545	0.573263	1.83095e-05	1.86331e-05
Lmscaffold106.675	GDSL-motif lipase/hydrolase family protein OS=Arabidopsis lyrata subsp. lyrata OX=81972 GN=ARALYDRAFT_494383 PE=3 SV=1	39.621	48.184	11.5	5	5	1.144	1.14	1.169	0.841	0.868	0.823	0.730669	0.754127	0.71503	0.733275	4.25834e-05	4.36421e-05
Lmscaffold106.694	Ornithine aminotransferase (Fragment) OS=Noccaea caerulescens OX=107243 GN=GA_TR8325_c0_g1_i1_g.26974 PE=3 SV=1	51.831	84.432	26.3	18	6	0.887	0.897	0.903	1.132	1.133	1.112	1.26386	1.26498	1.24153	1.25679	9.99039e-06	1.013e-05
Lmscaffold106.695	KH domain-containing protein OS=Arabidopsis lyrata subsp. lyrata OX=81972 GN=ARALYDRAFT_494355 PE=4 SV=1	70.033	5.4354	7.6	4	4	0.879	1.043	0.995	1.073	0.992	1.02	1.10353	1.02023	1.04902	1.05759	0.359605	1.10207
Lmscaffold106.78	AT5g26280/T19G15_130 OS=Arabidopsis thaliana OX=3702 GN=At5g26280 PE=2 SV=1	38.798	110.54	37	18	3	1.008	0.911	0.918	1.068	1.071	1.066	1.12936	1.13253	1.12725	1.12971	0.0171992	0.0224615
Lmscaffold106.82	PWD OS=Arabidopsis thaliana OX=3702 GN=AXX17_At5g26400 PE=4 SV=1	130.77	107.05	18.7	20	2	1.014	1.015	1.054	0.97	0.918	1.041	0.943886	0.893286	1.01297	0.950049	0.248124	0.610107
Lmscaffold106.97	"Glutamate--tRNA ligase, cytoplasmic OS=Arabidopsis thaliana OX=3702 GN=At5g26710 PE=1 SV=1"	80.917	95.589	30.4	34	3	0.971	0.933	0.919	1.154	1.026	1.031	1.22635	1.09033	1.09564	1.13744	0.0442628	0.0656869
Lmscaffold107.1	Photosystem II CP43 reaction center protein OS=Brassica napus OX=3708 GN=BnaC05g32120D PE=3 SV=1	60.185	323.31	22.8	47	10	1.031	1.033	1.011	0.968	0.945	1.006	0.94439	0.921951	0.981463	0.949268	0.053024	0.0810189
Lmscaffold107.5	Ribosomal protein L2 OS=Anastatica hierochuntica OX=663965 GN=rpl2 PE=4 SV=1	15.202	35.873	16.9	8	2	1.122	1.071	1.047	0.976	0.944	0.913	0.903704	0.874074	0.84537	0.874383	0.00904834	0.0111737
Lmscaffold107.6	Photosystem II CP47 reaction center protein OS=Brassica oleracea var. oleracea OX=109376 PE=3 SV=1	39.372	323.31	14	24	4	1.032	1.067	0.981	0.938	0.959	0.99	0.913636	0.934091	0.964286	0.937338	0.092179	0.158587
Lmscaffold1070.14	Heat shock family protein OS=Arabidopsis lyrata subsp. lyrata OX=81972 GN=ARALYDRAFT_481601 PE=3 SV=1	24.156	16.575	27.1	5	3	1.188	1.078	0.967	0.957	0.887	0.931	0.88803	0.823075	0.863903	0.858336	0.08488	0.143653
Lmscaffold108.111	Alpha/beta hydrolase family protein OS=Arabidopsis thaliana OX=3702 GN=At1g73750 PE=4 SV=1	30.305	1.1907	3.6	1	1	0.762	0	0.78	1.353	0.858	1.27	1.75486	1.11284	1.64721	1.50497	0.14355	0.283037
Lmscaffold108.123	ATLP-1 OS=Arabidopsis thaliana OX=3702 GN=AXX17_At1g19130 PE=4 SV=1	9.593	3.0304	29.5	2	2	0.86	1.163	0.826	0.926	1.187	1.051	0.975079	1.24991	1.1067	1.11057	0.467656	1.78797
Lmscaffold108.20	Wall-associated kinase like protein OS=Arabidopsis thaliana OX=3702 GN=At1g66880 PE=2 SV=1	77.492	6.688	3.7	2	2	0.922	0.972	0.948	1.065	1.03	1.079	1.12421	1.08726	1.13899	1.11682	0.00571124	0.00682411
Lmscaffold108.36	Ribulose bisphosphate carboxylase small chain (Fragment) OS=Noccaea caerulescens OX=107243 GN=MP_TR26632_c0_g1_i1_g.77910 PE=3 SV=1	20.315	38.876	60.8	101	1	1.011	0.912	1.039	0.957	0.977	0.949	0.969278	0.989534	0.961175	0.973329	0.54063	2.44072
Lmscaffold108.53	"Probable lactoylglutathione lyase, chloroplastic OS=Arabidopsis thaliana OX=3702 GN=At1g67280 PE=1 SV=1"	39.632	2.222	31	23	1	0.987	0.955	1.01	0.958	0.953	1.149	0.973577	0.968496	1.16768	1.03659	0.616791	3.38846
Lmscaffold108.64	Probable choline kinase 2 OS=Arabidopsis thaliana OX=3702 GN=At1g74320 PE=2 SV=1	38.218	2.2948	7	2	2	0.917	0.923	0.914	1.016	1.126	1.117	1.10675	1.22658	1.21678	1.18337	0.00890298	0.0109825
Lmscaffold108.65	ATHSP101 OS=Arabidopsis lyrata subsp. lyrata OX=81972 GN=ARALYDRAFT_476565 PE=3 SV=1	101.1	39.725	41	77	4	0.619	0.708	0.581	1.344	1.214	1.403	2.11321	1.90881	2.20597	2.076	0.000527661	0.00056549
Lmscaffold108.67	"Probable phosphoribosylformylglycinamidine synthase, chloroplastic/mitochondrial OS=Arabidopsis thaliana OX=3702 GN=At1g74260 PE=2 SV=3"	166.75	31.196	23.6	51	3	1.054	1.032	1.079	0.958	0.937	0.951	0.908057	0.888152	0.901422	0.89921	0.00204644	0.00230485
Lmscaffold108.70	BnaC02g22820D protein OS=Brassica napus OX=3708 GN=BnaC02g22820D PE=4 SV=1	27.726	1.8659	5.4	2	1	0.871	0.913	0.908	1.18	1.066	1.083	1.31501	1.18796	1.20691	1.23663	0.00498302	0.00589934
Lmscaffold108.72	GDPD5 OS=Arabidopsis thaliana OX=3702 GN=AXX17_At1g68590 PE=4 SV=1	43.458	11.085	11.4	4	4	1.015	1.075	0.976	1.014	1.009	0.924	0.992172	0.98728	0.90411	0.961187	0.38819	1.26598
Lmscaffold108.77	Sulfotransferase OS=Eutrema salsugineum OX=72664 GN=EUTSA_v10018795mg PE=3 SV=1	39.025	7.9787	41.8	29	2	0.861	1.225	0.978	1.026	0.898	1.078	1.00457	0.879243	1.05548	0.979765	0.871498	14.7709
Lmscaffold108.78	Sulfotransferase OS=Arabidopsis lyrata subsp. lyrata OX=81972 GN=ARALYDRAFT_676967 PE=3 SV=1	39.931	34.912	31.7	10	7	1.13	1.128	1.062	0.912	0.872	0.991	0.824096	0.787952	0.895482	0.835843	0.0118885	0.0150218
Lmscaffold108.81	60S ribosomal protein L6-3 OS=Noccaea caerulescens OX=107243 GN=LC_TR5204_c0_g1_i1_g.18253 PE=4 SV=1	25.923	8.613	41.6	23	1	0.904	0.986	1.172	1.13	0.993	0.834	1.10712	0.972894	0.817113	0.965709	0.779039	7.73046
Lmscaffold108.82	MAML-3 OS=Arabidopsis thaliana OX=3702 GN=AXX17_At1g68390 PE=3 SV=1	68.149	34.97	22.2	15	5	1.021	1.055	1.041	0.938	1.005	0.996	0.902791	0.967276	0.958614	0.942894	0.0627857	0.0991983
Lmscaffold108.87	"mRNA, clone: RTFL01-25-L22 OS=Eutrema halophilum OX=98038 PE=2 SV=1"	74.858	31.273	12.8	10	8	0.964	0.921	0.993	0.988	1.067	1.04	1.02988	1.11223	1.08409	1.0754	0.0814352	0.136792
Lmscaffold109.15	Multicopper oxidase LPR2 OS=Arabidopsis thaliana OX=3702 GN=LPR2 PE=2 SV=1	66.807	2.3373	1.4	1	1	0.889	1.166	1.023	1.044	0.838	1.06	1.01754	0.816764	1.03314	0.955815	0.694299	4.91513
Lmscaffold109.31	Ran BP2/NZF zinc finger-like superfamily protein OS=Arabidopsis thaliana OX=3702 GN=At1g70650 PE=4 SV=1	34.806	4.0829	10.1	4	3	1.028	1.095	1.002	0.925	0.884	1.017	0.888	0.84864	0.97632	0.90432	0.106988	0.192131
Lmscaffold109.42	AT1G70770 protein OS=Arabidopsis thaliana OX=3702 GN=F15H11.2 PE=1 SV=1	67.316	57.405	24.4	19	1	0.971	0.973	0.942	1.07	1.012	1.047	1.11227	1.05198	1.08836	1.0842	0.0144947	0.0186464
Lmscaffold109.5	GGT2 OS=Arabidopsis thaliana OX=3702 GN=AXX17_At1g64740 PE=4 SV=1	53.298	323.31	61.3	59	13	1.058	1.024	1.005	0.962	0.96	0.988	0.934888	0.932945	0.960155	0.942663	0.0302256	0.0423645
Lmscaffold109.7	Anthranilate phosphoribosyltransferase OS=Arabidopsis thaliana OX=3702 GN=At1g70570 PE=2 SV=1	65.13	53.615	26.8	14	4	1.11	1.12	1.079	0.866	0.848	0.941	0.785131	0.768812	0.853128	0.802357	0.00216449	0.00244532
Lmscaffold1092.1	Nucleolin 1 (Fragment) OS=Noccaea caerulescens OX=107243 GN=LE_TR9847_c1_g1_i1_g.33573 PE=4 SV=1	17.718	15.175	37.8	9	5	1.036	0.985	0.894	1.053	1.028	0.959	1.0837	1.05798	0.986964	1.04288	0.452768	1.68033
Lmscaffold11.106	RNA-dependent RNA polymerase OS=Capsella rubella OX=81985 GN=CARUB_v10008144mg PE=3 SV=1	127.18	3.0642	2.8	3	3	1.176	1.092	1.008	0.999	0.814	0.921	0.914835	0.745421	0.843407	0.834554	0.0668515	0.107104
Lmscaffold11.109	NUP155 OS=Arabidopsis thaliana OX=3702 GN=AXX17_At1g15530 PE=4 SV=1	156.05	2.3668	5.6	7	1	0.959	0.78	1.117	1.034	1.029	1.095	1.08613	1.08088	1.15021	1.10574	0.369464	1.15775
Lmscaffold11.122	Scpl50 OS=Arabidopsis thaliana OX=3702 GN=AXX17_At1g15690 PE=3 SV=1	49.66	25.836	12.4	5	2	0.863	0.877	0.865	1.019	0.914	1.479	1.17351	1.05259	1.70326	1.30979	0.196091	0.429686
Lmscaffold11.124	Scpl50 OS=Arabidopsis thaliana OX=3702 GN=AXX17_At1g15690 PE=3 SV=1	49.715	36.296	14.2	6	3	0.932	1.057	1.021	1.03	0.991	0.986	1.02658	0.987708	0.982724	0.999003	0.981096	108.481
Lmscaffold11.140	BnaC05g11530D protein OS=Brassica napus OX=3708 GN=BnaC05g11530D PE=4 SV=1	16.444	15.598	9	1	1	0.769	0.789	0.893	1.281	1.069	1.225	1.56793	1.30845	1.49939	1.45859	0.00722195	0.00877978
Lmscaffold11.147	Binding protein OS=Arabidopsis lyrata subsp. lyrata OX=81972 GN=ARALYDRAFT_312521 PE=4 SV=1	169.95	21.673	5.6	10	4	1.198	1.042	1.112	0.866	0.823	0.852	0.77506	0.736575	0.76253	0.758055	0.00447987	0.00527497
Lmscaffold11.153	MBD10 OS=Arabidopsis thaliana OX=3702 GN=AXX17_At1g16080 PE=4 SV=1	50.807	195.8	32	14	6	0.932	0.919	0.899	1.098	1.055	1.097	1.19782	1.15091	1.19673	1.18182	0.000622636	0.00067151
Lmscaffold11.156	F9L1.32 protein OS=Arabidopsis thaliana OX=3702 GN=At1g15370 PE=1 SV=1	15.17	1.285	7.6	1	1	1.015	1.062	0.951	1.003	0.929	1.054	0.993725	0.92041	1.04425	0.986129	0.787153	8.09942
Lmscaffold11.18	At1g13930/F16A14.27 OS=Arabidopsis thaliana OX=3702 GN=F7A19.2 PE=1 SV=1	15.5	81.87	45.3	11	3	0.746	0.782	0.782	1.315	1.163	1.168	1.70779	1.51039	1.51688	1.57835	0.000967596	0.00105763
Lmscaffold11.186	Kelch repeat-containing F-box family protein OS=Arabidopsis lyrata subsp. lyrata OX=81972 GN=ARALYDRAFT_471761 PE=4 SV=1	39.947	31.565	7	2	2	0.844	0.904	0.863	1.139	1.2	1.07	1.30869	1.37878	1.22941	1.30563	0.00304821	0.00351263
Lmscaffold11.188	Pyrophosphate-energized vacuolar membrane proton pump 1 OS=Rorippa aquatica OX=65950 GN=AVP1 PE=2 SV=1	80.627	187.19	20.6	27	1	0.964	0.933	0.965	1.069	1.062	1.023	1.12055	1.11321	1.07233	1.10203	0.00538745	0.00640536
Lmscaffold11.192	"Arogenate dehydrogenase 2, chloroplastic (Fragment) OS=Noccaea caerulescens OX=107243 GN=MP_TR20218_c0_g1_i1_g.57624 PE=4 SV=1"	40.298	27.47	11.7	3	2	1.157	1.041	1.115	0.904	0.913	0.877	0.818593	0.826743	0.794144	0.81316	0.00440237	0.00517934
Lmscaffold11.218	BnaC05g12200D protein OS=Brassica napus OX=3708 GN=BnaC05g12200D PE=4 SV=1	50.947	35.536	19.6	10	7	0.975	1.031	0.981	1.016	1.016	0.954	1.02042	1.02042	0.958152	0.999665	0.990824	246.503
Lmscaffold11.222	"mRNA, clone: RTFL01-47-M11 OS=Eutrema halophilum OX=98038 PE=2 SV=1"	71.218	203.43	55.8	85	10	0.296	0.291	0.389	1.472	1.458	1.437	4.52459	4.48156	4.41701	4.47439	4.57475e-06	4.6232e-06
Lmscaffold11.227	Malic enzyme OS=Capsella rubella OX=81985 GN=CARUB_v10022207mg PE=3 SV=1	69.65	28.791	15.6	9	8	0.989	1.088	1.065	0.961	0.958	0.932	0.917568	0.914704	0.889879	0.907384	0.0362473	0.0521692
Lmscaffold11.238	AT1G16240 protein OS=Arabidopsis thaliana OX=3702 GN=At1g16240 PE=2 SV=1	25.923	7.4455	5.2	1	1	1.041	1.141	1.147	0.951	0.795	0.938	0.857014	0.716431	0.845299	0.806248	0.0239155	0.0326082
Lmscaffold11.280	High chlorophyll fluorescence phenotype 173 OS=Arabidopsis thaliana OX=3702 GN=F17F16.7 PE=2 SV=1	66.195	2.6774	20.9	17	1	0.918	1.167	0.989	0.971	0.974	0.996	0.947625	0.950553	0.972023	0.956734	0.583713	2.93161
Lmscaffold11.29	"[Fructose-bisphosphate aldolase]-lysine N-methyltransferase, chloroplastic OS=Arabidopsis thaliana OX=3702 GN=LSMT-L PE=1 SV=1"	54.748	10.663	15.9	7	3	1.038	1.1	0.931	0.976	0.973	0.994	0.954057	0.951124	0.971652	0.958944	0.446441	1.63938
Lmscaffold11.308	Protein SRG1 OS=Arabidopsis thaliana OX=3702 GN=SRG1 PE=2 SV=1	39.187	19.029	14	4	3	1.013	1.098	1.03	1.002	1.127	0.904	0.95702	1.07641	0.863419	0.965616	0.632087	3.61801
Lmscaffold11.312	D111/G-patch domain-containing protein OS=Arabidopsis lyrata subsp. lyrata OX=81972 GN=ARALYDRAFT_471905 PE=3 SV=1	87.271	4.5525	3	2	2	0.928	1.008	0.961	1.01	1.013	1.095	1.04591	1.04902	1.13393	1.07629	0.11195	0.203721
Lmscaffold11.329	Tau class glutathione S-transferase OS=Capsella rubella OX=81985 GN=GSTU5 PE=2 SV=1	25.63	41.292	42	26	1	0.956	0.85	0.995	1.044	1.076	0.971	1.11817	1.15245	1.03999	1.10353	0.144009	0.284345
Lmscaffold11.337	"Alanine aminotransferase 1, mitochondrial OS=Noccaea caerulescens OX=107243 GN=GA_TR15861_c9_g1_i1_g.49240 PE=4 SV=1"	59.703	10.819	29.4	35	3	1.032	0.997	0.975	1.029	0.953	1.029	1.02763	0.951731	1.02763	1.00233	0.942288	34.3664
Lmscaffold11.352	"Lipoxygenase 3, chloroplastic OS=Arabidopsis thaliana OX=3702 GN=LOX3 PE=2 SV=1"	115.94	-2	2	2	1	1.048	1.03	1.05	0.942	0.918	1.023	0.903453	0.880435	0.981138	0.921675	0.0652903	0.104052
Lmscaffold11.372	BnaA06g11890D protein OS=Brassica napus OX=3708 GN=BnaA06g11890D PE=4 SV=1	36.262	219.21	37.8	19	3	0.993	1.022	0.997	1.017	1.114	0.975	1.01295	1.10956	0.971116	1.03121	0.498524	2.04037
Lmscaffold11.379	Serine/threonine-protein phosphatase 2A 55 kDa regulatory subunit B OS=Capsella rubella OX=81985 GN=CARUB_v10008904mg PE=3 SV=1	27.821	1.8521	19.9	5	1	1.026	0.999	0.874	1.044	1.046	1.024	1.08037	1.08244	1.05968	1.07416	0.204649	0.454588
Lmscaffold11.393	ABC transporter G family member 11 OS=Noccaea caerulescens OX=107243 GN=GA_TR10739_c0_g1_i1_g.34836 PE=4 SV=1	78.314	5.3376	4.8	3	2	1.045	1.056	1.056	1	0.906	0.95	0.950269	0.860944	0.902756	0.904656	0.0215469	0.0289314
Lmscaffold11.411	At1g18070 OS=Arabidopsis thaliana OX=3702 GN=At1g18070 PE=1 SV=1	59.057	46.774	22.8	21	2	0.935	0.978	0.984	1.126	1.047	0.947	1.16603	1.08423	0.98067	1.07698	0.240981	0.581459
Lmscaffold11.413	RACK1A_AT OS=Arabidopsis thaliana OX=3702 GN=AXX17_At1g18980 PE=4 SV=1	35.772	151.74	45.7	25	2	1.011	0.985	1.054	1.012	0.94	1.012	0.99541	0.92459	0.99541	0.971803	0.411793	1.40684
Lmscaffold11.417	Mitogen-activated protein kinase OS=Eutrema salsugineum OX=72664 GN=EUTSA_v10007165mg PE=4 SV=1	64.957	64.514	16.3	11	5	0.976	1.035	1.029	0.91	1.105	0.99	0.898026	1.09046	0.976974	0.988487	0.85439	12.6095
Lmscaffold11.433	Berberine bridge enzyme-like 7 OS=Arabidopsis thaliana OX=3702 GN=FOX5 PE=3 SV=1	59.398	39.812	20.5	11	4	1.096	0.938	0.892	1.045	1.075	0.966	1.07143	1.10219	0.990431	1.05468	0.487449	1.94477
Lmscaffold11.57	SAC52 OS=Arabidopsis thaliana OX=3702 GN=AXX17_At1g14900 PE=4 SV=1	13.206	3.3378	52.1	17	2	1.05	1.013	0.958	1.002	1.02	0.968	0.995035	1.01291	0.961271	0.989738	0.753877	6.68982
Lmscaffold11.68	"Single-stranded DNA-binding protein WHY1, chloroplastic OS=Arabidopsis thaliana OX=3702 GN=WHY1 PE=1 SV=1"	28.938	16.48	17.6	6	2	0.992	0.982	0.962	1.084	1	0.996	1.10763	1.0218	1.01771	1.04905	0.185021	0.397795
Lmscaffold11.78	Plant UBX domain-containing protein 7 OS=Arabidopsis thaliana OX=3702 GN=PUX7 PE=1 SV=1	48.842	1.8787	2.3	1	1	1.067	0.989	1.068	0.931	0.958	0.996	0.894046	0.919974	0.956466	0.923496	0.0689398	0.111372
Lmscaffold11.82	VALRS OS=Arabidopsis thaliana OX=3702 GN=AXX17_At1g15220 PE=3 SV=1	122.59	46.458	18.9	26	3	0.984	1.018	0.994	1.009	1.035	0.974	1.01035	1.03638	0.9753	1.00734	0.736797	6.03118
Lmscaffold11.84	Probable splicing factor 3A subunit 1 OS=Arabidopsis thaliana OX=3702 GN=At1g14650 PE=1 SV=2	87.44	15.843	8.8	8	1	0.954	0.843	0.892	1.044	1.211	1.07	1.16475	1.35106	1.19375	1.23652	0.0254784	0.034972
Lmscaffold11.86	Transmembrane 9 superfamily member OS=Arabis alpina OX=50452 GN=AALP_AA5G009400 PE=3 SV=1	93.624	1.3665	10.9	11	1	0.998	1.026	1.019	0.955	1.026	0.988	0.941505	1.0115	0.974039	0.975682	0.32825	0.946436
Lmscaffold110.138	Aspartate aminotransferase OS=Arabidopsis lyrata subsp. lyrata OX=81972 GN=ARALYDRAFT_482020 PE=4 SV=1	47.877	2.3045	53	23	1	0.963	0.937	0.966	0.903	1.127	1.115	0.94522	1.17969	1.16713	1.09735	0.2735	0.708516
Lmscaffold110.142	Expressed protein OS=Arabidopsis thaliana OX=3702 GN=At2g30930 PE=1 SV=1	15.892	33.079	50.3	10	3	0.929	0.997	0.994	1.023	0.978	1.064	1.05103	1.00479	1.09315	1.04966	0.220284	0.508113
Lmscaffold110.149	BnaA04g17910D protein OS=Brassica napus OX=3708 GN=BnaA04g17910D PE=3 SV=1	24.278	11.001	41.4	15	1	1.048	0.998	0.991	0.975	1.01	1.047	0.963122	0.997695	1.03424	0.998354	0.954519	43.7446
Lmscaffold110.159	GPI-anchored protein OS=Arabidopsis thaliana OX=3702 GN=At2g30700 PE=2 SV=1	64.877	13.456	5.4	4	2	1.093	1.013	1.233	0.928	0.811	0.932	0.833783	0.728661	0.837376	0.79994	0.0420866	0.0618774
Lmscaffold110.174	NET4B OS=Arabidopsis thaliana OX=3702 GN=AXX17_At2g26600 PE=4 SV=1	44.744	1.2941	1.8	1	1	1.241	1.609	1.304	0.55	0.522	0.774	0.397208	0.376986	0.558979	0.444391	0.00518403	0.0061509
Lmscaffold110.176	Cinnamate-4-hydroxylase OS=Lepidium apetalum OX=153459 GN=C4H PE=2 SV=1	57.757	32.313	23.8	13	10	1.074	1.044	1.081	0.916	0.931	0.943	0.859018	0.873085	0.884339	0.872148	0.000585107	0.00062967
Lmscaffold110.216	Ubiquitin-activating enzyme E1 1 OS=Noccaea caerulescens OX=107243 GN=LC_TR11648_c0_g1_i1_g.41006 PE=3 SV=1	122.59	17.47	32.8	48	1	1.023	1.067	0.926	0.994	1.084	0.917	0.988727	1.07825	0.912135	0.993037	0.917848	23.5064
Lmscaffold110.256	BnaC04g54400D protein OS=Brassica napus OX=3708 GN=BnaC04g54400D PE=4 SV=1	17.415	2.4851	10.8	2	1	1.001	1.06	1.029	0.999	0.877	1.047	0.969903	0.851456	1.0165	0.945955	0.356003	1.08483
Lmscaffold110.260	Tubulin beta chain OS=Capsella rubella OX=81985 GN=CARUB_v10023206mg PE=3 SV=1	30.333	27.64	41.3	10	1	1.208	1.008	0.771	0.978	0.867	1.175	0.982256	0.870773	1.18011	1.01105	0.946872	38.1266
Lmscaffold110.262	BnaA05g12530D protein OS=Brassica napus OX=3708 GN=BnaA05g12530D PE=3 SV=1	17.587	-2	49	32	1	0.481	0.614	0.556	1.428	1.487	1.468	2.59479	2.702	2.66747	2.65475	2.73852e-05	2.79632e-05
Lmscaffold110.263	Glutathione S-transferase U5 OS=Noccaea caerulescens OX=107243 GN=LC_TR18956_c0_g1_i1_g.63392 PE=4 SV=1	26.009	28.685	29	20	5	0.922	0.845	0.827	1.126	1.121	1.165	1.30224	1.29645	1.34734	1.31534	0.00107649	0.00118054
Lmscaffold110.28	CTP:phosphocholine cytidylyltransferase OS=Arabidopsis lyrata subsp. lyrata OX=81972 GN=ARALYDRAFT_482154 PE=4 SV=1	36.432	6.0074	15.3	4	4	0.929	1.075	1.058	1.042	0.968	1.149	1.0209	0.9484	1.12573	1.03168	0.667691	4.29468
Lmscaffold110.284	Ftsh3 OS=Arabidopsis thaliana OX=3702 GN=AXX17_At2g25190 PE=3 SV=1	90.464	19.592	11.2	11	1	1.082	1.124	0.928	1.007	0.931	0.941	0.963944	0.891193	0.900766	0.918634	0.255933	0.639464
Lmscaffold110.29	Early endosome antigen OS=Arabidopsis thaliana OX=3702 GN=At2g32240 PE=1 SV=1	149.54	66.083	24.8	38	6	0.968	0.966	1.007	1.065	0.954	1.039	1.08637	0.973138	1.05984	1.03978	0.34051	0.999576
Lmscaffold110.309	BnaAnng37270D protein OS=Brassica napus OX=3708 GN=BnaAnng37270D PE=4 SV=1	27.106	4.9319	23.6	15	1	0.78	1.2	0.981	0.723	1.114	1.213	0.732523	1.12867	1.22898	1.03006	0.885029	16.6176
Lmscaffold110.35	HSP70T-2 OS=Arabidopsis lyrata subsp. lyrata OX=81972 GN=ARALYDRAFT_920155 PE=3 SV=1	61.28	25.475	25.4	20	7	0.65	0.734	0.755	1.337	1.285	1.268	1.87518	1.80224	1.7784	1.81861	0.000107093	0.000111129
Lmscaffold110.38	BnaCnng59160D protein OS=Brassica napus OX=3708 GN=BnaCnng59160D PE=4 SV=1	32.17	62.397	29	11	2	1.065	1.03	0.953	1.056	0.936	1.106	1.03937	0.92126	1.08858	1.0164	0.796011	8.42707
Lmscaffold110.44	DNA topoisomerase OS=Arabidopsis lyrata subsp. lyrata OX=81972 GN=ARALYDRAFT_482130 PE=3 SV=1	96.938	2.3934	2.1	1	1	0.783	0.809	1.167	1.24	1.026	1.001	1.34831	1.11562	1.08844	1.18412	0.308512	0.85079
Lmscaffold110.60	Leucine-rich repeat receptor-like serine/threonine/tyrosine-protein kinase SOBIR1 OS=Arabidopsis thaliana OX=3702 GN=SOBIR1 PE=1 SV=1	67.292	18.89	7	4	4	1.203	1.109	1.272	0.784	0.809	0.813	0.65625	0.677176	0.680525	0.671317	0.0012259	0.00134992
Lmscaffold110.68	"Acetolactate synthase small subunit 2, chloroplastic OS=Arabidopsis thaliana OX=3702 GN=At2g31810 PE=1 SV=1"	53.667	80.97	20.1	10	1	1.002	1.002	0.96	0.975	1.036	1.037	0.986842	1.04858	1.0496	1.02834	0.322454	0.920204
Lmscaffold110.69	At2g31800 OS=Arabidopsis thaliana OX=3702 GN=At2g31800 PE=2 SV=1	34.787	19.668	13.2	3	3	0.976	1.06	1.13	0.946	0.973	0.853	0.896399	0.921984	0.808275	0.875553	0.0842964	0.142423
Lmscaffold110.71	Glycosyltransferase OS=Eutrema salsugineum OX=72664 GN=EUTSA_v10016636mg PE=3 SV=1	45.701	8.5484	9.6	5	4	1.242	1.281	1.282	0.672	0.709	0.768	0.529829	0.559001	0.605519	0.564783	5.7714e-05	5.93849e-05
Lmscaffold110.73	Methyltransferase-like protein 13 OS=Noccaea caerulescens OX=107243 GN=LC_TR14201_c0_g1_i1_g.48847 PE=4 SV=1	83.949	2.1824	2.5	3	2	1.089	1.092	1.007	1.004	0.89	0.98	0.944793	0.837516	0.922208	0.901506	0.078298	0.130018
Lmscaffold1108.7	"Thioredoxin M2, chloroplastic OS=Noccaea caerulescens OX=107243 GN=LE_TR13940_c0_g1_i1_g.44746 PE=4 SV=1"	10.147	5.324	84.8	27	1	0.991	1.03	1.037	1.052	0.902	0.974	1.03205	0.884892	0.955526	0.957489	0.395921	1.30959
Lmscaffold111.108	UGE3 OS=Arabidopsis thaliana OX=3702 GN=AXX17_At1g56590 PE=3 SV=1	39.154	50.67	35	16	6	0.937	1.062	1.086	0.868	0.923	1.038	0.844084	0.897569	1.0094	0.917018	0.27862	0.729374
Lmscaffold111.132	Class I peptide chain release factor OS=Arabidopsis thaliana OX=3702 GN=At1g62850 PE=2 SV=1	19.043	5.8053	17.1	3	2	0.961	0.926	0.935	1.105	1.018	1.065	1.1747	1.08221	1.13218	1.1297	0.011006	0.0138065
Lmscaffold111.151	"Acid beta-fructofuranosidase 3, vacuolar OS=Noccaea caerulescens OX=107243 GN=LC_TR8122_c0_g1_i1_g.28490 PE=3 SV=1"	71.488	119.56	27.7	15	1	1.002	1.147	1.01	1.106	0.909	0.843	1.05033	0.863248	0.80057	0.904717	0.336527	0.983324
Lmscaffold111.152	Kas III OS=Arabidopsis lyrata subsp. lyrata OX=81972 GN=ARALYDRAFT_475085 PE=3 SV=1	43.056	28.561	24.6	7	2	1.002	0.954	0.981	0.995	1.101	0.98	1.01634	1.12462	1.00102	1.04733	0.316788	0.891616
Lmscaffold111.166	Phox2 OS=Arabidopsis thaliana OX=3702 GN=AXX17_At1g55690 PE=1 SV=1	83.177	-2	18.4	22	1	0.775	0.887	0.92	1.161	1.212	1.067	1.34895	1.40821	1.23974	1.3323	0.00942272	0.0116732
Lmscaffold111.167	ACC oxidase 2 OS=Lepidium sativum OX=33125 GN=ACO2 PE=2 SV=1	32.831	168.75	35.1	17	2	1.316	1.305	1.346	0.66	0.692	0.645	0.499118	0.523317	0.487774	0.503403	3.75918e-06	3.79624e-06
Lmscaffold111.21	BnaA09g12190D protein OS=Brassica napus OX=3708 GN=BnaA09g12190D PE=4 SV=1	27.774	101.44	35.6	16	2	1.001	1.023	1.069	0.98	0.826	0.979	0.950533	0.801164	0.949564	0.90042	0.135084	0.261314
Lmscaffold111.22	Ribosomal protein S6 family protein OS=Arabidopsis lyrata subsp. lyrata OX=81972 GN=ARALYDRAFT_474896 PE=3 SV=1	21.689	53.48	8.6	5	1	1.024	1.058	1.06	0.944	0.922	0.996	0.901337	0.880331	0.950987	0.910885	0.0198592	0.0263955
Lmscaffold111.24	BnaA09g12210D protein OS=Brassica napus OX=3708 GN=BnaA09g12210D PE=4 SV=1	40.418	58.208	22.5	8	2	0.797	1.301	0.917	0.931	1.07	1.001	0.926368	1.06468	0.99602	0.995688	0.97933	98.8697
Lmscaffold111.275	Arf GTPase-activating domain-containing protein OS=Arabidopsis lyrata subsp. lyrata OX=81972 GN=ARALYDRAFT_475245 PE=4 SV=1	86.61	2.9117	1.2	1	1	1.067	1.008	0.967	1.007	0.976	0.987	0.993097	0.962525	0.973373	0.976331	0.474112	1.8461
Lmscaffold111.312	Splicing factor PWI domain-containing protein / RNA recognition motif (RRM)-containing protein OS=Arabidopsis thaliana OX=3702 GN=At1g60200 PE=1 SV=1	102.07	10.684	7.8	6	6	0.934	0.985	0.942	1.039	1.092	1.02	1.08948	1.14505	1.06956	1.10136	0.0224485	0.0303525
Lmscaffold111.335	Pyruvate dehydrogenase E1 component subunit alpha OS=Capsella rubella OX=81985 GN=CARUB_v10020439mg PE=4 SV=1	43.099	99.499	41	28	1	1.073	1.069	0.761	1.087	1.01	1.014	1.12332	1.04375	1.04788	1.07165	0.549925	2.55045
Lmscaffold111.337	PDR8/PEN3 OS=Arabidopsis lyrata subsp. lyrata OX=81972 GN=ARALYDRAFT_475320 PE=3 SV=1	161.35	174.87	19.6	38	1	0.765	0.947	0.862	1.105	1.079	1.263	1.28788	1.25758	1.47203	1.33916	0.0202057	0.0269075
Lmscaffold111.367	NAT2 OS=Arabidopsis thaliana OX=3702 GN=AXX17_At1g52340 PE=4 SV=1	28.958	19.85	6.3	1	1	1.221	1.174	0.954	0.924	0.853	0.88	0.82771	0.764109	0.788295	0.793371	0.053075	0.0811146
Lmscaffold111.46	"6-phosphogluconate dehydrogenase, decarboxylating OS=Capsella rubella OX=81985 GN=CARUB_v10022193mg PE=3 SV=1"	53.203	4.2517	39.6	23	1	1.079	0.877	1.147	1.057	0.828	1.024	1.02191	0.800516	0.99001	0.93748	0.581866	2.89934
Lmscaffold111.63	"2-C-methyl-D-erythritol 2,4-cyclodiphosphate synthase OS=Arabidopsis lyrata subsp. lyrata OX=81972 GN=ARALYDRAFT_315035 PE=3 SV=1"	25.211	159.08	26	6	1	1.022	1.002	1.073	0.917	1	0.996	0.888279	0.968679	0.964805	0.940588	0.148352	0.295686
Lmscaffold111.64	"Monodehydroascorbate reductase, chloroplastic OS=Noccaea caerulescens OX=107243 GN=GA_TR12622_c0_g1_i1_g.40337 PE=4 SV=1"	52.573	3.6795	54.9	43	2	1.055	0.992	0.885	1.052	0.955	1.074	1.0764	0.977149	1.09891	1.05082	0.4655	1.76905
Lmscaffold111.78	Peptidase M1 family protein OS=Arabidopsis thaliana OX=3702 GN=At1g63770 PE=4 SV=2	109.8	33.064	27.6	40	4	0.94	0.982	1.199	1.138	0.955	0.867	1.09388	0.917975	0.833387	0.948414	0.660125	4.16148
Lmscaffold1119.10	RNA recognition motif-containing protein OS=Arabidopsis lyrata subsp. lyrata OX=81972 GN=ARALYDRAFT_910548 PE=4 SV=1	108.53	3.8501	4.6	4	4	0.805	0.941	0.861	1.179	1.179	1.057	1.35673	1.35673	1.21634	1.30993	0.00895152	0.0110463
Lmscaffold1119.2	ESE3 OS=Arabidopsis thaliana OX=3702 GN=AXX17_At5g25050 PE=4 SV=1	21.251	1.289	4.8	1	1	0.907	1.005	1.074	1.033	1.009	0.988	1.03784	1.01373	0.992632	1.01474	0.784539	8.00161
Lmscaffold1119.27	Transducin/WD40 repeat-like superfamily protein OS=Arabidopsis thaliana OX=3702 GN=MXC17.10 PE=4 SV=1	199.27	177.14	11.2	19	2	0.963	1.246	0.935	1.062	0.814	0.863	1.01336	0.776718	0.823473	0.871183	0.340799	1.00127
Lmscaffold1119.3	CYP71B14 OS=Arabidopsis thaliana OX=3702 GN=AXX17_At5g25040 PE=3 SV=1	56.511	7.3546	9.1	4	4	0.937	1.066	0.987	1.016	0.982	0.97	1.0194	0.985284	0.973244	0.992642	0.86345	13.6081
Lmscaffold1119.37	URM23 OS=Arabidopsis thaliana OX=3702 GN=AXX17_At5g24360 PE=4 SV=1	38.094	7.486	12.5	4	4	0.912	1.041	0.917	1.079	1.006	1.063	1.12787	1.05157	1.11115	1.09686	0.123725	0.232247
Lmscaffold1119.45	PGL5 OS=Arabidopsis thaliana OX=3702 GN=AXX17_At5g24260 PE=4 SV=1	28.477	78.346	30.3	16	6	0.994	0.993	0.963	1.014	1.022	1.035	1.03119	1.03932	1.05254	1.04102	0.0273272	0.0378677
Lmscaffold1119.46	"Putative 6-phosphogluconolactonase 5, chloroplastic (Fragment) OS=Noccaea caerulescens OX=107243 GN=LC_TR6562_c0_g1_i1_g.22176 PE=4 SV=1"	35.746	127.02	29.5	15	10	0.989	0.981	0.985	1.059	0.987	0.996	1.07513	1.00203	1.01117	1.02944	0.271724	0.702087
Lmscaffold1119.61	"Starch synthase, chloroplastic/amyloplastic (Fragment) OS=Arabidopsis thaliana OX=3702 GN=AT5G24300 PE=2 SV=1"	64.968	62.383	29.8	16	4	1.131	0.975	1.177	0.843	0.888	0.823	0.770332	0.811453	0.752056	0.777947	0.0192307	0.0254486
Lmscaffold113.147	PDX2 OS=Arabidopsis thaliana OX=3702 GN=AXX17_At5g59980 PE=3 SV=1	27.562	55.062	33.3	7	6	1.062	1.039	1.046	0.98	0.963	0.982	0.934223	0.918017	0.93613	0.929457	0.00123992	0.00136666
Lmscaffold113.152	Protein transport protein Sec61 subunit beta OS=Brassica rapa subsp. pekinensis OX=51351 PE=3 SV=1	10.679	18.487	32.1	3	3	1.025	0.77	0.965	1.152	1.023	1.079	1.25217	1.11196	1.17283	1.17899	0.126589	0.239299
Lmscaffold113.183	4-hydroxy-3-methylbut-2-en-1-yl diphosphate synthase OS=Lepidium apetalum OX=153459 PE=2 SV=1	82.415	2.0611	30	28	1	1.128	1.185	0.999	0.735	0.923	1.033	0.665761	0.836051	0.935688	0.8125	0.11468	0.210725
Lmscaffold113.221	"Probable alanine--tRNA ligase, chloroplastic OS=Arabidopsis thaliana OX=3702 GN=EMB1030 PE=1 SV=1"	121.74	21.219	14	14	8	1.064	1.104	1.111	0.899	0.875	0.891	0.822507	0.800549	0.815188	0.812748	0.000228822	0.000240491
Lmscaffold113.230	Probable 2-carboxy-D-arabinitol-1-phosphatase OS=Arabidopsis thaliana OX=3702 GN=At5g22620 PE=1 SV=1	46.192	16.96	15.8	9	3	1.039	0.93	1.008	1.052	1.046	1.03	1.06013	1.05408	1.03796	1.05072	0.202813	0.449649
Lmscaffold113.250	RuvB-like helicase OS=Capsella rubella OX=81985 GN=CARUB_v10000923mg PE=3 SV=1	50.272	86.436	28.6	14	1	0.866	0.974	1.094	1.007	0.935	1.141	1.02965	0.956033	1.16667	1.05078	0.607833	3.24955
Lmscaffold113.253	"mRNA, clone: RTFL01-06-H15 OS=Eutrema halophilum OX=98038 PE=2 SV=1"	39.03	10.922	18.2	7	2	0.889	0.972	0.965	0.977	1.062	1.184	1.03715	1.12739	1.2569	1.14048	0.114208	0.209471
Lmscaffold113.283	Outer envelope protein 61 OS=Noccaea caerulescens OX=107243 GN=GA_TR12453_c0_g1_i1_g.39874 PE=4 SV=1	62.585	2.4753	12.1	6	1	1.062	0.851	1.331	0.892	0.97	0.902	0.824908	0.897041	0.834155	0.852035	0.320005	0.907635
Lmscaffold113.295	DNAJ heat shock N-terminal domain-containing protein OS=Arabidopsis lyrata subsp. lyrata OX=81972 GN=ARALYDRAFT_910169 PE=4 SV=1	24.601	45.512	21.5	9	2	0.993	0.985	0.932	0.966	0.963	1.114	0.995876	0.992784	1.14845	1.0457	0.453014	1.68304
Lmscaffold113.310	Homoserine dehydrogenase OS=Arabidopsis thaliana OX=3702 GN=AXX17_At5g21030 PE=3 SV=1	40.204	9.2924	13.9	6	5	1	0.976	0.965	1.056	1.014	0.998	1.07718	1.03434	1.01802	1.04318	0.103506	0.183654
Lmscaffold113.337	Sucrose synthase OS=Arabidopsis lyrata subsp. lyrata OX=81972 GN=ARALYDRAFT_910122 PE=3 SV=1	92.735	98.382	27.2	24	3	0.807	0.924	0.813	0.968	1.29	1.214	1.14151	1.52123	1.4316	1.36478	0.0413807	0.0606987
Lmscaffold113.349	COPT5 OS=Arabidopsis thaliana OX=3702 GN=AXX17_At5g20630 PE=4 SV=1	15.557	2.8834	8.3	2	1	0.964	0.965	0.934	1.124	0.91	1.119	1.17779	0.953545	1.17255	1.10129	0.246355	0.602778
Lmscaffold113.383	40S ribosomal protein S8 OS=Brassica oleracea var. oleracea OX=109376 GN=106324744 PE=3 SV=1	25.2	12.276	46.2	21	1	1.05	1.061	1.084	1.005	0.91	0.903	0.943662	0.85446	0.847887	0.882003	0.0216849	0.0291616
Lmscaffold113.387	Putative galactinol--sucrose galactosyltransferase 6 (Fragment) OS=Noccaea caerulescens OX=107243 GN=MP_TR20993_c0_g1_i1_g.59555 PE=4 SV=1	77.976	6.3204	9.2	6	4	1.034	1.061	0.927	1.001	0.985	1.003	0.993713	0.977829	0.995698	0.98908	0.803189	8.74221
Lmscaffold113.413	"Putative plastid-lipid-associated protein 8, chloroplastic (Fragment) OS=Noccaea caerulescens OX=107243 GN=MP_TR19341_c0_g1_i1_g.55268 PE=4 SV=1"	26.642	6.2687	26.2	7	1	1.199	1.543	0.827	0.577	0.871	0.982	0.48501	0.732138	0.825441	0.680863	0.188035	0.406282
Lmscaffold113.42	"D-xylose-proton symporter-like 3, chloroplastic OS=Arabidopsis thaliana OX=3702 GN=At5g59250 PE=1 SV=2"	59.051	6.3959	4.9	5	3	0.94	0.979	1	0.994	1.029	1	1.02158	1.05755	1.02775	1.03563	0.168246	0.350061
Lmscaffold113.433	Protein phosphatase 1 regulatory inhibitor subunit PPP1R7 homolog OS=Arabidopsis thaliana OX=3702 GN=At5g19680 PE=1 SV=1	36.818	7.6119	16.2	5	4	1.04	1.058	1.043	0.949	0.952	0.97	0.906399	0.909265	0.926457	0.91404	0.000471679	0.000504485
Lmscaffold113.444	Aspartate aminotransferase OS=Arabidopsis thaliana OX=3702 GN=AXX17_At5g19470 PE=2 SV=1	44.225	73.789	38	17	3	0.958	0.998	0.962	0.965	0.987	1.036	0.992118	1.01474	1.06511	1.02399	0.395498	1.30509
Lmscaffold113.446	BnaC09g38120D protein OS=Brassica napus OX=3708 GN=BnaC09g38120D PE=3 SV=1	37.628	3.5393	3.1	1	1	1.024	1.163	1.171	0.598	1.044	0	0.534247	0.932698	0	0.733472	0.190969	0.414679
Lmscaffold113.448	BnaC09g38180D protein OS=Brassica napus OX=3708 GN=BnaC09g38180D PE=3 SV=1	24.085	23.856	52.5	27	2	1.112	0.95	1.051	1.02	0.968	0.909	0.982975	0.932862	0.876004	0.930614	0.275808	0.717967
Lmscaffold113.457	Cinnamoyl-CoA reductase 1 OS=Noccaea caerulescens OX=107243 GN=GA_TR378_c0_g1_i1_g.1030 PE=4 SV=1	35.715	123.81	34.4	18	6	0.954	0.963	0.97	0.952	0.92	1.259	0.989262	0.95601	1.30828	1.08452	0.493901	1.99335
Lmscaffold113.490	Pyruvate kinase OS=Arabis alpina OX=50452 GN=AALP_AA8G468100 PE=3 SV=1	55.046	222.68	39	25	7	1.007	0.997	0.992	1.087	0.955	1.103	1.08845	0.956275	1.10447	1.04973	0.351152	1.05619
Lmscaffold113.499	Beta-galactosidase OS=Capsella rubella OX=81985 GN=CARUB_v10025947mg PE=3 SV=1	83.083	7.6045	4.5	2	2	1.006	1.059	1.084	0.941	0.882	1.041	0.896475	0.840267	0.991743	0.909495	0.140521	0.274654
Lmscaffold113.501	"Probable glucan 1,3-alpha-glucosidase OS=Arabidopsis thaliana OX=3702 GN=PSL5 PE=1 SV=1"	104.31	8.2381	24.8	27	5	1.017	0.966	0.946	1.018	1.029	1.055	1.04268	1.05394	1.08057	1.05906	0.0726424	0.118841
Lmscaffold113.516	SUPO1 OS=Arabidopsis thaliana OX=3702 GN=AXX17_At5g63570 PE=4 SV=1	42.743	29.728	11.2	6	1	1.033	1.033	1.013	0.921	0.969	1.042	0.897369	0.944138	1.01526	0.952257	0.242958	0.589701
Lmscaffold113.522	"Glutamate--tRNA ligase, chloroplastic/mitochondrial OS=Noccaea caerulescens OX=107243 GN=GA_TR3850_c0_g1_i1_g.13688 PE=3 SV=1"	63.175	12.294	13	10	7	1.093	1.086	0.996	0.876	0.976	0.992	0.827717	0.922205	0.937323	0.895748	0.0825541	0.13894
Lmscaffold113.527	Peroxidase OS=Noccaea caerulescens OX=107243 GN=LC_TR14967_c0_g1_i1_g.50858 PE=3 SV=1	36.951	163.17	47.2	11	3	1.084	1.104	1.083	0.919	0.902	0.917	0.842862	0.82727	0.841027	0.837053	3.38346e-05	3.46199e-05
Lmscaffold113.530	AT5g64130/MHJ24_11 OS=Arabidopsis thaliana OX=3702 GN=MHJ24.11 PE=1 SV=1	12.259	40.999	38.1	5	3	0.874	0.908	0.87	1.143	1.108	1.106	1.29299	1.25339	1.25113	1.26584	0.000159456	0.000166532
Lmscaffold113.537	SC35 OS=Arabidopsis thaliana OX=3702 GN=AXX17_At5g63800 PE=4 SV=1	38.587	1.6304	2.4	1	1	0.88	0.942	0.948	1.079	1.106	1.064	1.16859	1.19783	1.15235	1.17292	0.00307048	0.00353946
Lmscaffold113.543	EXL2 OS=Arabidopsis thaliana OX=3702 GN=AXX17_At5g63860 PE=4 SV=1	32.77	15.201	21.3	10	2	0.983	0.949	1.013	0.989	1.045	1.034	1.00747	1.06452	1.05331	1.04177	0.179118	0.381338
Lmscaffold113.548	Sister chromatid cohesion 1 protein 3 OS=Arabidopsis thaliana OX=3702 GN=SYN3 PE=2 SV=2	49.2	1.3965	2.7	1	1	0.96	0.901	0.942	1.127	0.922	1.166	1.20621	0.9868	1.24795	1.14699	0.151736	0.305667
Lmscaffold113.552	Peptidylprolyl isomerase OS=Arabidopsis lyrata subsp. lyrata OX=81972 GN=FKBP12 PE=4 SV=1	12.062	4.4596	20.5	4	1	1.068	1.028	1.031	0.936	0.938	0.979	0.897985	0.899904	0.939239	0.912376	0.0086365	0.0106274
Lmscaffold113.554	PYD3 OS=Arabidopsis thaliana OX=3702 GN=AXX17_At5g63970 PE=4 SV=1	45.324	1.7044	9.8	3	1	1.011	0.877	0.806	1.014	1.183	1.12	1.12918	1.31737	1.24722	1.23125	0.0557341	0.0858757
Lmscaffold113.562	Phosphoglycerate mutase-like protein 1 OS=Arabidopsis thaliana OX=3702 GN=At5g64460 PE=2 SV=1	31.388	57.118	27.1	15	3	0.917	1.071	1.064	1.011	0.962	1.024	0.993775	0.945609	1.00655	0.981979	0.749709	6.54445
Lmscaffold113.580	C/VIF2 OS=Arabidopsis thaliana OX=3702 GN=AXX17_At5g64250 PE=4 SV=1	19.202	1.4669	6.8	1	1	1.03	1.045	1.198	0.89	0.917	0.931	0.815765	0.840513	0.853346	0.836541	0.0316138	0.0445974
Lmscaffold113.615	OSA1 OS=Arabidopsis thaliana OX=3702 GN=AXX17_At5g64650 PE=4 SV=1	85.794	1.2086	13.4	10	1	1.081	1.268	1.165	0.816	0.827	0.851	0.696642	0.706033	0.726522	0.709732	0.0034917	0.00405386
Lmscaffold113.622	Kinesin like protein for actin based chloroplast movement 2 OS=Arabidopsis thaliana OX=3702 GN=KAC2 PE=1 SV=1	140.91	8.6413	9.8	13	6	0.968	0.946	0.971	1.029	1.012	1.057	1.07002	1.05234	1.09913	1.07383	0.00973974	0.0120939
Lmscaffold113.637	LMBR1 integral membrane family protein OS=Arabidopsis lyrata subsp. lyrata OX=81972 GN=ARALYDRAFT_919861 PE=4 SV=1	59.431	1.251	1.9	1	1	0.858	0.98	0.913	0.863	1.412	0.984	0.941112	1.5398	1.07306	1.18466	0.376175	1.19654
Lmscaffold113.649	Short-chain dehydrogenase/reductase family protein OS=Arabidopsis lyrata subsp. lyrata OX=81972 GN=ARALYDRAFT_919850 PE=3 SV=1	31.076	2.2325	7	2	2	1.036	0.82	0.966	1.145	0.989	1.059	1.21722	1.05138	1.1258	1.13147	0.188028	0.406141
Lmscaffold113.666	Annexin OS=Capsella rubella OX=81985 GN=CARUB_v10026799mg PE=3 SV=1	36.136	-2	32.5	11	1	1.227	1.153	0.885	0.703	1.036	0.995	0.645942	0.951914	0.914242	0.837366	0.29661	0.800536
Lmscaffold113.677	Transcription initiation factor TFIID subunit OS=Arabidopsis thaliana OX=3702 GN=At5g65540 PE=2 SV=1	66.589	2.1461	1.7	1	1	0.919	0.974	1.106	1.057	0.935	1.028	1.05735	0.935312	1.02834	1.007	0.921328	24.4961
Lmscaffold113.683	ARA12 OS=Arabidopsis thaliana OX=3702 GN=AXX17_At5g67440 PE=4 SV=1	79.838	120.87	19.7	17	2	1.001	1.186	1.17	0.994	0.822	0.843	0.888293	0.734584	0.753351	0.792076	0.0441207	0.0654622
Lmscaffold113.697	Mitochondrial outer membrane protein porin 2 OS=Noccaea caerulescens OX=107243 GN=LE_TR14724_c0_g1_i1_g.46535 PE=4 SV=1	29.519	8.9314	26.1	19	1	0.966	0.921	0.899	1.082	1.106	1.047	1.16511	1.19095	1.12742	1.16116	0.00459297	0.00541273
Lmscaffold113.708	Emb|CAB66922.1 OS=Arabidopsis thaliana OX=3702 GN=At5g67610 PE=2 SV=1	53.301	1.5449	3.7	2	2	0.955	0.979	1.032	1.027	1.074	0.948	1.03877	1.08631	0.958867	1.02798	0.557004	2.61286
Lmscaffold113.734	NIFS1 OS=Arabidopsis thaliana OX=3702 GN=AXX17_At5g65600 PE=3 SV=1	50.451	83.548	24.9	17	12	1.078	1.042	1.021	0.929	0.962	0.993	0.887297	0.918816	0.948424	0.918179	0.026179	0.0360972
Lmscaffold113.762	FAD-dependent oxidoreductase family protein OS=Arabidopsis thaliana OX=3702 GN=At5g67290 PE=2 SV=1	42.941	11.36	14	6	5	0.892	0.862	0.898	1.102	1.162	1.063	1.24661	1.31448	1.20249	1.25452	0.00188356	0.00211422
Lmscaffold113.779	BnaA09g07690D protein OS=Brassica napus OX=3708 GN=BnaA09g07690D PE=4 SV=1	60.608	-2	7.2	3	1	1.151	1.024	1.012	0.965	0.937	0.919	0.908378	0.882021	0.865077	0.885158	0.0583622	0.0908494
Lmscaffold113.78	Thymidylate kinase family protein OS=Arabidopsis lyrata subsp. lyrata OX=81972 GN=ARALYDRAFT_919174 PE=3 SV=1	28.638	4.6307	11.3	4	3	0.942	1.061	0.715	1.134	1.219	1.166	1.25166	1.34547	1.28698	1.2947	0.0629256	0.0994644
Lmscaffold113.789	"Zeaxanthin epoxidase, chloroplastic OS=Eutrema salsugineum OX=72664 GN=EUTSA_v10003769mg PE=4 SV=1"	73.043	1.7792	12	12	1	1.075	1.026	1.06	0.97	0.935	0.946	0.920595	0.887377	0.897817	0.90193	0.00438144	0.00515386
Lmscaffold113.805	Probable protein phosphatase 2C 80 OS=Arabidopsis thaliana OX=3702 GN=At5g66720 PE=2 SV=1	45.014	12.411	13	5	2	0.946	1.161	0.924	0.861	0.985	1.134	0.852194	0.974926	1.1224	0.983174	0.883919	16.2036
Lmscaffold113.82	Haloacid dehalogenase-like hydrolase (HAD) superfamily protein OS=Arabidopsis thaliana OX=3702 GN=At5g59480 PE=2 SV=1	24.865	3.117	10.7	3	2	0.999	1.054	0.991	0.917	0.981	1.068	0.903745	0.96682	1.05256	0.974376	0.617022	3.39241
Lmscaffold113.851	"Ferredoxin--NADP reductase, chloroplastic OS=Eutrema salsugineum OX=72664 GN=EUTSA_v10004465mg PE=3 SV=1"	40.625	-2	52.8	66	1	0.992	0.974	1.129	0.916	1.023	0.976	0.887884	0.991599	0.946042	0.941842	0.358726	1.09793
Lmscaffold113.853	Alpha-mannosidase OS=Arabidopsis lyrata subsp. lyrata OX=81972 GN=ARALYDRAFT_497001 PE=3 SV=1	116.06	-2	2.5	2	1	0.991	1.033	1.123	1.003	0.932	0.932	0.956149	0.888465	0.888465	0.911026	0.109892	0.198781
Lmscaffold113.860	Cell wall integrity/stress response component OS=Arabidopsis thaliana OX=3702 GN=At5g66090 PE=2 SV=1	22.208	19.127	37.4	9	1	0.959	0.864	0.941	1.135	1.061	1.058	1.23191	1.15159	1.14834	1.17728	0.0132476	0.0168923
Lmscaffold113.866	Heterogeneous nuclear ribonucleoprotein F OS=Noccaea caerulescens OX=107243 GN=MP_TR22279_c25_g1_i1_g.63846 PE=4 SV=1	26.305	3.2768	8.6	2	2	0.926	0.992	0.931	1.022	1.054	1.09	1.07617	1.10986	1.14777	1.11127	0.0216794	0.0291486
Lmscaffold113.872	Trafficking protein particle complex subunit-like protein OS=Arabidopsis thaliana OX=3702 GN=At5g65950 PE=1 SV=1	131.97	3.1778	2.7	3	1	1	0.814	1.049	1.133	1.004	1.016	1.18722	1.05204	1.06462	1.10129	0.306654	0.842997
Lmscaffold113.99	CDC45 (Cell division cycle 45)-like protein OS=Arabidopsis thaliana OX=3702 GN=CDC45 PE=2 SV=1	30.492	1.9711	5.7	1	1	1.185	1.092	0.978	0.841	1.006	0.903	0.775115	0.927189	0.832258	0.844854	0.0935038	0.161825
Lmscaffold1131.23	TPR5 OS=Arabidopsis thaliana OX=3702 GN=AXX17_At1g51150 PE=4 SV=1	53.767	11.201	10	4	4	0.885	0.969	0.925	1.001	1.013	1.167	1.0806	1.09356	1.25981	1.14466	0.084501	0.142872
Lmscaffold1132.20	"3-dehydroquinate synthase, chloroplastic OS=Noccaea caerulescens OX=107243 GN=LE_TR15313_c0_g1_i1_g.47993 PE=3 SV=1"	48.325	66.073	32.6	16	2	1.097	1.072	1.065	0.882	0.954	0.908	0.818182	0.884972	0.842301	0.848485	0.00213959	0.00241445
Lmscaffold1132.51	LPPepsilon2 OS=Arabidopsis thaliana OX=3702 GN=AXX17_At5g66380 PE=4 SV=1	30.764	5.8476	4.3	1	1	1.004	0.929	1.004	1.004	1.003	1.068	1.02554	1.02451	1.09091	1.04699	0.235486	0.561204
Lmscaffold1132.58	Glucose-6-phosphate 1-epimerase OS=Noccaea caerulescens OX=107243 GN=MP_TR17204_c3_g1_i1_g.48926 PE=3 SV=1	33.54	23.21	21.2	12	6	1.222	1.253	1.219	0.734	0.737	0.814	0.596102	0.598538	0.661072	0.618571	7.77231e-05	8.02459e-05
Lmscaffold1132.61	FAD/NAD(P)-binding oxidoreductase family protein OS=Arabidopsis thaliana OX=3702 GN=At5g49555 PE=4 SV=1	60.917	105.23	22.4	13	9	1.049	1.075	1.005	0.987	0.995	0.935	0.946309	0.953979	0.896453	0.932247	0.0636547	0.100869
Lmscaffold115.105	BnaA09g18400D protein OS=Brassica napus OX=3708 GN=BnaA09g18400D PE=4 SV=1	20.396	4.7463	9	1	1	1.052	0.675	0.86	1.095	1.165	1.164	1.26981	1.35099	1.34983	1.32354	0.0662486	0.105846
Lmscaffold115.106	Nudix hydrolase 2 OS=Arabidopsis thaliana OX=3702 GN=NUDT2 PE=1 SV=1	31.331	6.3715	10.8	2	2	0.95	1.134	0.954	0.969	0.939	1.069	0.95688	0.927255	1.05563	0.979921	0.792458	8.25151
Lmscaffold115.110	Binding protein OS=Arabidopsis lyrata subsp. lyrata OX=81972 GN=ARALYDRAFT_494201 PE=4 SV=1	199.63	5.046	2.2	4	1	0.915	0.848	1.137	1.008	0.819	1.289	1.04276	0.847241	1.33345	1.07448	0.67986	4.58018
Lmscaffold115.39	BnaA06g40360D protein OS=Brassica napus OX=3708 GN=BnaA06g40360D PE=4 SV=1	24.343	3.6615	14.5	4	2	1.023	1.116	1.006	0.997	0.834	1.038	0.951033	0.795548	0.990143	0.912242	0.265138	0.675055
Lmscaffold115.56	"ATP synthase subunit delta', mitochondrial OS=Arabidopsis thaliana OX=3702 GN=At5g47030 PE=1 SV=1"	21.571	1.949	30.5	10	1	1.056	0.938	0.98	0.994	1.016	1.046	1.00269	1.02488	1.05514	1.02757	0.508336	2.12805
Lmscaffold115.62	Probable serine/threonine-protein kinase PBL19 OS=Arabidopsis thaliana OX=3702 GN=PBL19 PE=1 SV=1	39.826	1.4473	2.4	1	1	0.92	0.908	0.854	1.153	1.116	1.067	1.28971	1.24832	1.19351	1.24385	0.00246349	0.00280495
Lmscaffold115.66	"Light-harvesting complex-like protein 3 isotype 2, chloroplastic OS=Arabidopsis thaliana OX=3702 GN=LIL3.2 PE=1 SV=1"	29.236	35.742	21.8	8	2	1.079	1.055	1.009	1.003	0.946	0.92	0.957366	0.902959	0.878142	0.912822	0.0461069	0.0688785
Lmscaffold115.73	"Nuclear RNA binding protein, putative OS=Brassica oleracea OX=3712 GN=24.t00051 PE=4 SV=1"	37.316	8.322	23.4	13	4	1.071	0.981	1.122	1.076	0.88	0.975	1.01701	0.831758	0.92155	0.92344	0.311666	0.866693
Lmscaffold116.102	DEAD-box ATP-dependent RNA helicase 14 OS=Arabidopsis thaliana OX=3702 GN=RH14 PE=1 SV=2	68.5	5.307	13.8	10	1	0.916	0.984	1.062	0.988	1.079	0.985	1.00068	1.09284	0.997637	1.03038	0.596633	3.09929
Lmscaffold116.113	SEOR2 OS=Arabidopsis thaliana OX=3702 GN=AXX17_At3g00800 PE=4 SV=1	174.8	230.58	20.6	40	11	0.982	1.031	1.06	0.972	0.975	0.981	0.94891	0.951839	0.957696	0.952815	0.102581	0.181227
Lmscaffold116.129	SOX OS=Arabidopsis thaliana OX=3702 GN=At3g01910 PE=2 SV=1	40.615	2.6239	23.2	10	1	0.95	1.06	0.931	1.092	1.001	0.983	1.11391	1.02108	1.00272	1.0459	0.43958	1.58659
Lmscaffold116.16	AT3g02420/F16B3_5 OS=Arabidopsis thaliana OX=3702 GN=At3g02420 PE=1 SV=1	39.576	62.288	11.8	4	2	0.959	0.991	0.828	1.196	0.954	1.091	1.29158	1.03024	1.17819	1.16667	0.147146	0.292529
Lmscaffold116.21	Hexosyltransferase (Fragment) OS=Arabidopsis thaliana OX=3702 GN=AT3G02350 PE=2 SV=1	64.089	1.5807	7.8	6	1	0.922	0.821	1.047	0.782	0.829	1.608	0.84086	0.891398	1.72903	1.15376	0.631362	3.61089
Lmscaffold116.32	RGP1 OS=Arabidopsis thaliana OX=3702 GN=AXX17_At3g01420 PE=4 SV=1	40.596	261.67	58	38	2	0.811	1.755	0.985	0.762	0.766	0.938	0.643762	0.647142	0.792453	0.694452	0.288557	0.769264
Lmscaffold116.45	MPPBETA OS=Arabidopsis thaliana OX=3702 GN=AXX17_At3g01260 PE=3 SV=1	59.167	1.8234	44.6	50	1	0.876	0.955	0.97	1.085	1.012	1.121	1.16208	1.0839	1.20064	1.14888	0.0326724	0.0464103
Lmscaffold116.5	T-complex protein 1 subunit zeta 1 OS=Noccaea caerulescens OX=107243 GN=GA_TR5680_c0_g1_i1_g.18692 PE=3 SV=1	58.832	115.87	37.4	27	4	0.88	0.948	0.794	0.97	1.07	1.106	1.10984	1.22426	1.26545	1.19985	0.0443444	0.0658222
Lmscaffold116.54	Non-specific serine/threonine protein kinase OS=Brassica oleracea var. oleracea OX=109376 PE=4 SV=1	201.72	27.042	6.1	15	4	1.091	0.982	0.953	0.927	0.982	1.043	0.919035	0.973562	1.03404	0.975545	0.670023	4.34579
Lmscaffold116.69	VDAC1 OS=Arabidopsis thaliana OX=3702 GN=AXX17_At3g00320 PE=4 SV=1	29.489	104.14	51.8	16	8	0.966	1.028	0.957	0.993	1.01	1.014	1.00949	1.02677	1.03084	1.02237	0.397208	1.31822
Lmscaffold116.82	Sulfatase and phosphatidylinositolglycan class N domain-containing protein OS=Arabidopsis thaliana OX=3702 GN=At3g01380 PE=4 SV=1	125.1	120.1	7.4	16	3	0.982	1.132	1.119	1.005	0.856	0.922	0.93257	0.794309	0.855552	0.86081	0.0806409	0.135067
Lmscaffold116.92	CYP38 OS=Arabidopsis thaliana OX=3702 GN=AXX17_At3g00580 PE=4 SV=1	47.839	24.185	42.5	25	1	1.38	1.221	0.893	0.665	0	0.839	0.570979	0	0.720378	0.645678	0.12608	0.238079
Lmscaffold116.94	Carbonic anhydrase OS=Capsella rubella OX=81985 GN=CARUB_v10014147mg PE=3 SV=1	36.165	277.88	55.4	110	1	0.908	0.955	1.006	1.018	1.02	1.065	1.06448	1.06657	1.11363	1.08156	0.072521	0.118531
Lmscaffold117.11	Calmodulin-binding protein OS=Arabidopsis lyrata subsp. lyrata OX=81972 GN=ARALYDRAFT_900373 PE=4 SV=1	76.528	36.99	5.2	4	1	1.173	1.258	1.167	0.87	0.824	0.715	0.725403	0.687048	0.596165	0.669539	0.00190616	0.00214097
Lmscaffold117.122	ARID/BRIGHT DNA-binding domain-containing protein OS=Arabidopsis lyrata subsp. lyrata OX=81972 GN=ARALYDRAFT_480624 PE=3 SV=1	84.852	3.5041	3.8	3	2	0.944	0.958	0.843	1.023	1.105	1.14	1.11803	1.20765	1.2459	1.19053	0.0254296	0.0348912
Lmscaffold117.123	Ankyrin repeat domain-containing protein 2B OS=Arabidopsis thaliana OX=3702 GN=AKR2B PE=1 SV=1	36.559	2.5966	30.8	14	1	0.973	1.011	1.149	1.078	0.846	0.961	1.03224	0.810086	0.920204	0.920843	0.389369	1.27161
Lmscaffold117.133	HSK OS=Arabidopsis thaliana OX=3702 GN=AXX17_At2g12440 PE=3 SV=1	38.896	31.193	18.1	7	3	0.889	1.033	0.961	1.005	1.123	1.104	1.04579	1.16857	1.1488	1.12105	0.103545	0.18377
Lmscaffold117.14	"Probable alpha,alpha-trehalose-phosphate synthase [UDP-forming] 11 OS=Arabidopsis thaliana OX=3702 GN=TPS11 PE=2 SV=1"	99.004	14.108	11.6	9	6	0.803	0.87	0.865	1.147	1.13	1.1	1.35579	1.3357	1.30024	1.33058	0.000396063	0.000421668
Lmscaffold117.160	Protein transporter OS=Arabidopsis lyrata subsp. lyrata OX=81972 GN=ARALYDRAFT_900019 PE=4 SV=1	98.879	52.511	13.4	15	3	0.978	0.981	0.865	1.036	1.094	1.059	1.10057	1.16218	1.125	1.12925	0.0434495	0.0642882
Lmscaffold117.164	Glycosyltransferase OS=Arabidopsis lyrata subsp. lyrata OX=81972 GN=ARALYDRAFT_674438 PE=3 SV=1	54.44	5.3405	10	5	4	1.176	1.16	1.098	0.89	0.849	0.788	0.777519	0.741701	0.68841	0.735877	0.00135167	0.00149598
Lmscaffold117.187	Peptidyl-prolyl cis-trans isomerase OS=Capsella rubella OX=81985 GN=CARUB_v10014779mg PE=3 SV=1	18.33	323.31	80.1	35	1	0.93	0.933	0.981	1.101	1.047	1.025	1.16139	1.10443	1.08122	1.11568	0.0172517	0.0225385
Lmscaffold117.19	BnaA07g01850D protein OS=Brassica napus OX=3708 GN=BnaA07g01850D PE=4 SV=1	14.342	55.473	55.8	9	6	1.067	1.014	1.042	1.006	0.931	0.963	0.966378	0.894332	0.925072	0.928594	0.0489765	0.0738943
Lmscaffold117.194	DNA helicase OS=Eutrema salsugineum OX=72664 GN=EUTSA_v10022552mg PE=3 SV=1	92.872	1.7221	2.3	3	2	0.962	0.927	0.964	1.069	1.092	1.001	1.12408	1.14826	1.05258	1.10831	0.0260241	0.0358269
Lmscaffold117.225	MEE14 OS=Arabidopsis thaliana OX=3702 GN=AXX17_At2g11010 PE=4 SV=1	22.754	3.2215	5	1	1	0.527	0.604	0.61	1.438	1.399	1.454	2.47789	2.41068	2.50546	2.46468	1.09596e-05	1.11192e-05
Lmscaffold117.238	"Pentatricopeptide repeat-containing protein At2g15690, mitochondrial OS=Arabidopsis thaliana OX=3702 GN=PCMP-H66 PE=1 SV=2"	46.837	2.8615	7.5	3	3	0.942	1.029	1.035	0.962	0.929	1.115	0.96008	0.927146	1.11277	1	1	6966
Lmscaffold117.241	"Ferredoxin--nitrite reductase, chloroplastic OS=Arabidopsis thaliana OX=3702 GN=NIR1 PE=1 SV=1"	63.433	10.27	35.2	39	3	1.029	1.043	1.1	0.978	0.935	0.943	0.924968	0.8843	0.891866	0.900378	0.0143183	0.0183923
Lmscaffold117.248	Polyadenylate-binding protein OS=Arabis alpina OX=50452 GN=AALP_AA3G319900 PE=3 SV=1	70.658	66.163	44.6	45	2	1.025	0.909	1	1.111	0.895	1.075	1.13599	0.915133	1.09918	1.0501	0.551917	2.5734
Lmscaffold117.264	At2g15220/F15A23.4 OS=Arabidopsis thaliana OX=3702 GN=At2g15220 PE=2 SV=1	23.808	71.118	47.7	16	3	0.965	0.94	0.944	1.138	1.058	1.099	1.19832	1.11408	1.15725	1.15655	0.00364927	0.00424956
Lmscaffold117.282	Expressed protein OS=Arabidopsis thaliana OX=3702 GN=At2g14835 PE=1 SV=1	37.693	1.3999	5.3	2	1	0.992	0.921	1.134	0.859	1.059	1.044	0.84575	1.04266	1.0279	0.972104	0.768047	7.27921
Lmscaffold117.308	Glucose-inhibited division family A protein OS=Arabidopsis thaliana OX=3702 GN=At2g13440 PE=3 SV=1	62.307	1.4013	1.3	1	1	1.311	1.119	1.072	0.681	0.944	0.87	0.583381	0.808681	0.745288	0.71245	0.0350687	0.0503066
Lmscaffold117.331	PR1 OS=Arabidopsis thaliana OX=3702 GN=AXX17_At2g09750 PE=3 SV=1	17.432	103.66	31.7	5	3	1.033	0.977	1.013	0.932	0.979	1.006	0.924909	0.971551	0.998346	0.964935	0.262675	0.666349
Lmscaffold117.348	Xyloglucan endotransglucosylase/hydrolase OS=Arabidopsis thaliana OX=3702 GN=AXX17_At2g05630 PE=3 SV=1	34.088	79.736	41.6	22	1	1.216	1.348	0.983	0.822	0.846	0.79	0.695235	0.715534	0.66817	0.69298	0.0282173	0.0392653
Lmscaffold117.353	Stress-response A/B barrel domain-containing protein UP3 OS=Arabidopsis thaliana OX=3702 GN=UP3 PE=1 SV=1	28.96	4.658	25.7	11	1	1.067	0.861	1.066	1.125	0.841	1.056	1.12725	0.842685	1.05812	1.00935	0.936211	30.7625
Lmscaffold117.356	12-oxophytodienoate reductase 3 OS=Arabidopsis thaliana OX=3702 GN=OPR3 PE=1 SV=2	42.463	32.31	7.5	3	1	1.036	0.995	1.057	1	0.934	0.991	0.971503	0.907383	0.962759	0.947215	0.119771	0.223023
Lmscaffold117.362	Subtilisin-like protease OS=Noccaea caerulescens OX=107243 GN=MP_TR25904_c0_g1_i1_g.75606 PE=4 SV=1	73.063	26.377	8.8	5	4	1.083	1.221	1.162	0.75	0.949	0.76	0.649163	0.821408	0.657819	0.709463	0.0115826	0.0145929
Lmscaffold117.364	Proteasome subunit alpha type OS=Arabidopsis thaliana OX=3702 GN=AXX17_At2g04910 PE=3 SV=1	27.304	48.148	53.7	19	12	0.951	0.959	0.963	1.046	1.059	1.067	1.09224	1.10581	1.11417	1.10407	0.000146405	0.000152696
Lmscaffold117.365	Thyroid adenoma-associated-like protein OS=Arabidopsis thaliana OX=3702 GN=At3g55160 PE=4 SV=1	281.89	40.05	4.3	13	2	1.018	0.987	0.948	0.998	1.048	0.998	1.01388	1.06468	1.01388	1.03082	0.311828	0.86749
Lmscaffold117.370	Aconitate hydratase OS=Noccaea caerulescens OX=107243 GN=GA_TR20301_c0_g1_i1_g.67723 PE=3 SV=1	192.68	323.31	30	70	5	1.006	0.99	0.992	0.951	1.029	1.009	0.954819	1.03313	1.01305	1.00033	0.989551	202.742
Lmscaffold117.43	4-phosphopantetheine adenylyltransferase OS=Arabidopsis lyrata subsp. lyrata OX=81972 GN=ATCOAD PE=4 SV=1	19.546	2.8171	11.2	2	2	0.905	1.007	1.028	1.086	1.008	0.983	1.10816	1.02857	1.00306	1.0466	0.404474	1.36049
Lmscaffold117.66	ATSLY1 OS=Arabidopsis lyrata subsp. lyrata OX=81972 GN=ARALYDRAFT_489836 PE=3 SV=1	106.99	67.435	11	10	9	0.959	0.938	0.941	1.042	1.028	1.021	1.10148	1.08668	1.07928	1.08915	0.000724429	0.000785917
Lmscaffold117.68	BnaC07g48100D protein OS=Brassica napus OX=3708 GN=BnaC07g48100D PE=4 SV=1	18.699	2.298	16	2	1	0.946	0.964	0.933	1.013	1.14	1.017	1.06894	1.20295	1.07316	1.11502	0.0628875	0.0993817
Lmscaffold117.69	Oxidoreductase OS=Arabidopsis lyrata subsp. lyrata OX=81972 GN=ARALYDRAFT_480695 PE=4 SV=1	56.938	4.4257	7.3	3	3	0.929	0.981	1.041	0.989	1.025	1.049	1.00542	1.04202	1.06642	1.03795	0.367227	1.14405
Lmscaffold117.79	Vacuolar protein sorting-associated protein 35 OS=Capsella rubella OX=81985 GN=CARUB_v10015897mg PE=3 SV=1	89.284	13.736	7.4	9	2	0.936	0.983	0.943	1.069	1.086	1	1.12055	1.13836	1.04822	1.10238	0.0315198	0.0444377
Lmscaffold117.9	BnaC07g03060D protein OS=Brassica napus OX=3708 GN=BnaC07g03060D PE=4 SV=1	29.079	30.866	35.1	10	7	0.929	1.139	1.015	1.017	0.951	0.99	0.98962	0.925397	0.963347	0.959455	0.549883	2.54517
Lmscaffold118.15	DNA ligase OS=Arabidopsis lyrata subsp. lyrata OX=81972 GN=ARALYDRAFT_495812 PE=3 SV=1	153.33	2.2318	0.9	1	1	1.043	0.953	1.017	1.016	0.914	1.07	1.01162	0.910056	1.06538	0.995685	0.938744	31.899
Lmscaffold118.3	Coatomer subunit beta OS=Noccaea caerulescens OX=107243 GN=LC_TR1950_c0_g1_i1_g.6512 PE=4 SV=1	105.97	8.3555	20.1	23	1	1.022	1.037	1.032	1.025	0.96	0.937	0.994824	0.931737	0.909414	0.945325	0.102658	0.181456
Lmscaffold118.50	VDAC4 OS=Arabidopsis thaliana OX=3702 GN=AXX17_At5g56740 PE=4 SV=1	29.602	19.884	24	8	2	1.005	0.839	0.823	1.246	1.029	1.076	1.40157	1.15748	1.21035	1.25647	0.0604726	0.0947486
Lmscaffold118.7	Calcium-transporting ATPase OS=Capsella rubella OX=81985 GN=CARUB_v10027891mg PE=3 SV=1	116.82	20.612	14.4	14	6	1.087	1.006	0.96	1.02	0.968	1	1.00229	0.951196	0.98264	0.978709	0.617598	3.40363
Lmscaffold119.152	ATRBP45B OS=Arabidopsis lyrata subsp. lyrata OX=81972 GN=ARALYDRAFT_471301 PE=4 SV=1	43.959	61.498	17.2	7	1	0.917	1.119	1.047	0.994	0.92	1.019	0.96724	0.895232	0.991567	0.951346	0.49187	1.97827
Lmscaffold119.167	MED32 OS=Arabidopsis thaliana OX=3702 GN=AXX17_At1g12110 PE=4 SV=1	12.109	1.5535	17	1	1	1.058	0.835	1.115	0.798	1.196	0	0.795878	1.19282	0	0.994348	0.977468	85.113
Lmscaffold119.174	Lactoylglutathione lyase OS=Eutrema salsugineum OX=72664 GN=EUTSA_v10008377mg PE=3 SV=1	32.462	5.6404	37.7	24	1	0.941	0.923	0.955	1.097	1.01	1.092	1.16744	1.07485	1.16211	1.1348	0.0129814	0.0165317
Lmscaffold119.178	SRS OS=Arabidopsis thaliana OX=3702 GN=AXX17_At1g12230 PE=4 SV=1	57.332	47.654	14.6	7	6	1.101	0.902	1.043	0.977	1.037	1.015	0.962246	1.02134	0.999672	0.994419	0.931164	27.839
Lmscaffold119.180	SEC22 OS=Arabidopsis thaliana OX=3702 GN=AXX17_At1g12250 PE=3 SV=1	53.771	21.906	11.7	8	4	0.953	0.921	0.974	1.011	1.034	1.042	1.06496	1.08919	1.09761	1.08392	0.0114446	0.0144035
Lmscaffold119.182	ATAPA1 OS=Arabidopsis thaliana OX=3702 GN=AXX17_At1g12280 PE=3 SV=1	54.49	61.991	17.8	15	1	1.013	1.013	0.9	0.996	1.094	0.997	1.02119	1.12167	1.02221	1.05502	0.341421	1.00564
Lmscaffold119.190	Pyrophosphate--fructose 6-phosphate 1-phosphotransferase subunit beta OS=Arabidopsis thaliana OX=3702 GN=PFP-BETA PE=3 SV=1	61.559	5.6174	20.3	19	2	1.121	1.022	1.121	0.875	0.941	0.928	0.804228	0.86489	0.852941	0.840686	0.0109834	0.0137708
Lmscaffold119.191	1-aminocyclopropane-1-carboxylate oxidase 3 OS=Arabidopsis thaliana OX=3702 GN=At1g12010 PE=2 SV=1	36.509	2.1165	11.9	6	1	1.142	1.122	1.159	0.773	0.881	0.927	0.677476	0.77213	0.812445	0.754017	0.00391277	0.0045786
Lmscaffold119.30	DRP2A OS=Arabidopsis thaliana OX=3702 GN=AXX17_At1g10360 PE=3 SV=1	99.061	-2	21.7	29	1	0.983	1.008	1.006	1.043	0.995	0.979	1.04404	0.995996	0.97998	1.00667	0.765008	7.15308
Lmscaffold119.35	BnaC05g07890D protein OS=Brassica napus OX=3708 GN=BnaC05g07890D PE=3 SV=1	25.423	120.08	33.9	8	3	1.011	1.407	0.891	0.824	0.927	0.948	0.747053	0.840435	0.859474	0.815654	0.274037	0.710699
Lmscaffold119.82	Eukaryotic translation initiation factor 3 subunit H OS=Eutrema salsugineum OX=72664 GN=EUTSA_v10008134mg PE=3 SV=1	38.798	1.8985	15.8	6	1	0.933	0.998	0.843	1.107	1.194	0.942	1.19719	1.29128	1.01875	1.16907	0.144961	0.287038
Lmscaffold12.109	Mutase family protein OS=Arabidopsis lyrata subsp. lyrata OX=81972 GN=ARALYDRAFT_472380 PE=4 SV=1	37.26	28.455	15.4	6	5	1.037	1.001	1.022	1.048	0.957	0.99	1.02745	0.938235	0.970588	0.978758	0.490506	1.96938
Lmscaffold12.126	Calcium-binding EF hand family protein OS=Arabidopsis thaliana OX=3702 GN=At1g21630 PE=1 SV=1	131.84	37.085	12.3	16	1	0.651	0.971	1.237	0.892	0.991	1.278	0.935992	1.03987	1.34103	1.10563	0.649375	3.94381
Lmscaffold12.13	Lateral signaling target protein 2 OS=Noccaea caerulescens OX=107243 GN=GA_TR15663_c0_g1_i1_g.47831 PE=4 SV=1	93.223	1.6825	2.1	3	1	0.87	0.823	0.83	1.213	1.106	1.177	1.44233	1.3151	1.39952	1.38565	0.000727651	0.000789535
Lmscaffold12.131	DPP6 N-terminal domain-like protein OS=Arabidopsis thaliana OX=3702 GN=At1g21680 PE=2 SV=1	128.9	43.582	12.2	14	8	1.036	0.965	1.022	0.971	0.965	1.033	0.963612	0.957658	1.02514	0.982137	0.589417	3.00797
Lmscaffold12.136	OGG1 OS=Arabidopsis thaliana OX=3702 GN=AXX17_At1g22800 PE=4 SV=1	57.454	96.803	11.5	6	4	0.987	0.88	0.924	1.023	1.012	1.03	1.09961	1.08778	1.10713	1.09817	0.0440965	0.0654122
Lmscaffold12.140	Protein disulfide-isomerase OS=Arabidopsis thaliana OX=3702 GN=AXX17_At1g22850 PE=3 SV=1	56.485	323.31	48.6	62	2	0.899	0.853	0.85	1.159	1.138	1.173	1.33628	1.31207	1.35242	1.33359	0.00010485	0.000108753
Lmscaffold12.188	Multifunctional methyltransferase subunit TRM112 homolog B OS=Arabidopsis thaliana OX=3702 GN=TRM112B PE=1 SV=1	14.033	7.4688	27.4	3	3	1.018	1.018	0.976	1.038	0.941	1.023	1.03386	0.937251	1.01892	0.99668	0.924943	25.5681
Lmscaffold12.19	26S proteasome non-ATPase regulatory subunit 3-like protein A OS=Noccaea caerulescens OX=107243 GN=GA_TR21988_c0_g1_i1_g.72230 PE=4 SV=1	58.561	-2	28.9	16	1	1.036	0.889	0.881	1.079	0.995	1.134	1.1536	1.06379	1.2124	1.14326	0.106681	0.191284
Lmscaffold12.190	BnaA08g20890D protein OS=Brassica napus OX=3708 GN=BnaA08g20890D PE=4 SV=1	30.524	59.194	38.4	14	8	1.087	1.171	1.084	0.916	0.92	0.91	0.822262	0.825853	0.816876	0.821664	0.0022742	0.00257637
Lmscaffold12.196	Glycosyltransferase OS=Arabidopsis thaliana OX=3702 GN=AXX17_At1g23450 PE=3 SV=1	54.613	8.3588	9.7	4	4	1.074	1.039	1.106	0.942	0.892	1.012	0.877912	0.831314	0.94315	0.884126	0.0354386	0.0508685
Lmscaffold12.205	COX6B OS=Arabidopsis thaliana OX=3702 GN=AXX17_At1g23580 PE=4 SV=1	19.415	113.91	47.1	17	3	1.005	1.055	0.936	0.925	1.03	1.059	0.926235	1.03138	1.06041	1.00601	0.915883	22.7048
Lmscaffold12.216	BnaA08g20760D protein OS=Brassica napus OX=3708 GN=BnaA08g20760D PE=4 SV=1	8.9545	1.6392	10.8	4	1	1.118	1.166	1.116	0.825	0.805	0.978	0.727941	0.710294	0.862941	0.767059	0.00981423	0.012193
Lmscaffold12.226	MA3 domain-containing protein OS=Arabidopsis lyrata subsp. lyrata OX=81972 GN=ARALYDRAFT_889784 PE=4 SV=1	74.716	16.624	3.6	2	2	0.918	0.945	0.973	0.972	1.181	1.026	1.02821	1.24929	1.08533	1.12094	0.151553	0.305121
Lmscaffold12.249	THIE OS=Arabidopsis thaliana OX=3702 GN=AXX17_At1g24090 PE=3 SV=1	56.08	48.245	17.3	10	4	1.025	0.972	1.007	0.973	0.961	1.073	0.971704	0.95972	1.07157	1.001	0.980654	106.738
Lmscaffold12.250	Uncharacterized PKHD-type hydroxylase At1g22950 OS=Arabidopsis thaliana OX=3702 GN=At1g22950 PE=2 SV=2	44.482	1.1807	2.1	1	1	0.955	0.918	1.047	1.1	1.045	0.952	1.13014	1.07363	0.978082	1.06062	0.364783	1.12887
Lmscaffold12.315	AOR OS=Arabidopsis thaliana OX=3702 GN=AXX17_At1g24910 PE=4 SV=1	41.146	108.85	43.4	33	4	0.943	0.97	0.98	1.127	1.004	1.029	1.16868	1.04113	1.06706	1.09229	0.0852868	0.144482
Lmscaffold12.34	LTI45 OS=Arabidopsis thaliana OX=3702 GN=AXX17_At1g21400 PE=3 SV=1	29.339	52.025	34.7	15	4	0.554	0.498	0.659	1.393	1.341	1.348	2.44243	2.35126	2.36353	2.38574	9.30291e-05	9.63343e-05
Lmscaffold12.35	LTI45 OS=Arabidopsis thaliana OX=3702 GN=AXX17_At1g21400 PE=3 SV=1	29.981	23.692	28	11	1	0.332	0.3	0.33	1.634	1.852	1.592	5.09563	5.77547	4.96466	5.27859	7.20866e-05	7.43823e-05
Lmscaffold12.38	4-coumarate--CoA ligase-like 4 OS=Arabidopsis thaliana OX=3702 GN=4CLL4 PE=2 SV=1	82.212	2.1995	3.2	2	2	1.138	1.072	0.995	0.845	0.883	1.074	0.790952	0.826521	1.0053	0.874259	0.176816	0.374149
Lmscaffold12.39	Opc-8:0 CoA ligase1 OS=Arabidopsis lyrata subsp. lyrata OX=81972 GN=OPCL1 PE=4 SV=1	59.66	59.913	13.9	8	2	0.883	0.986	0.834	1.068	1.104	1.141	1.18535	1.22531	1.26637	1.22568	0.0147613	0.019035
Lmscaffold12.44	"Probable acyl-activating enzyme 1, peroxisomal OS=Arabidopsis thaliana OX=3702 GN=AAE1 PE=2 SV=1"	60.586	76.505	27.8	17	6	1.071	1.056	1.01	0.954	0.987	0.937	0.912337	0.943895	0.896079	0.917437	0.0213188	0.0285865
Lmscaffold12.5	"Ferredoxin--NADP reductase, chloroplastic OS=Arabidopsis thaliana OX=3702 GN=AXX17_At1g21000 PE=3 SV=1"	66.28	2.0921	23.8	44	1	1.232	1.04	1.033	0.916	0.849	0.936	0.831467	0.770651	0.849622	0.817247	0.045759	0.0682856
Lmscaffold12.57	Calcium-binding EF hand family protein OS=Arabidopsis thaliana OX=3702 GN=At1g20760 PE=1 SV=1	109.82	2.7844	9.6	11	2	0.906	0.868	1.078	1.046	1.037	1.082	1.10028	1.09081	1.13815	1.10975	0.189351	0.410144
Lmscaffold12.6	"Putative 3-beta-hydroxysteroid-Delta(8),Delta(7)-isomerase OS=Noccaea caerulescens OX=107243 GN=MP_TR18293_c0_g1_i1_g.52240 PE=4 SV=1"	19.285	1.6874	6.5	1	1	0.849	1.096	0.908	1.007	1.139	1.018	1.05889	1.19769	1.07045	1.10901	0.29273	0.78641
Lmscaffold12.62	Protein MULTIPLE CHLOROPLAST DIVISION SITE 1 OS=Arabidopsis thaliana OX=3702 GN=MCD1 PE=1 SV=1	39.411	7.7496	12.6	5	1	0.886	0.993	0.975	1.117	0.973	1.076	1.17414	1.02278	1.13104	1.10932	0.127025	0.240646
Lmscaffold12.72	DEAD-box ATP-dependent RNA helicase 42 OS=Noccaea caerulescens OX=107243 GN=LC_TR5522_c0_g1_i1_g.19233 PE=4 SV=1	132.72	1.5925	1.8	2	2	1.153	1.063	1.068	0.867	0.879	0.977	0.792022	0.802984	0.892509	0.829172	0.0146894	0.0189283
Lmscaffold12.77	EMB1507 OS=Arabidopsis lyrata subsp. lyrata OX=81972 GN=ARALYDRAFT_472334 PE=4 SV=1	247.27	18.094	4.3	8	7	0.971	0.974	1.008	1.138	1.027	0.939	1.15611	1.04335	0.953945	1.05113	0.440127	1.59103
Lmscaffold12.79	SPL1R2 OS=Arabidopsis thaliana OX=3702 GN=AXX17_At1g22050 PE=4 SV=1	116.06	1.407	0.8	1	1	0.942	1.013	1.023	0.951	0.999	1.085	0.958026	1.00638	1.09302	1.01914	0.705303	5.16086
Lmscaffold12.90	DNA-directed RNA polymerase subunit beta' OS=Arabidopsis kamchatica subsp. kawasakiana OX=63680 GN=rpoC1 PE=3 SV=1	58.603	18.888	7.9	5	4	1.012	1.024	1.029	1.041	0.903	1.008	1.01892	0.88385	0.986623	0.963132	0.419596	1.45854
Lmscaffold12.91	Indole glucosinolate O-methyltransferase 4 OS=Arabidopsis thaliana OX=3702 GN=IGMT4 PE=1 SV=1	41.092	5.8146	11.7	4	2	1.295	1.258	1.271	0.724	0.76	0.692	0.567992	0.596234	0.542887	0.569038	1.65012e-05	1.67904e-05
Lmscaffold121.29	Quinone oxidoreductase-like protein OS=Arabidopsis thaliana OX=3702 PE=2 SV=1	29.612	-2	47.5	30	1	0.985	1.724	0.701	1.102	0.68	0.83	0.969501	0.59824	0.730205	0.765982	0.46409	1.75412
Lmscaffold121.39	4-hydroxy-3-methylbut-2-en-1-yl diphosphate synthase OS=Lepidium apetalum OX=153459 PE=2 SV=1	83.661	222.36	39.1	40	4	1.093	1.066	1.025	0.927	0.918	0.962	0.87343	0.86495	0.906407	0.881595	0.00625663	0.00753782
Lmscaffold123.13	Eukaryotic aspartyl protease family protein OS=Arabidopsis thaliana OX=3702 GN=F15G16.210 PE=3 SV=1	51.873	107.81	15.7	7	3	1.276	1.327	1.385	0.668	0.649	0.696	0.502508	0.488215	0.523571	0.504764	4.35178e-05	4.46261e-05
Lmscaffold123.17	Arginine/serine-rich splicing factor 31 OS=Arabidopsis lyrata subsp. lyrata OX=81972 GN=ATRSP31 PE=4 SV=1	47.87	1.7888	16.9	7	1	0.893	0.762	0.865	1.164	1.207	1.127	1.38571	1.4369	1.34167	1.3881	0.00210161	0.00237044
Lmscaffold123.32	Peptidyl-prolyl cis-trans isomerase OS=Capsella rubella OX=81985 GN=CARUB_v10017856mg PE=3 SV=1	27.941	4.489	19.3	18	1	0.998	1.035	1.066	0.97	1.036	0.984	0.939013	1.0029	0.952565	0.964827	0.265593	0.676708
Lmscaffold123.52	Heme binding protein OS=Arabidopsis thaliana OX=3702 GN=T12C14_70 PE=2 SV=1	40.235	2.6846	6.9	3	1	1.004	0.984	1.073	0.991	0.953	1.008	0.971251	0.934008	0.987912	0.964391	0.312719	0.872407
Lmscaffold123.53	Carbohydrate-binding-like fold OS=Arabidopsis thaliana OX=3702 GN=At3g62360 PE=4 SV=1	130.02	117.05	18	23	6	0.917	0.936	1.076	1.077	0.991	0.924	1.10311	1.01502	0.946398	1.02151	0.769251	7.33051
Lmscaffold123.59	"mRNA, clone: RTFL01-16-J17 OS=Eutrema halophilum OX=98038 PE=2 SV=1"	13.727	135.48	42.9	4	2	1.101	1.132	0.988	0.784	1.101	0.898	0.730208	1.02546	0.836386	0.864017	0.227495	0.53304
Lmscaffold1248.3	RPN13 OS=Arabidopsis thaliana OX=3702 GN=AXX17_At2g22450 PE=4 SV=1	33.165	32.469	16	5	4	0.984	1.057	1.073	0.929	0.958	0.994	0.89499	0.922929	0.957611	0.925177	0.079576	0.132709
Lmscaffold125.121	40S ribosomal protein S7 OS=Eutrema salsugineum OX=72664 GN=EUTSA_v10014759mg PE=3 SV=1	22.144	2.8531	46.3	10	1	0.966	1.059	1.068	1.013	0.961	0.947	0.982541	0.932105	0.918526	0.944391	0.208652	0.467805
Lmscaffold125.123	Plastidic glucose transporter 4 OS=Noccaea caerulescens OX=107243 GN=LE_TR9840_c0_g1_i1_g.33507 PE=3 SV=1	56.759	7.7653	5.1	3	1	0	0	0.967	0.888	1.271	0.9	0.918304	1.31437	0.930714	1.05446
Lmscaffold125.127	BCL-2-associated athanogene 7 OS=Arabidopsis lyrata subsp. lyrata OX=81972 GN=ATBAG7 PE=4 SV=1	52.38	31.114	18.3	7	4	0.963	0.971	0.948	1.17	0.999	0.974	1.2179	1.0399	1.01388	1.09056	0.232952	0.55346
Lmscaffold125.140	At5g16260 OS=Arabidopsis thaliana OX=3702 GN=EARLY FLOWERING 9 PE=1 SV=1	57.726	13.974	5.2	2	2	0.96	0.892	1.007	1.017	0.976	1.163	1.06716	1.02413	1.22036	1.10388	0.207096	0.46253
Lmscaffold125.154	Biotin carboxyl carrier protein of acetyl-CoA carboxylase OS=Arabidopsis thaliana OX=3702 GN=AXX17_At5g15990 PE=4 SV=1	29.265	16.006	17.8	7	2	1.118	1.001	1.185	0.872	0.913	0.919	0.791768	0.828995	0.834443	0.818402	0.023024	0.0312155
Lmscaffold125.171	Glycosyltransferase (Fragment) OS=Arabidopsis thaliana OX=3702 GN=AT5G16510 PE=2 SV=1	38.636	34.559	24.7	11	1	1.13	0.996	1.041	0.925	0.92	0.996	0.876224	0.871487	0.94348	0.897063	0.0791846	0.13193
Lmscaffold125.185	"Protein TIC 40, chloroplastic OS=Noccaea caerulescens OX=107243 GN=GA_TR14272_c0_g1_i1_g.44587 PE=4 SV=1"	48.93	319.24	40.8	30	1	1.042	1.01	0.995	0.978	0.989	0.997	0.962914	0.973745	0.981621	0.97276	0.137191	0.266204
Lmscaffold125.203	Syntaxin-like protein OS=Brassica oleracea OX=3712 PE=2 SV=1	31.02	8.3651	16.5	4	4	0.994	1.013	1.105	0.974	0.978	0.955	0.938946	0.942802	0.92063	0.934126	0.122634	0.229766
Lmscaffold125.209	TOM1-like protein 2 OS=Noccaea caerulescens OX=107243 GN=LC_TR2946_c0_g1_i1_g.11710 PE=4 SV=1	47.06	17.087	14.2	9	3	0.968	0.966	0.944	1.021	1.082	1.023	1.06428	1.12787	1.06637	1.08617	0.0181986	0.0239282
Lmscaffold125.233	Heavy-metal-associated domain-containing protein OS=Arabidopsis lyrata subsp. lyrata OX=81972 GN=ARALYDRAFT_488333 PE=4 SV=1	13.775	72.509	26.9	3	1	0.954	0.978	1.073	1.107	0.91	0.995	1.10516	0.908486	0.993344	1.00233	0.974132	71.4295
Lmscaffold125.238	UTP--glucose-1-phosphate uridylyltransferase OS=Capsella rubella OX=81985 GN=CARUB_v10000883mg PE=3 SV=1	51.528	17.476	52.5	44	7	0.981	0.971	0.942	1.048	1.053	1.022	1.08639	1.09157	1.05943	1.07913	0.0072666	0.00883868
Lmscaffold125.245	2-hydroxyacyl-CoA lyase OS=Noccaea caerulescens OX=107243 GN=MP_TR13341_c0_g1_i1_g.39211 PE=3 SV=1	61.318	50.371	23.8	15	3	0.95	1.118	1.01	0.933	0.997	0.929	0.909357	0.971735	0.905458	0.92885	0.246811	0.605383
Lmscaffold125.259	Root cap 1 OS=Arabidopsis lyrata subsp. lyrata OX=81972 GN=ARALYDRAFT_488618 PE=4 SV=1	45.356	1.5357	3.1	1	1	0.923	0.877	0.996	1.103	1.082	1.037	1.18348	1.16094	1.11266	1.15236	0.0233099	0.0316586
Lmscaffold125.260	Phosphoglucosamine mutase family protein OS=Arabidopsis thaliana OX=3702 GN=At5g17530 PE=4 SV=1	66.856	20.033	10.1	7	5	0.94	0.896	0.947	1.066	1.015	0.973	1.14912	1.09414	1.04887	1.09738	0.0446135	0.0662922
Lmscaffold125.279	NADH-cytochrome b5 reductase OS=Arabidopsis lyrata subsp. lyrata OX=81972 GN=ARALYDRAFT_909780 PE=3 SV=1	31.554	141.16	33.1	13	2	1.038	1.041	1.03	0.954	0.947	1.001	0.920553	0.913799	0.965905	0.933419	0.0161896	0.0210287
Lmscaffold125.32	Gibberellin-regulated protein 4 OS=Arabidopsis thaliana OX=3702 GN=GASA4 PE=1 SV=2	11.687	7.6416	18.3	3	3	1.099	1.07	1.256	0.914	0.919	0.838	0.800584	0.804964	0.734015	0.779854	0.016655	0.021706
Lmscaffold125.322	Glutamate dehydrogenase OS=Arabidopsis lyrata subsp. lyrata OX=81972 GN=ARALYDRAFT_488683 PE=3 SV=1	44.514	22.299	28.7	13	6	1.074	0.951	0.988	0.971	0.971	0.959	0.96681	0.96681	0.954862	0.962828	0.366006	1.13618
Lmscaffold125.337	Anamorsin homolog OS=Capsella rubella OX=81985 GN=CARUB_v10026864mg PE=3 SV=1	29.168	4.0734	9.7	3	3	1.018	0.943	0.935	1.051	1.001	1.015	1.08874	1.03695	1.05145	1.05905	0.133487	0.257296
Lmscaffold125.344	ATPAP29/PAP29 OS=Arabidopsis lyrata subsp. lyrata OX=81972 GN=ARALYDRAFT_919602 PE=4 SV=1	42.706	3.4869	12.6	5	1	1.023	1.003	1.048	0.927	0.98	1.03	0.904684	0.956409	1.0052	0.955433	0.232233	0.550812
Lmscaffold125.349	Pectate lyase OS=Brassica napus OX=3708 GN=BnaA06g22590D PE=3 SV=1	41.604	22.784	9.8	3	3	1.038	1	0.987	1.03	1.059	0.899	1.02149	1.05025	0.89157	0.987769	0.822639	10.0359
Lmscaffold125.350	Programmed cell death protein 4 OS=Noccaea caerulescens OX=107243 GN=MP_TR18308_c0_g1_i1_g.52283 PE=4 SV=1	77.873	97.028	17.8	9	1	1.338	1.105	1.143	0.758	0.801	0.855	0.634133	0.670106	0.715282	0.673173	0.00725615	0.00882443
Lmscaffold125.355	CYP71B6 OS=Arabidopsis lyrata subsp. lyrata OX=81972 GN=ARALYDRAFT_481273 PE=3 SV=1	12.29	1.2338	8.3	1	1	1.192	1.05	1.17	0.886	0.871	0.837	0.779015	0.765826	0.735932	0.760258	0.00420484	0.00493196
Lmscaffold125.368	Adenylate kinase 4 OS=Noccaea caerulescens OX=107243 GN=GA_TR22065_c0_g1_i1_g.72390 PE=3 SV=1	26.685	43.767	43.3	17	1	0.985	1.057	1.012	1.01	0.946	1.004	0.992141	0.929273	0.986248	0.969221	0.34487	1.02272
Lmscaffold125.383	BnaC03g74650D protein OS=Brassica napus OX=3708 GN=BnaC03g74650D PE=3 SV=1	50.283	22.679	34.5	47	1	1.008	0.951	0.978	1.095	1.004	0.978	1.11849	1.02554	0.998979	1.04767	0.298653	0.810448
Lmscaffold125.387	"mRNA, clone: RTFL01-25-O19 OS=Eutrema halophilum OX=98038 PE=2 SV=1"	47.06	1.5794	4.2	2	2	0.967	0.962	0.983	0.961	1.07	1.069	0.990041	1.10234	1.1013	1.06456	0.163071	0.335882
Lmscaffold125.41	Probable ubiquitin conjugation factor E4 OS=Arabidopsis thaliana OX=3702 GN=PUB1 PE=2 SV=1	118.23	3.9526	10	9	3	0.895	0.796	1.005	1.138	1.003	1.182	1.26632	1.1161	1.31528	1.23257	0.0610895	0.0957797
Lmscaffold125.476	Peroxisomal membrane protein PEX14 OS=Arabidopsis thaliana OX=3702 GN=PEX14 PE=1 SV=2	57.07	1.4474	15.3	7	2	0.912	0.961	0.954	1.074	1.017	1.099	1.13972	1.07924	1.16625	1.1284	0.0134984	0.0172342
Lmscaffold125.482	HIR4 OS=Arabidopsis thaliana OX=3702 GN=AXX17_At5g62280 PE=4 SV=1	31.632	4.4955	14.6	6	1	1.011	0.91	1.03	0.923	0.957	1.178	0.938326	0.972891	1.19756	1.03626	0.706578	5.18108
Lmscaffold125.494	HIPL2 OS=Arabidopsis thaliana OX=3702 GN=AXX17_At5g62170 PE=4 SV=1	69.522	1.8601	2.2	1	1	0.968	1.045	1.041	1.03	0.969	0.963	1.01179	0.951866	0.945972	0.969876	0.404444	1.35842
Lmscaffold125.497	BnaA09g06150D protein OS=Brassica napus OX=3708 GN=BnaA09g06150D PE=4 SV=1	109.35	17.434	6.5	10	7	0.932	0.993	0.985	1.128	1.055	1.008	1.16289	1.08763	1.03918	1.09656	0.0782894	0.129972
Lmscaffold125.504	"Delta-1-pyrroline-5-carboxylate dehydrogenase 12A1, mitochondrial OS=Arabidopsis thaliana OX=3702 GN=ALDH12A1 PE=2 SV=1"	55.266	4.7195	31.4	18	2	0.913	1.008	0.883	1.025	0.98	1.207	1.09665	1.0485	1.29137	1.14551	0.160107	0.32832
Lmscaffold125.72	Glucosamine 6-phosphate N-acetyltransferase OS=Noccaea caerulescens OX=107243 GN=GA_TR20690_c2_g1_i1_g.69038 PE=4 SV=1	17.96	1.7265	8.8	1	1	0.887	0.927	1.088	0.953	1.131	1.028	0.985183	1.16919	1.06272	1.07236	0.432142	1.53665
Lmscaffold125.79	tRNA (guanine(26)-N(2))-dimethyltransferase (Fragment) OS=Arabidopsis lyrata subsp. lyrata OX=81972 GN=ARALYDRAFT_488427 PE=3 SV=1	64.448	6.9146	7.2	6	3	0.991	0.877	0.887	1.014	1.007	1.173	1.10417	1.09655	1.27731	1.15935	0.0885933	0.151371
Lmscaffold125.9	Mitochondrial outer membrane protein porin 3 OS=Noccaea caerulescens OX=107243 GN=LC_TR19756_c0_g1_i1_g.66135 PE=4 SV=1	54.255	97.812	21.5	14	4	0.976	1.057	1.018	0.996	1.018	0.942	0.979351	1.00098	0.926254	0.968863	0.385158	1.24444
Lmscaffold125.94	NAD(P)-binding Rossmann-fold superfamily protein OS=Arabidopsis thaliana OX=3702 GN=At5g15910 PE=2 SV=1	27.895	42.128	15.9	3	1	0.853	0.824	0.942	1.142	1.105	1.153	1.30813	1.26575	1.32073	1.29821	0.0024601	0.00280063
Lmscaffold1264.345	0	35.733	1.2928	2.7	1	1	1.054	1.024	0.894	0.973	1.022	1.043	0.982167	1.03163	1.05283	1.02221	0.700966	5.04956
Lmscaffold1264.55	0	110.18	1.669	0.9	1	1	1.12	1.078	1.124	0.955	0.841	0.891	0.862432	0.759482	0.804636	0.80885	0.00423389	0.00496771
Lmscaffold1267.117	E3 ubiquitin-protein ligase UPL1 OS=Noccaea caerulescens OX=107243 GN=LE_TR4510_c1_g1_i1_g.15234 PE=4 SV=1	383.81	55.495	5	15	14	0.988	0.971	1.113	1.05	0.928	0.981	1.02539	0.90625	0.958008	0.963216	0.545011	2.48628
Lmscaffold1267.146	TPR8 OS=Arabidopsis thaliana OX=3702 GN=AXX17_At4g09360 PE=4 SV=1	46.565	6.0138	8.3	4	1	0.879	0.831	0.965	1.006	1.312	1.021	1.12822	1.4714	1.14505	1.24822	0.107479	0.193113
Lmscaffold1267.15	"Isoleucine--tRNA ligase, cytoplasmic OS=Arabidopsis thaliana OX=3702 GN=At4g10320 PE=2 SV=1"	134.17	226.27	30	40	6	0.961	0.905	0.994	1.007	1.025	1.038	1.05629	1.07517	1.08881	1.07343	0.0635325	0.100606
Lmscaffold1267.155	Leucine-rich repeat family protein OS=Arabidopsis lyrata subsp. lyrata OX=81972 GN=ARALYDRAFT_495036 PE=3 SV=1	103.23	93.394	15.9	13	4	1.104	1.05	1.08	0.903	0.95	0.903	0.837662	0.881262	0.837662	0.852195	0.00197005	0.0022163
Lmscaffold1267.165	Non-lysosomal glucosylceramidase OS=Arabidopsis lyrata subsp. lyrata OX=81972 GN=ARALYDRAFT_331392 PE=3 SV=1	104.42	1.8082	2.1	2	2	1.038	0.925	0.941	1.043	0.938	1.128	1.07748	0.969008	1.16529	1.07059	0.354503	1.07649
Lmscaffold1267.171	Xanthine/uracil permease family protein OS=Arabidopsis lyrata subsp. lyrata OX=81972 GN=ARALYDRAFT_495055 PE=4 SV=1	88	6.3224	10.9	8	1	1.026	0.813	0.925	1.201	0.968	1.084	1.30355	1.05065	1.17656	1.17692	0.148249	0.29531
Lmscaffold1267.24	Light-mediated development protein DET1 OS=Noccaea caerulescens OX=107243 GN=MP_TR4977_c2_g1_i1_g.13738 PE=4 SV=1	78.386	99.587	12.7	18	7	0.478	0.559	0.449	1.413	1.454	1.413	2.85262	2.9354	2.85262	2.88022	1.27427e-05	1.29509e-05
Lmscaffold1267.3	"Naringenin,2-oxoglutarate 3-dioxygenase OS=Noccaea caerulescens OX=107243 GN=LE_TR5417_c5_g1_i1_g.19607 PE=3 SV=1"	39.435	3.4438	9.5	3	3	0.92	0.88	1.013	1	1.231	0.969	1.06648	1.31283	1.03342	1.13758	0.231654	0.549066
Lmscaffold1267.4	"Naringenin,2-oxoglutarate 3-dioxygenase OS=Noccaea caerulescens OX=107243 GN=LC_TR16796_c3_g1_i1_g.57754 PE=3 SV=1"	39.299	6.9606	5.7	2	2	0.629	0.61	0.631	1.415	1.381	1.364	2.27005	2.21551	2.18824	2.2246	1.28013e-06	1.28957e-06
Lmscaffold1267.51	Dehydrogenase/reductase SDR family member 12 (Fragment) OS=Noccaea caerulescens OX=107243 GN=LC_TR16797_c6_g1_i1_g.57781 PE=4 SV=1	35.156	27.833	25.5	11	7	0.935	0.943	0.981	1.037	1.106	1.043	1.08814	1.16055	1.09444	1.11438	0.0142074	0.018233
Lmscaffold1267.56	Uncharacterized oxidoreductase At4g09670 OS=Arabidopsis thaliana OX=3702 GN=At4g09670 PE=1 SV=1	39.565	77.956	32.3	12	2	0.889	0.826	0.877	1.141	1.096	1.189	1.3206	1.26852	1.37616	1.32176	0.00109672	0.00120387
Lmscaffold1267.57	PDE332 OS=Arabidopsis thaliana OX=3702 GN=AXX17_At4g10860 PE=3 SV=1	25.564	19.095	42.9	25	2	0.962	1.003	1.008	1.009	0.978	1.007	1.01816	0.986882	1.01615	1.00706	0.712405	5.33615
Lmscaffold1267.61	At4g09620 OS=Arabidopsis thaliana OX=3702 GN=At4g09620 PE=2 SV=1	23.576	3.7978	5.3	2	1	0.961	0.936	0.971	1.059	1.032	1.056	1.10774	1.0795	1.1046	1.09728	0.00230561	0.00261493
Lmscaffold1267.74	"RNA-binding protein CP33, chloroplastic (Fragment) OS=Noccaea caerulescens OX=107243 GN=LE_TR11424_c0_g1_i1_g.37660 PE=4 SV=1"	80.999	22.483	10.3	12	2	1.013	1.193	1.133	0.915	0.827	0.959	0.822102	0.743037	0.861635	0.808925	0.0316452	0.0446688
Lmscaffold1269.18	Hsp70-15 OS=Arabidopsis thaliana OX=3702 GN=AXX17_At1g74770 PE=3 SV=1	92.133	64.795	46.5	72	1	0.905	0.898	0.972	1.021	1.159	1.06	1.10378	1.25297	1.14595	1.16757	0.0307156	0.0431294
Lmscaffold127.107	Histone H2B OS=Noccaea caerulescens OX=107243 GN=MP_TR4926_c1_g1_i1_g.13354 PE=3 SV=1	16.363	36.109	33.6	13	1	1.032	0.948	1.056	0.882	1.02	1.071	0.871542	1.00791	1.0583	0.979249	0.76373	7.11249
Lmscaffold127.126	Nucleic acid binding protein OS=Arabidopsis lyrata subsp. lyrata OX=81972 GN=ARALYDRAFT_320642 PE=4 SV=1	102.24	2.7652	1.5	1	1	1.137	0.885	1.103	0.888	0.987	1.005	0.85248	0.94752	0.9648	0.9216	0.400649	1.33857
Lmscaffold127.175	At2g32600/T26B15.16 OS=Arabidopsis thaliana OX=3702 GN=At2g32600 PE=2 SV=2	31.273	31.399	22.5	7	7	0.932	0.934	1.009	1.074	1.054	1.01	1.1207	1.09983	1.05391	1.09148	0.0501749	0.0759492
Lmscaffold127.187	Beta-galactosidase OS=Eutrema salsugineum OX=72664 GN=EUTSA_v10016215mg PE=3 SV=1	99.576	10.912	6.3	7	3	1.062	0.975	1.02	0.955	0.954	1.034	0.937193	0.936212	1.01472	0.962709	0.356792	1.08866
Lmscaffold127.196	WD-40 repeat family protein OS=Arabidopsis lyrata subsp. lyrata OX=81972 GN=ARALYDRAFT_482201 PE=4 SV=1	86.004	9.3323	9.5	6	5	0.962	0.945	0.926	1.107	1.047	1.043	1.17226	1.10872	1.10448	1.12849	0.00634854	0.00765384
Lmscaffold127.199	PDIL2-3 OS=Arabidopsis thaliana OX=3702 GN=AXX17_At2g29350 PE=3 SV=1	44.176	9.3462	31.6	14	2	0.917	0.864	0.868	1.142	1.188	1.038	1.29332	1.34541	1.17554	1.27142	0.0072678	0.00884169
Lmscaffold127.209	"ATP synthase subunit gamma, mitochondrial OS=Arabidopsis thaliana OX=3702 GN=ATPC PE=1 SV=1"	35.405	43.344	27.4	13	4	0.994	0.927	1	0.958	1.037	1.076	0.98391	1.06505	1.1051	1.05135	0.29828	0.808489
Lmscaffold127.22	Peptidyl-prolyl cis-trans isomerase OS=Brassica oleracea var. oleracea OX=109376 GN=106337210 PE=3 SV=1	22.946	4.5669	18.8	6	2	1.117	1.118	1.026	0.895	0.896	0.957	0.823367	0.824287	0.880405	0.842686	0.00964067	0.0119645
Lmscaffold127.225	Heat shock protein 60-2 OS=Arabidopsis thaliana OX=3702 GN=HSP60-2 PE=1 SV=1	58.224	82.276	58.2	72	3	1.042	0.944	1	1.065	0.986	0.988	1.06999	0.990623	0.992632	1.01775	0.670137	4.35058
Lmscaffold127.230	BnaCnng52020D protein OS=Brassica napus OX=3708 GN=BnaCnng52020D PE=4 SV=1	63.021	8.0427	4.9	2	2	1.003	1.453	0.993	0.887	0.579	1.101	0.771528	0.503624	0.957669	0.744274	0.242171	0.586363
Lmscaffold127.231	At1g55160/T7N22.11 OS=Arabidopsis thaliana OX=3702 GN=F7A10.9 PE=2 SV=1	11.471	1.2446	6.6	1	1	1.127	1.039	1.143	0.935	0.946	0.819	0.847688	0.857661	0.74252	0.815956	0.0173957	0.0227565
Lmscaffold127.238	BnaC04g43700D protein OS=Brassica napus OX=3708 GN=BnaC04g43700D PE=4 SV=1	56.902	15.314	21.3	13	1	1.094	1.219	0.977	0.853	0.932	0.933	0.777812	0.849848	0.85076	0.82614	0.063209	0.0999805
Lmscaffold127.242	Putative peroxygenase 3 (Fragment) OS=Noccaea caerulescens OX=107243 GN=GA_TR6234_c0_g1_i1_g.20408 PE=4 SV=1	26.97	10.974	16.7	3	3	0.825	0.833	0.908	1.148	1.104	1.203	1.34217	1.29072	1.40647	1.34645	0.00160543	0.00178877
Lmscaffold127.271	Short-chain dehydrogenase/reductase family 42E member 1 (Fragment) OS=Noccaea caerulescens OX=107243 GN=GA_TR6549_c0_g1_i1_g.22075 PE=4 SV=1	53.1	3.124	4.2	2	2	1.12	1.076	1.04	0.977	0.892	0.905	0.905748	0.826947	0.838999	0.857231	0.0118368	0.014951
Lmscaffold127.289	APS3 OS=Arabidopsis thaliana OX=3702 GN=AXX17_At4g16940 PE=4 SV=1	52.056	2.6526	19.8	19	1	0.996	1.06	1.017	0.97	1.012	0.958	0.946957	0.98796	0.935242	0.95672	0.150297	0.30146
Lmscaffold127.34	Pleckstrin homology domain-containing protein 1 OS=Noccaea caerulescens OX=107243 GN=LC_TR8358_c0_g1_i1_g.29194 PE=4 SV=1	16.892	10.14	30.3	5	2	0.906	1.061	1.024	1.01	1.119	0.896	1.01304	1.12237	0.898696	1.01137	0.893606	17.8875
Lmscaffold127.343	"Hydrolase, alpha/beta fold family protein OS=Arabidopsis lyrata subsp. lyrata OX=81972 GN=ARALYDRAFT_359089 PE=4 SV=1"	42.241	30.08	17.4	9	5	1.013	1.023	1.069	0.984	0.956	0.918	0.950725	0.923671	0.886957	0.920451	0.0329858	0.0469512
Lmscaffold127.370	"Adenylate kinase 5, chloroplastic OS=Arabidopsis thaliana OX=3702 GN=At5g35170 PE=1 SV=1"	52.695	72.426	17.2	9	7	1.157	1.088	1.106	0.908	0.849	0.94	0.812892	0.760072	0.84154	0.804834	0.00294988	0.00339426
Lmscaffold127.377	CAC2 OS=Arabidopsis thaliana OX=3702 GN=AXX17_At5g32460 PE=4 SV=1	58.225	35.54	39.2	20	1	1.078	1.023	1.045	0.967	1.009	0.888	0.922123	0.962174	0.84679	0.910362	0.0730646	0.119645
Lmscaffold127.385	AT5g35460/MOK9_4 OS=Arabidopsis thaliana OX=3702 GN=MOK9.4 PE=1 SV=1	44.282	2.2333	3.2	1	1	0.826	0.864	0.974	1.049	1.308	0.996	1.18131	1.47297	1.12162	1.25863	0.0964186	0.167829
Lmscaffold127.392	LSP1 OS=Arabidopsis thaliana OX=3702 GN=AXX17_At5g32800 PE=3 SV=1	21.683	7.771	15.3	5	3	0.925	0.999	0.946	1.005	0.991	1.033	1.05052	1.03589	1.07979	1.0554	0.103704	0.184192
Lmscaffold127.402	FIM5 OS=Arabidopsis thaliana OX=3702 GN=AXX17_At5g32900 PE=4 SV=1	76.768	1.7718	4.2	2	2	0.791	0	0.98	1.35	0.751	1.152	1.52456	0.848108	1.30096	1.22454	0.46499	1.76423
Lmscaffold127.48	17.6 kDa class I heat shock protein 2 OS=Arabidopsis thaliana OX=3702 GN=HSP17.6B PE=2 SV=1	17.569	161.43	49	32	1	0.704	0.671	0.709	1.288	1.297	1.357	1.85413	1.86708	1.95345	1.89155	1.50694e-05	1.53313e-05
Lmscaffold127.54	GSTU4 OS=Arabidopsis thaliana OX=3702 GN=AXX17_At2g25540 PE=4 SV=1	25.637	10.573	12.5	3	1	0.965	0.971	0.964	0.856	1.194	1.059	0.885517	1.23517	1.09552	1.07207	0.51743	2.20723
Lmscaffold127.55	Putative gluthathione S-transferase 2 OS=Boechera divaricarpa OX=115915 GN=GSTU2 PE=4 SV=1	25.63	2.0474	9.9	6	1	0.961	0.931	0.979	1.118	1.065	0.962	1.16823	1.11285	1.00522	1.09544	0.129169	0.246586
Lmscaffold127.60	Serine/threonine-protein phosphatase OS=Noccaea caerulescens OX=107243 GN=MP_TR13196_c0_g1_i1_g.38820 PE=3 SV=1	36.326	6.303	21.6	8	2	0.925	0.93	1.179	0.978	1.015	0.986	0.96704	1.00363	0.974951	0.981872	0.839033	11.2832
Lmscaffold127.69	Putative pumilio Mpt5 OS=Boechera divaricarpa OX=115915 GN=Mpt5-1 PE=4 SV=1	104.53	29.898	5.6	7	1	0.614	0.702	0.637	1.29	1.403	1.381	1.98157	2.15515	2.12135	2.08602	8.37203e-05	8.65147e-05
Lmscaffold127.7	Ran-binding protein 1 homolog b OS=Arabidopsis thaliana OX=3702 GN=RANBP1B PE=1 SV=2	25.392	53.97	43.5	14	7	0.862	0.925	0.843	1.101	1.053	1.11	1.25589	1.20114	1.26616	1.24106	0.00226313	0.00256341
Lmscaffold127.78	At2g29070 OS=Arabidopsis thaliana OX=3702 GN=At2g29070 PE=2 SV=1	35.07	15.127	4.8	1	1	1.004	1.001	0.821	0.97	1.244	0.971	1.02972	1.32059	1.03079	1.12703	0.335548	0.976778
Lmscaffold127.9	Protein transport protein SEC13 homolog B OS=Arabidopsis thaliana OX=3702 GN=SEC13B PE=1 SV=1	32.6	17.932	25.8	6	1	1.016	1.138	1.181	0.992	0.854	0.833	0.892354	0.768216	0.749325	0.803298	0.0357136	0.0513373
Lmscaffold127.91	BnaC04g15130D protein OS=Brassica napus OX=3708 GN=BnaC04g15130D PE=4 SV=1	15.472	48.442	37.8	11	2	1.084	0.988	0.959	0.94	1.036	1.037	0.930386	1.0254	1.02639	0.994061	0.909575	21.4783
Lmscaffold1274.10	Zinc finger (CCCH-type) family protein OS=Arabidopsis lyrata subsp. lyrata OX=81972 GN=ARALYDRAFT_480442 PE=4 SV=1	42.034	8.9871	11.2	5	4	0.951	0.922	0.961	1.001	1.065	1.113	1.05963	1.12738	1.17819	1.12174	0.0289765	0.0404185
Lmscaffold1274.31	DNAJ heat shock family protein OS=Arabidopsis lyrata subsp. lyrata OX=81972 GN=ARALYDRAFT_480886 PE=4 SV=1	37.24	4.9501	25.8	10	2	0.589	0.589	0.569	1.488	1.394	1.405	2.55524	2.39382	2.41271	2.45392	9.90034e-06	1.00372e-05
Lmscaffold1274.37	ROOTY/SUPERROOT1 OS=Arabidopsis lyrata subsp. lyrata OX=81972 GN=ARALYDRAFT_480895 PE=4 SV=1	49.878	101.39	32.4	17	1	0.988	0.923	1.159	0.892	1.138	0.909	0.871661	1.11205	0.888274	0.957329	0.701606	5.07517
Lmscaffold1274.58	Folic acid binding / transferase OS=Arabidopsis thaliana OX=3702 GN=At2g20830 PE=4 SV=1	36.159	1.2979	5.2	2	2	1.167	1.327	1.321	0.719	0.769	0.701	0.5654	0.604718	0.551245	0.573788	0.000645398	0.000697138
Lmscaffold1274.8	PSAE-2 OS=Arabidopsis thaliana OX=3702 GN=AXX17_At2g15560 PE=4 SV=1	16.755	15.449	22.8	8	1	0.861	1.016	1.055	1.044	1.04	1.014	1.06821	1.06412	1.03752	1.05662	0.408518	1.38749
Lmscaffold1276.3	Kinase family protein OS=Arabidopsis lyrata subsp. lyrata OX=81972 GN=ARALYDRAFT_493852 PE=4 SV=1	49.209	3.5364	17.9	7	2	1.094	0.834	1.008	0.931	1.074	0.987	0.951294	1.09741	1.00851	1.01907	0.840711	11.4383
Lmscaffold1276.5	Xyloglucan galactosyltransferase KATAMARI1-like protein OS=Noccaea caerulescens OX=107243 GN=LC_TR4795_c0_g1_i1_g.17027 PE=4 SV=1	98.297	6.549	3.8	3	1	0.98	0.886	0.897	1.197	1.069	0.989	1.29967	1.16069	1.07383	1.17807	0.0718733	0.117143
Lmscaffold13.100	Alpha/beta-Hydrolases superfamily protein OS=Arabidopsis thaliana OX=3702 GN=F1P2.140 PE=2 SV=1	64.917	9.2544	9.4	4	3	1.182	1.3	1.278	0.731	0.646	0.868	0.583245	0.515426	0.692553	0.597074	0.00242611	0.00275968
Lmscaffold13.102	"Malate dehydrogenase, chloroplastic OS=Noccaea caerulescens OX=107243 GN=MP_TR13328_c0_g1_i1_g.39180 PE=4 SV=1"	42.323	35.56	39.4	27	1	1.054	1.14	1.155	0.835	0.999	0.825	0.747984	0.894894	0.739027	0.793968	0.0235667	0.0320574
Lmscaffold13.109	"NO-associated protein 1, chloroplastic/mitochondrial OS=Noccaea caerulescens OX=107243 GN=LE_TR11651_c0_g1_i1_g.38245 PE=4 SV=1"	61.498	9.1135	11.5	5	5	1.036	0.979	0.958	1.065	0.93	0.909	1.07467	0.938446	0.917255	0.976791	0.692862	4.87523
Lmscaffold13.130	BnaC03g75130D protein OS=Brassica napus OX=3708 GN=BnaC03g75130D PE=4 SV=1	10.991	6.7082	49.1	11	3	1.046	1.11	0.995	0.916	0.978	0.91	0.872104	0.931133	0.866392	0.889876	0.0436507	0.064641
Lmscaffold13.137	"Alpha-1,4 glucan phosphorylase OS=Arabidopsis lyrata subsp. lyrata OX=81972 GN=ATPHS2 PE=3 SV=1"	95.22	104.01	27.7	29	2	0.991	0.947	1.002	0.919	1.045	1.105	0.937755	1.06633	1.12755	1.04388	0.494912	2.00673
Lmscaffold13.139	DExH-box ATP-dependent RNA helicase DExH11 OS=Arabidopsis thaliana OX=3702 GN=SKI2 PE=1 SV=1	142.56	2.2615	1.6	1	1	1.045	1.196	1.132	0.612	1.015	0	0.544323	0.902757	0	0.72354	0.14813	0.294989
Lmscaffold13.144	Tubulin beta chain OS=Arabidopsis thaliana OX=3702 GN=AXX17_At5g62230 PE=3 SV=1	32.439	253.97	55.3	23	1	1.026	0.941	0.948	1.086	1.006	1.007	1.11767	1.03533	1.03636	1.06312	0.181872	0.388626
Lmscaffold13.168	RING-type E3 ubiquitin transferase OS=Arabidopsis thaliana OX=3702 GN=AXX17_At3g40320 PE=4 SV=1	72.03	31.545	7.3	3	3	0.966	0.997	1.059	1.019	0.899	1.075	1.01158	0.892455	1.06717	0.990404	0.877128	15.3519
Lmscaffold13.180	17.6 kDa class I heat shock protein 3 OS=Arabidopsis thaliana OX=3702 GN=HSP17.6C PE=2 SV=2	17.775	59.143	37.6	26	2	0.437	0.394	0.427	1.565	1.592	1.622	3.73211	3.7965	3.86804	3.79889	6.1026e-07	6.1405e-07
Lmscaffold13.183	17.6 kDa class I heat shock protein 3 OS=Arabidopsis thaliana OX=3702 GN=HSP17.6C PE=2 SV=2	17.493	40.913	33.1	18	3	0.585	0.606	0.577	1.437	1.431	1.445	2.43835	2.42817	2.45192	2.43948	9.63207e-08	9.67652e-08
Lmscaffold13.64	"L-galactono-1,4-lactone dehydrogenase, mitochondrial OS=Noccaea caerulescens OX=107243 GN=GA_TR6891_c0_g1_i1_g.22978 PE=4 SV=1"	68.968	3.782	14.9	9	1	0.867	1.216	0.549	1.293	1.046	1.054	1.47378	1.19225	1.20137	1.28913	0.291552	0.780535
Lmscaffold13.73	Peptidase M20/M25/M40 family protein OS=Arabidopsis thaliana OX=3702 GN=AQI PE=4 SV=1	100.84	5.126	9.8	12	2	0.916	1.103	0.928	1.051	1.03	0.99	1.0699	1.04852	1.0078	1.04208	0.547747	2.52022
Lmscaffold13.90	Bundle-sheath defective protein 2 family OS=Arabidopsis lyrata subsp. lyrata OX=81972 GN=ARALYDRAFT_485130 PE=4 SV=1	13.92	41.564	11.5	2	1	0.97	1.087	1.074	0.971	0.964	0.947	0.930374	0.923667	0.907378	0.920473	0.0925096	0.159432
Lmscaffold130.6	Nucleolar and coiled-body phosphoprotein 1 OS=Noccaea caerulescens OX=107243 GN=GA_TR12172_c0_g1_i1_g.38965 PE=4 SV=1	38.41	10.835	8.6	3	3	0.922	0.965	0.975	1.111	1.036	1.009	1.16457	1.08595	1.05765	1.10273	0.0471279	0.0706159
Lmscaffold1332.1	Lipoxygenase OS=Arabidopsis lyrata subsp. lyrata OX=81972 GN=ARALYDRAFT_484907 PE=3 SV=1	102.69	4.8352	19.8	27	2	1.181	1.141	1.261	0.845	0.792	0.787	0.707508	0.663131	0.658945	0.676528	0.000634192	0.000684503
Lmscaffold1332.11	EMB2221 OS=Arabidopsis lyrata subsp. lyrata OX=81972 GN=ARALYDRAFT_907933 PE=4 SV=1	119.76	245.89	27.1	40	3	1.042	1.048	0.996	0.963	0.981	0.981	0.936163	0.953662	0.953662	0.947829	0.0373281	0.0539141
Lmscaffold1332.57	OTU domain-containing protein 6B OS=Noccaea caerulescens OX=107243 GN=LE_TR14689_c0_g1_i1_g.46425 PE=4 SV=1	36.967	171.87	35.1	8	8	1.09	1.003	0.951	0.962	0.962	1.03	0.948095	0.948095	1.01511	0.970434	0.553582	2.58809
Lmscaffold1332.64	60S ribosomal protein L7A OS=Arabidopsis lyrata subsp. lyrata OX=81972 GN=ARALYDRAFT_486792 PE=4 SV=1	42.385	2.9278	38.4	20	2	1.121	1.009	1.082	0.884	0.973	0.937	0.825654	0.90878	0.875156	0.869863	0.0289719	0.0404041
Lmscaffold1332.65	UXS2 OS=Arabidopsis thaliana OX=3702 GN=AXX17_At3g57120 PE=4 SV=1	49.552	83.387	28.3	13	1	1.014	1.124	1.049	0.947	0.945	0.933	0.891434	0.889551	0.878255	0.886414	0.0210993	0.0282541
Lmscaffold1332.68	DRB4 OS=Arabidopsis thaliana OX=3702 GN=AXX17_At3g57090 PE=4 SV=1	30.256	1.4446	2.9	2	1	1.117	1.021	0.982	0.965	0.952	0.973	0.927885	0.915385	0.935577	0.926282	0.131836	0.253064
Lmscaffold1332.69	NADH dehydrogenase [ubiquinone] iron-sulfur protein 5-B OS=Arabidopsis thaliana OX=3702 GN=At3g62790 PE=3 SV=1	9.8379	1.8517	36.1	2	1	0.81	0.787	1.077	1.127	1.191	1.029	1.2644	1.3362	1.15445	1.25168	0.0979182	0.170866
Lmscaffold1346.19	Vacuolar protein sorting-associated protein 41 homolog OS=Capsella rubella OX=81985 GN=CARUB_v10011806mg PE=3 SV=1	106.57	1.2738	0.8	1	1	1.136	0.997	0.995	0.878	0.971	1.029	0.842072	0.931266	0.986893	0.920077	0.263603	0.669679
Lmscaffold136.109	ER membrane protein complex subunit-like protein (DUF2012) OS=Arabidopsis thaliana OX=3702 GN=At2g25310 PE=2 SV=1	22.397	11.436	20.4	7	4	0.931	1.041	0.892	1.095	1.055	1.01	1.147	1.1051	1.05796	1.10335	0.124712	0.234732
Lmscaffold136.148	AT2G25670 protein OS=Arabidopsis thaliana OX=3702 GN=At2g25670 PE=2 SV=1	35.043	3.4052	5.6	2	2	1.033	0.885	0.867	1.043	1.09	1.095	1.12352	1.17415	1.17953	1.15907	0.0553339	0.0851084
Lmscaffold136.30	BnaC04g48920D protein OS=Brassica napus OX=3708 GN=BnaC04g48920D PE=4 SV=1	30.263	24.509	20.1	6	2	1.685	1.137	0.899	0.793	0.704	0.773	0.639344	0.567589	0.62322	0.610051	0.107885	0.193992
Lmscaffold136.33	AT2G24420 protein OS=Arabidopsis thaliana OX=3702 GN=At2g24420 PE=2 SV=2	50.021	10.794	16	10	4	0.974	1.065	1.052	0.939	0.99	0.935	0.911356	0.960854	0.907473	0.926561	0.086673	0.147367
Lmscaffold136.83	Probable protein phosphatase 2C 21 OS=Arabidopsis thaliana OX=3702 GN=PPC4-2 PE=1 SV=1	39.21	11.847	22.3	11	2	0.845	0.969	0.939	1.203	0.989	1.078	1.31093	1.07773	1.17472	1.1878	0.0760716	0.125781
Lmscaffold1363.111	PNM1 OS=Arabidopsis thaliana OX=3702 GN=AXX17_At5g60430 PE=4 SV=1	59.208	19.662	8.1	4	4	0.963	1.012	0.983	0.997	1.021	1.003	1.01116	1.0355	1.01724	1.0213	0.258283	0.649764
Lmscaffold1363.118	Histone deacetylase OS=Arabidopsis thaliana OX=3702 GN=AXX17_At5g60530 PE=4 SV=1	72.855	22.367	5.7	3	3	1.05	1.171	1.106	0.807	0.944	0.876	0.727683	0.851217	0.789901	0.7896	0.0115082	0.0144966
Lmscaffold1363.27	60S ribosomal protein L13 OS=Arabidopsis lyrata subsp. lyrata OX=81972 GN=ARALYDRAFT_347994 PE=3 SV=1	23.609	55.302	46.6	13	2	1.043	0.936	0.959	0.849	1.126	1.093	0.866916	1.14976	1.11607	1.04425	0.666185	4.26922
Lmscaffold1363.48	Transmembrane clptm1 family protein OS=Arabis alpina OX=50452 GN=AALP_AA8G412600 PE=4 SV=1	68.614	15.354	5.1	2	1	1.239	1.236	1.203	0.659	0.804	0.857	0.53752	0.655791	0.699021	0.630778	0.00168414	0.00188039
Lmscaffold1363.69	Iron-containing superoxide dismutase OS=Brassica napus OX=3708 GN=FeSOD PE=4 SV=1	30.001	9.5493	17.5	5	1	1.048	1.025	1.227	0.923	0.964	0.824	0.839091	0.876364	0.749091	0.821515	0.061503	0.0967767
Lmscaffold1363.70	"Dihydroorotate dehydrogenase (quinone), mitochondrial OS=Capsella rubella OX=81985 GN=CARUB_v10000920mg PE=3 SV=1"	43.438	9.2434	12.9	7	6	1.012	0.985	0.995	1.028	0.996	0.988	1.03075	0.998663	0.990642	1.00668	0.670419	4.35647
Lmscaffold1363.78	Carboxypeptidase OS=Brassica oleracea var. oleracea OX=109376 GN=106324639 PE=3 SV=1	56.57	15.664	7.4	4	2	0.868	1.015	1.248	0.977	1.008	0.9	0.936123	0.965826	0.862344	0.921431	0.515876	2.19523
Lmscaffold1363.85	BnaC07g49760D protein OS=Brassica napus OX=3708 GN=BnaC07g49760D PE=4 SV=1	84.686	-2	22	24	1	1.039	1.004	1.075	0.928	1.004	0.96	0.89288	0.966004	0.923669	0.927518	0.0665138	0.106367
Lmscaffold1373.1	BnaA01g07780D protein OS=Brassica napus OX=3708 GN=BnaA01g07780D PE=4 SV=1	41.898	14.317	9.4	3	3	1.012	0.994	0.998	1.039	1.009	0.949	1.03762	1.00766	0.947736	0.99767	0.93532	30.0251
Lmscaffold1397.198	0	68.741	2.6861	1.5	1	1	0.944	0.966	0.969	1.122	1.024	0.993	1.16916	1.06704	1.03473	1.09031	0.094238	0.16334
Lmscaffold141.15	RNA binding (RRM/RBD/RNP motifs) family protein OS=Arabidopsis thaliana OX=3702 GN=At3g12640 PE=1 SV=1	73.176	12.171	8.3	4	4	0.893	1.008	0.953	0.971	1.036	1.146	1.02067	1.089	1.20463	1.10477	0.177169	0.375238
Lmscaffold141.155	FLU OS=Arabidopsis thaliana OX=3702 GN=AXX17_At3g14640 PE=4 SV=1	34.722	37.906	19	7	1	1.08	1.021	1.211	1.051	0.93	0.791	0.951993	0.842391	0.716486	0.836957	0.127361	0.241743
Lmscaffold141.157	HAOX1 OS=Arabidopsis thaliana OX=3702 GN=AXX17_At3g14660 PE=3 SV=1	77.64	4.2375	4.1	2	2	1.011	1.017	1.058	1.075	0.945	0.951	1.04504	0.918665	0.924498	0.962735	0.441065	1.60024
Lmscaffold141.169	GDSL esterase/lipase 4 (Fragment) OS=Noccaea caerulescens OX=107243 GN=LC_TR242_c0_g1_i1_g.704 PE=3 SV=1	41.036	14.76	7.9	3	2	1.118	1.081	1.001	0.958	0.87	0.982	0.898125	0.815625	0.920625	0.878125	0.0551713	0.0848209
Lmscaffold141.18	HUA1 OS=Arabidopsis thaliana OX=3702 GN=AXX17_At3g12720 PE=4 SV=1	58.857	41.436	13.2	6	5	0.98	1.03	0.999	0.982	1.01	1.054	0.979063	1.00698	1.05085	1.0123	0.6542	4.05081
Lmscaffold141.198	AT3g14620/MIE1_12 OS=Arabidopsis thaliana OX=3702 GN=CYP72A8 PE=2 SV=1	58.738	25.902	12	8	6	0.761	0.789	0.719	1.284	1.242	1.226	1.69766	1.64213	1.62098	1.65359	5.00859e-05	5.14676e-05
Lmscaffold141.2	Tubulin folding cofactor B OS=Arabidopsis lyrata subsp. lyrata OX=81972 GN=ARALYDRAFT_897198 PE=4 SV=1	29.216	46.375	25.4	6	5	0.849	1.018	1.018	1.019	1.073	0.904	1.05962	1.11577	0.940035	1.03847	0.648537	3.91822
Lmscaffold141.227	Uroporphyrinogen decarboxylase (Fragment) OS=Eutrema salsugineum OX=72664 GN=EUTSA_v10022319mg PE=3 SV=1	103.77	86.005	16.5	21	4	1.034	1.064	1.035	0.952	0.934	0.973	0.911586	0.89435	0.931695	0.912544	0.00364193	0.00423959
Lmscaffold141.235	BnaA04g05980D protein OS=Brassica napus OX=3708 GN=BnaA04g05980D PE=4 SV=1	41.812	98.868	41.9	26	5	0.91	1.066	0.933	1.061	1.017	0.912	1.09419	1.04881	0.940529	1.02784	0.7022	5.09534
Lmscaffold141.24	ALA-interacting subunit OS=Noccaea caerulescens OX=107243 GN=GA_TR16098_c0_g1_i1_g.50834 PE=3 SV=1	39.018	35.951	11.2	3	2	1.095	1.333	0.649	0.976	0.593	1.367	0.951576	0.578161	1.33279	0.954176	0.883171	16.1474
Lmscaffold141.242	At3g15110 OS=Arabidopsis thaliana OX=3702 GN=At3g15110 PE=2 SV=1	29.05	7.4588	8.2	3	2	0.865	0.96	1.046	0.96	1.093	1.09	1.00313	1.14211	1.13898	1.09474	0.254598	0.634536
Lmscaffold141.249	"mRNA, clone: RTFL01-02-D09 OS=Eutrema halophilum OX=98038 PE=2 SV=1"	21.372	55.783	25.3	4	3	1.063	1.16	1.005	0.914	0.868	1.001	0.849442	0.806691	0.930297	0.862144	0.0678983	0.109183
Lmscaffold141.254	"mRNA, clone: RTFL01-41-F03 OS=Eutrema halophilum OX=98038 PE=2 SV=1"	30.602	4.8656	11	3	1	0.991	1.033	0.982	1.025	0.983	0.999	1.02295	0.981038	0.997006	1.00033	0.98745	156.331
Lmscaffold141.39	"Protein Iojap, chloroplastic OS=Arabidopsis thaliana OX=3702 GN=IJ PE=2 SV=1"	25.833	2.4662	9	1	1	1.065	1.43	0.972	0.849	0.863	0.831	0.734641	0.746755	0.719065	0.733487	0.0927757	0.160207
Lmscaffold141.61	Protein CWC15-like protein A OS=Noccaea caerulescens OX=107243 GN=GA_TR4773_c0_g1_i1_g.15865 PE=4 SV=1	25.219	3.0062	5.6	2	1	0.793	1.004	1.031	1.147	1.153	0.895	1.21676	1.22313	0.949434	1.12977	0.341882	1.00828
Lmscaffold141.64	GIP1 OS=Arabidopsis thaliana OX=3702 GN=AXX17_At3g13390 PE=4 SV=1	65.555	6.8644	7.9	4	4	1.023	1.121	1.053	0.968	0.908	0.943	0.908352	0.852049	0.884892	0.881764	0.0203582	0.0271625
Lmscaffold141.65	RNA-binding (RRM/RBD/RNP motifs) family protein OS=Arabidopsis thaliana OX=3702 GN=At3g13224 PE=2 SV=1	37.405	26.834	13.1	5	3	0.905	0.853	1.023	1.012	1.135	1.087	1.09169	1.22438	1.1726	1.16289	0.0707327	0.114934
Lmscaffold141.70	Ubiquitin family protein OS=Arabidopsis thaliana OX=3702 GN=DDI1 PE=1 SV=1	45.035	10.997	25.3	9	1	0.952	0.929	0.926	1.213	0.96	1.04	1.2964	1.02601	1.11151	1.14464	0.145939	0.289468
Lmscaffold141.72	VCS OS=Arabidopsis thaliana OX=3702 GN=AXX17_At3g13560 PE=4 SV=1	147.23	38.641	19.4	31	4	0.91	0.961	1.015	1.074	0.95	1.077	1.11642	0.987526	1.11954	1.0745	0.237723	0.568284
Lmscaffold141.92	AT3g13460/MRP15_10 OS=Arabidopsis thaliana OX=3702 GN=ECT2 PE=1 SV=1	70.71	3.568	17.7	13	2	1.056	1.211	1.091	0.642	1.141	0.861	0.573556	1.01936	0.769208	0.787373	0.192088	0.418282
Lmscaffold1414.74	PUR2 OS=Arabidopsis thaliana OX=3702 GN=AXX17_At1g09830 PE=3 SV=1	226.01	-2	0.7	2	1	1.007	0.981	1.018	0.987	1.009	1.01	0.98503	1.00699	1.00798	1	1	6966
Lmscaffold145.16	UROS OS=Arabidopsis thaliana OX=3702 GN=AXX17_At2g22400 PE=4 SV=1	34.297	8.1389	12.6	4	3	0.911	1.1	1.212	0.884	0.915	0.991	0.822836	0.851691	0.922433	0.865653	0.197191	0.43305
Lmscaffold146.1054	Rhodanese-like/PpiC domain-containing protein 12 (Fragment) OS=Noccaea caerulescens OX=107243 GN=LC_TR721_c0_g1_i1_g.1988 PE=4 SV=1	32.98	1.1979	38.4	9	1	0	0.813	0	0.935	0	1.288	1.15006	0	1.58426	1.36716
Lmscaffold146.1056	Polyadenylate-binding protein RBP47B' OS=Arabidopsis thaliana OX=3702 GN=RBP47B' PE=2 SV=1	47.015	69.783	16.6	6	2	0.892	1.014	0.961	0.861	1.159	1.033	0.900942	1.21277	1.08092	1.06488	0.542743	2.46303
Lmscaffold146.106	Galactose oxidase/kelch repeat superfamily protein OS=Arabidopsis thaliana OX=3702 GN=At2g36360 PE=4 SV=1	52.374	2.4742	2.1	1	1	1.08	1.055	0.996	1.028	0.985	0.869	0.984989	0.943788	0.832641	0.920473	0.196541	0.430942
Lmscaffold146.1063	BnaA02g04130D protein OS=Brassica napus OX=3708 GN=BnaA02g04130D PE=4 SV=1	37.15	2.8968	6.6	2	2	1.093	1.116	1.111	0.879	0.9	0.909	0.794277	0.813253	0.821386	0.809639	4.87965e-05	5.00908e-05
Lmscaffold146.1067	Glucose-1-phosphate adenylyltransferase OS=Arabis alpina OX=50452 GN=AALP_AA8G211600 PE=3 SV=1	57.34	40.478	28.3	26	4	1.025	0.866	1.04	0.935	0.965	1.011	0.957011	0.987718	1.0348	0.993176	0.916736	23.2217
Lmscaffold146.1075	BnaAnng08700D protein OS=Brassica napus OX=3708 GN=BnaAnng08700D PE=4 SV=1	25.106	19.194	34.6	6	2	0.975	1.023	1.047	0.986	0.994	0.988	0.971429	0.97931	0.973399	0.974713	0.294655	0.793416
Lmscaffold146.1094	Beta-galactosidase OS=Capsella rubella OX=81985 GN=CARUB_v10028665mg PE=3 SV=1	80.075	22.676	10.1	8	2	1.176	1.162	1.004	0.972	0.823	0.873	0.872531	0.738779	0.783662	0.798324	0.0331953	0.0473171
Lmscaffold146.1099	UVB-resistance 8 OS=Arabidopsis lyrata subsp. lyrata OX=81972 GN=UVR8 PE=4 SV=1	47.4	34.661	29.5	11	3	1.03	0.899	0.988	1.057	1.099	0.94	1.08708	1.13027	0.966747	1.06136	0.385308	1.24608
Lmscaffold146.1113	SUPO1 OS=Arabidopsis thaliana OX=3702 GN=AXX17_At5g63570 PE=4 SV=1	42.525	87.725	15.7	7	2	0.944	0.919	1.087	0.993	1.107	0.99	1.00983	1.12576	1.00678	1.04746	0.512335	2.1643
Lmscaffold146.1126	Peroxidase OS=Noccaea caerulescens OX=107243 GN=LC_TR14967_c0_g1_i1_g.50858 PE=3 SV=1	36.015	88.797	32.3	7	3	1.105	1.028	1.101	0.962	0.843	0.971	0.892393	0.782004	0.900742	0.85838	0.0340443	0.0486667
Lmscaffold146.1137	Alpha-mannosidase OS=Eutrema salsugineum OX=72664 GN=EUTSA_v10012487mg PE=3 SV=1	134.97	23.474	6	7	6	0.936	0.957	1.007	1.106	0.91	1.048	1.14414	0.941379	1.08414	1.05655	0.426539	1.50216
Lmscaffold146.1139	2-nitropropane dioxygenase family OS=Arabidopsis lyrata subsp. lyrata OX=81972 GN=ARALYDRAFT_919735 PE=4 SV=1	37.096	19.682	23.3	7	7	0.976	0.916	1.023	0.974	0.997	1	1.0024	1.02607	1.02916	1.01921	0.591363	3.02455
Lmscaffold146.1144	DIT2.1 OS=Arabidopsis thaliana OX=3702 GN=AXX17_At5g63890 PE=4 SV=1	60.389	6.7462	6.9	3	1	0.821	1.503	0.931	1.072	0.83	0.867	0.988018	0.764977	0.799078	0.850691	0.510281	2.14521
Lmscaffold146.1146	"Bifunctional riboflavin biosynthesis protein RIBA 1, chloroplastic OS=Noccaea caerulescens OX=107243 GN=GA_TR12929_c0_g1_i1_g.41149 PE=3 SV=1"	58.357	17.617	11.9	6	4	1.118	1.018	1.046	0.879	0.96	0.957	0.828724	0.905091	0.902263	0.878693	0.0320772	0.0454259
Lmscaffold146.1150	Root phototropism protein 3 OS=Noccaea caerulescens OX=107243 GN=LC_TR2379_c0_g1_i1_g.7588 PE=3 SV=1	81.522	41.531	10	5	5	1.171	0.964	1.047	0.869	1.012	0.995	0.819296	0.954117	0.938089	0.903834	0.246364	0.603011
Lmscaffold146.1155	PYD3 OS=Arabidopsis thaliana OX=3702 GN=AXX17_At5g63970 PE=4 SV=1	45.233	9.7032	11.3	4	2	0.97	0.974	0.984	1.019	0.945	1.123	1.04406	0.968238	1.15061	1.0543	0.364024	1.12502
Lmscaffold146.121	FTSZ2-1 OS=Arabidopsis thaliana OX=3702 GN=AXX17_At2g32900 PE=3 SV=1	50.742	86.547	28.7	15	2	1.221	1.043	1.135	0.835	0.87	0.899	0.736981	0.767873	0.793469	0.766108	0.00833073	0.0102241
Lmscaffold146.169	J-domain protein OS=Arabidopsis lyrata subsp. lyrata OX=81972 GN=ARALYDRAFT_482541 PE=4 SV=1	58.9	1.6484	11.6	6	1	1.077	1.015	0.944	0.991	1.023	0.961	0.979249	1.01087	0.949605	0.979908	0.656497	4.09048
Lmscaffold146.177	CTF2A (Fragment) OS=Arabidopsis thaliana OX=3702 PE=4 SV=1	48.982	7.5061	6.3	3	1	0.894	0.951	1.05	1.067	0.994	1.062	1.1057	1.03005	1.10052	1.07876	0.212577	0.482034
Lmscaffold146.181	Probable aspartic protease At2g35615 OS=Arabidopsis thaliana OX=3702 GN=At2g35615 PE=3 SV=1	14.227	8.1392	17.3	2	2	0.964	0.928	0.959	0.978	1.083	1.102	1.02911	1.1396	1.15959	1.10944	0.0607444	0.0952172
Lmscaffold146.182	Probable aspartic protease At2g35615 OS=Arabidopsis thaliana OX=3702 GN=At2g35615 PE=3 SV=1	20.927	2.6183	4.9	2	1	1.054	0.965	1.1	0.892	1.061	0.935	0.857967	1.02052	0.899327	0.925938	0.297574	0.805011
Lmscaffold146.208	Glycine cleavage system H protein OS=Brassica rapa subsp. pekinensis OX=51351 PE=3 SV=1	17.936	28.478	27.7	22	1	1.049	1.026	1.068	0.985	0.97	0.913	0.940185	0.925867	0.87146	0.912504	0.021645	0.0290855
Lmscaffold146.236	AICARFT/IMPCHase bienzyme family protein OS=Arabidopsis thaliana OX=3702 GN=At2g35040 PE=1 SV=1	138.76	4.1131	7.5	12	3	1.107	1.074	1.052	1.012	0.954	0.857	0.939066	0.885246	0.795237	0.873183	0.0464036	0.0693812
Lmscaffold146.257	BnaCnng22600D protein OS=Brassica napus OX=3708 GN=BnaCnng22600D PE=3 SV=1	61.037	6.9106	8.5	4	4	1.033	1.114	1.05	0.908	0.986	0.913	0.852049	0.925242	0.856741	0.878011	0.0210839	0.0282226
Lmscaffold146.267	Multidrug resistance-associated protein 2 OS=Arabidopsis lyrata subsp. lyrata OX=81972 GN=ATMRP2 PE=4 SV=1	175.9	5.0294	3	4	2	0.941	1.196	0.866	1.048	0.921	1.047	1.04695	0.92008	1.04595	1.00433	0.970032	61.993
Lmscaffold146.270	"Solanesyl diphosphate synthase 3, chloroplastic/mitochondrial OS=Noccaea caerulescens OX=107243 GN=GA_TR16182_c4_g1_i1_g.51930 PE=3 SV=1"	46.583	1.67	1.9	1	1	1.266	1.173	1.307	0.638	0.969	0.644	0.510945	0.776028	0.51575	0.600908	0.0128019	0.0162734
Lmscaffold146.279	Transmembrane protein OS=Arabidopsis thaliana OX=3702 GN=At2g34530 PE=4 SV=1	37.843	43.354	8.2	2	2	0.961	1.068	0.923	0.928	1.067	1.064	0.943089	1.08435	1.0813	1.03625	0.60229	3.17845
Lmscaffold146.289	"Chlorophyll a-b binding protein, chloroplastic OS=Eutrema salsugineum OX=72664 GN=EUTSA_v10017088mg PE=3 SV=1"	28.272	16.354	27.1	17	1	1.013	1.107	0.836	0.992	0.909	1.157	1.00677	0.92253	1.17422	1.03451	0.768254	7.30104
Lmscaffold146.291	RWA3 OS=Arabidopsis thaliana OX=3702 GN=AXX17_At2g30950 PE=4 SV=1	63.373	16.854	3	1	1	0.968	1.137	1.019	0.876	0.994	1.016	0.841229	0.954545	0.975672	0.923816	0.297467	0.804409
Lmscaffold146.303	Expressed protein OS=Arabidopsis thaliana OX=3702 GN=At2g34310 PE=1 SV=2	25.094	5.0759	5.9	2	1	0.869	0.917	1.043	0.876	1.152	1.155	0.92895	1.22163	1.22481	1.12513	0.328249	0.946042
Lmscaffold146.329	Expressed protein OS=Arabidopsis thaliana OX=3702 GN=At2g33845 PE=2 SV=1	20.45	8.0795	6.6	1	1	0.894	1.005	0.902	1.253	1.005	0.965	1.34202	1.0764	1.03356	1.15066	0.220261	0.50789
Lmscaffold146.343	DEAD-box ATP-dependent RNA helicase 21 OS=Arabidopsis thaliana OX=3702 GN=RH21 PE=2 SV=1	83.996	108.73	19.6	17	1	0.778	0.923	0.98	1.134	1.005	1.203	1.26893	1.12458	1.34614	1.24655	0.0577737	0.0897328
Lmscaffold146.368	Pleckstrin homology domain-containing family A member 8 (Fragment) OS=Noccaea caerulescens OX=107243 GN=LE_TR22557_c0_g1_i1_g.71794 PE=4 SV=1	22.726	39.32	28.2	7	2	0.987	0.991	0.982	1.052	0.995	1.008	1.06622	1.00845	1.02162	1.03209	0.143619	0.283333
Lmscaffold146.382	BnaC04g43700D protein OS=Brassica napus OX=3708 GN=BnaC04g43700D PE=4 SV=1	56.845	1.9628	16.2	11	3	1.009	1.005	0.91	1.039	1.064	0.986	1.06601	1.09166	1.01163	1.05643	0.238113	0.570193
Lmscaffold146.390	PKT3 OS=Arabidopsis thaliana OX=3702 GN=AXX17_At2g29580 PE=3 SV=1	48.673	16.404	32.5	23	1	1.06	0.993	1.014	1.002	1.036	0.906	0.980111	1.01337	0.886208	0.959896	0.400901	1.34006
Lmscaffold146.406	BnaA05g35030D protein OS=Brassica napus OX=3708 GN=BnaA05g35030D PE=3 SV=1	44.205	166.93	33.3	15	2	0.924	0.848	0.886	1.136	1.171	1.059	1.28217	1.32167	1.19526	1.26637	0.00401477	0.00470269
Lmscaffold146.412	Protein kinase superfamily protein OS=Arabidopsis thaliana OX=3702 GN=At2g32850 PE=2 SV=1	109.59	26.338	4.9	4	2	0.653	0.924	1.16	1.057	1.242	0.986	1.15857	1.36134	1.08075	1.20022	0.330762	0.956847
Lmscaffold146.414	Phospholipase D OS=Arabidopsis thaliana OX=3702 GN=AXX17_At3g16510 PE=3 SV=1	91.863	323.31	37.2	42	1	0.956	0.982	1.05	0.916	1.026	1.081	0.919679	1.03012	1.08534	1.01171	0.845198	11.8226
Lmscaffold146.420	26S proteasome non-ATPase regulatory subunit 1 homolog OS=Arabidopsis lyrata subsp. lyrata OX=81972 GN=ARALYDRAFT_482209 PE=3 SV=1	109.09	31.369	16.5	17	2	1.23	0.921	0.936	0.748	1.12	1.043	0.726919	1.08844	1.01361	0.942987	0.718409	5.47532
Lmscaffold146.436	Glycosyltransferase (Fragment) OS=Arabidopsis thaliana OX=3702 GN=AT2G32530 PE=2 SV=1	86.398	18.31	6.9	5	4	1.129	1.174	0.993	0.785	1.025	0.898	0.714502	0.932949	0.817354	0.821602	0.0901922	0.154482
Lmscaffold146.438	Alpha/beta-Hydrolases superfamily protein OS=Arabidopsis thaliana OX=3702 GN=At2g32520 PE=4 SV=1	25.867	22.589	35.6	8	1	0.774	0.893	0.947	1.245	1.092	1.075	1.42884	1.25325	1.23374	1.30528	0.0232537	0.03157
Lmscaffold146.443	Calcium-binding EF hand family protein OS=Arabidopsis lyrata subsp. lyrata OX=81972 GN=ARALYDRAFT_482172 PE=4 SV=1	90.137	1.622	6.5	4	1	1.039	1.061	0.981	1.103	0.957	0.874	1.074	0.93184	0.851022	0.952288	0.528396	2.31935
Lmscaffold146.462	Early endosome antigen OS=Arabidopsis thaliana OX=3702 GN=At2g32240 PE=1 SV=1	182.16	7.5992	13.5	27	4	0.952	0.913	0.939	1.114	1.023	1.012	1.19187	1.09451	1.08274	1.12304	0.0284853	0.039662
Lmscaffold146.471	HSP70T-2 OS=Arabidopsis lyrata subsp. lyrata OX=81972 GN=ARALYDRAFT_920155 PE=3 SV=1	61.226	196.72	29.5	26	7	0.472	0.487	0.467	1.573	1.586	1.498	3.30926	3.33661	3.15147	3.26578	2.75817e-06	2.78254e-06
Lmscaffold146.508	UGT74D1 OS=Arabidopsis thaliana OX=3702 GN=AXX17_At2g27960 PE=4 SV=1	51.119	17.922	8.1	4	3	1.009	1.04	1.081	0.902	0.978	0.985	0.864537	0.93738	0.944089	0.915335	0.0591129	0.0922447
Lmscaffold146.530	Pentatricopeptide repeat-containing protein OS=Arabidopsis lyrata subsp. lyrata OX=81972 GN=ARALYDRAFT_482072 PE=4 SV=1	137.01	19.857	6.3	12	2	0.831	1.044	0.988	1.18	1.005	0.975	1.23647	1.05309	1.02166	1.10374	0.334401	0.971408
Lmscaffold146.54	PGP1 OS=Arabidopsis thaliana OX=3702 GN=AXX17_At2g33670 PE=4 SV=1	146.93	1.4408	8.5	11	1	0.934	1.219	1.152	0.818	0.939	0.95	0.742511	0.852345	0.86233	0.819062	0.106107	0.189962
Lmscaffold146.551	WXR1 OS=Arabidopsis thaliana OX=3702 GN=AXX17_At2g27370 PE=4 SV=1	48.108	33.035	10.6	3	3	0.92	0.976	1.026	1.002	1.041	1.05	1.02875	1.06879	1.07803	1.05852	0.168713	0.351348
Lmscaffold146.555	SYCO ARATH OS=Arabidopsis thaliana OX=3702 GN=AXX17_At2g27350 PE=3 SV=1	58.241	16.651	8.5	4	4	1.106	1.102	1.052	0.992	0.859	0.987	0.912883	0.790491	0.908282	0.870552	0.039876	0.0581121
Lmscaffold146.577	Expressed protein OS=Arabidopsis thaliana OX=3702 GN=At2g30930 PE=1 SV=1	15.861	1.4322	51.7	11	1	0.986	0.952	1.183	0.956	0.945	0.99	0.918936	0.908363	0.951618	0.926306	0.354446	1.07585
Lmscaffold146.580	SWAP70 OS=Arabidopsis thaliana OX=3702 GN=AXX17_At2g27000 PE=4 SV=1	55.94	4.785	6.3	3	3	1.027	1.046	1.089	0.934	0.987	0.927	0.886148	0.936433	0.879507	0.900696	0.0165399	0.0215398
Lmscaffold146.582	BnaA04g17910D protein OS=Brassica napus OX=3708 GN=BnaA04g17910D PE=3 SV=1	24.247	18.112	43.3	18	1	1.217	0.934	1.089	0.981	0.864	0.922	0.908333	0.8	0.853704	0.854012	0.149472	0.299029
Lmscaffold146.588	BnaA05g11810D protein OS=Brassica napus OX=3708 GN=BnaA05g11810D PE=4 SV=1	27.708	323.31	56	41	4	0.967	0.962	0.962	1.017	1.026	1.062	1.05534	1.06468	1.10204	1.07402	0.00673969	0.00815932
Lmscaffold146.60	Xyloglucan endotransglucosylase/hydrolase OS=Brassica oleracea var. oleracea OX=109376 GN=106331666 PE=3 SV=1	34.479	4.2149	6.3	2	2	1.151	1.181	1.066	0.876	0.945	0.789	0.773396	0.834314	0.696586	0.768099	0.00983184	0.0122214
Lmscaffold146.609	Alkyl transferase OS=Arabis alpina OX=50452 GN=AALP_AA8G377700 PE=3 SV=1	35.287	18.235	24.2	18	2	0.79	0.86	0.853	1.148	1.178	1.176	1.37595	1.41191	1.40951	1.39912	0.00016357	0.00017088
Lmscaffold146.66	BnaC04g08430D protein OS=Brassica napus OX=3708 GN=BnaC04g08430D PE=4 SV=1	13.331	5.2699	17.7	2	1	0.975	1.005	1.022	1.01	1.006	0.997	1.00933	1.00533	0.996336	1.00366	0.809858	9.0845
Lmscaffold146.668	Oxysterol-binding protein-related protein 3C OS=Noccaea caerulescens OX=107243 GN=GA_TR16264_c0_g1_i1_g.52264 PE=3 SV=1	52.148	98.89	27.8	15	2	0.969	1.007	1.209	0.883	0.947	1.031	0.831711	0.891994	0.971115	0.898273	0.277188	0.723181
Lmscaffold146.687	AT3g46430/F18L15_150 OS=Arabidopsis thaliana OX=3702 GN=F18L15.150 PE=2 SV=1	6.5866	6.3744	20	2	1	0.96	1.04	1.021	0.968	1.05	0.973	0.961271	1.0427	0.966236	0.99007	0.79423	8.34481
Lmscaffold146.695	HSP18.2 OS=Arabidopsis thaliana OX=3702 GN=AXX17_At5g59140 PE=3 SV=1	17.705	8.138	20.3	9	2	0.55	0.56	0.551	1.478	1.484	1.391	2.66948	2.68031	2.51234	2.62071	7.65785e-06	7.75809e-06
Lmscaffold146.699	"Monofunctional riboflavin biosynthesis protein RIBA 3, chloroplastic OS=Arabidopsis thaliana OX=3702 GN=RIBA3 PE=1 SV=1"	53.859	1.9886	4.9	2	2	1.026	1.004	1.042	1.002	0.96	0.979	0.978516	0.9375	0.956055	0.957357	0.0561848	0.086839
Lmscaffold146.713	ADF3 OS=Arabidopsis thaliana OX=3702 GN=AXX17_At5g59320 PE=3 SV=1	16.738	40.456	22.6	4	2	1.148	1.042	0.994	0.893	0.877	0.984	0.841394	0.826319	0.927136	0.86495	0.0638648	0.101317
Lmscaffold146.749	"mRNA, clone: RTFL01-22-I09 OS=Eutrema halophilum OX=98038 PE=2 SV=1"	39.773	3.481	19.9	15	2	1.111	1.123	1.163	0.953	0.82	0.783	0.841625	0.724168	0.691492	0.752429	0.00653667	0.00789569
Lmscaffold146.765	4-hydroxy-3-methylbut-2-en-1-yl diphosphate synthase OS=Lepidium apetalum OX=153459 PE=2 SV=1	82.666	9.5551	27.4	30	1	1.159	1.038	1.065	0.918	0.98	0.846	0.844267	0.901288	0.77805	0.841202	0.0317395	0.0448292
Lmscaffold146.798	Histone H2B OS=Brassica rapa subsp. pekinensis OX=51351 PE=3 SV=1	15.666	6.2466	32.4	12	1	1.123	0.994	1.074	0.946	0.967	0.905	0.889376	0.909119	0.85083	0.883109	0.0408808	0.0597641
Lmscaffold146.805	BnaC09g36230D protein OS=Brassica napus OX=3708 GN=BnaC09g36230D PE=4 SV=1	38.593	1.4027	2.9	2	1	1.009	1.114	0.89	1.021	1.042	0.937	1.01659	1.0375	0.932957	0.995685	0.955033	44.058
Lmscaffold146.821	Stress-response A/B barrel domain-containing protein At5g22580 OS=Arabidopsis thaliana OX=3702 GN=At5g22580 PE=1 SV=1	12.389	8.2925	18.9	2	2	0.993	0.84	1.042	1.018	1.095	1.024	1.06226	1.14261	1.06852	1.09113	0.254307	0.632681
Lmscaffold146.829	"Spectrin beta chain, brain OS=Arabidopsis thaliana OX=3702 GN=MWD9.25 PE=4 SV=1"	102.85	7.3188	4.3	8	2	0.949	1.049	0.984	1.196	0.858	1.069	1.20322	0.863179	1.07545	1.04728	0.671355	4.38711
Lmscaffold146.842	"mRNA, clone: RTFL01-06-H15 OS=Eutrema halophilum OX=98038 PE=2 SV=1"	39.069	22.565	20.7	7	3	1.026	0.959	0.836	1.171	0.99	1.174	1.2453	1.05282	1.24849	1.1822	0.106239	0.190297
Lmscaffold146.858	At5g22040 OS=Arabidopsis thaliana OX=3702 GN=At5g22040 PE=2 SV=1	31.885	9.1053	11.3	2	1	0.913	0.857	1.052	1.031	1.128	1.033	1.09603	1.19915	1.09816	1.13111	0.135988	0.263576
Lmscaffold146.859	UBP8 OS=Arabidopsis thaliana OX=3702 GN=AXX17_At5g21370 PE=3 SV=1	98.599	4.2969	2.6	2	1	0.904	1.112	0.996	1.062	1.072	0.871	1.05777	1.06773	0.86753	0.997676	0.980311	103.467
Lmscaffold146.860	Strictosidine synthase family protein OS=Arabidopsis lyrata subsp. lyrata OX=81972 GN=ARALYDRAFT_489050 PE=4 SV=1	44.415	2.0565	7.6	3	1	1.049	1.188	1.048	0.987	0.918	0.823	0.90137	0.838356	0.751598	0.830441	0.0492156	0.0742872
Lmscaffold146.864	TPR7 OS=Arabidopsis thaliana OX=3702 GN=AXX17_At5g21330 PE=4 SV=1	62.592	5.0354	22.2	10	2	0.905	0.958	0.832	1.071	1.13	1.121	1.19221	1.25788	1.24787	1.23265	0.0069199	0.00839499
Lmscaffold146.878	DNAJ heat shock N-terminal domain-containing protein OS=Arabidopsis lyrata subsp. lyrata OX=81972 GN=ARALYDRAFT_910169 PE=4 SV=1	30.27	1.6318	12.2	4	1	1.023	0.957	1.003	0.992	1.016	1.021	0.997653	1.02179	1.02682	1.01542	0.514979	2.18741
Lmscaffold146.88	LOS2 OS=Arabidopsis thaliana OX=3702 GN=AXX17_At2g33250 PE=3 SV=1	47.605	80.689	71.4	86	3	0.947	0.955	0.942	1.071	1.028	1.078	1.12975	1.08439	1.13713	1.11709	0.0023114	0.00262235
Lmscaffold146.906	Glycosyl hydrolase family 3 protein OS=Arabidopsis lyrata subsp. lyrata OX=81972 GN=ARALYDRAFT_489005 PE=4 SV=1	68.389	35.821	22.7	21	1	1.175	1.133	1.175	0.796	0.875	0.85	0.685616	0.753661	0.732127	0.723801	0.000295943	0.000312734
Lmscaffold146.913	Protein synthesis initiation factor eIF2 beta OS=Arabidopsis lyrata subsp. lyrata OX=81972 GN=ARALYDRAFT_489000 PE=4 SV=1	30.322	20.939	31.8	12	1	0.924	0.879	0.855	1.129	1.202	1.028	1.27427	1.35666	1.16027	1.26373	0.0126516	0.0160706
Lmscaffold146.925	Sucrose synthase OS=Arabidopsis lyrata subsp. lyrata OX=81972 GN=ARALYDRAFT_910122 PE=3 SV=1	92.72	14.027	26	23	2	0.972	1.142	0.952	1.065	0.858	1.028	1.04207	0.83953	1.00587	0.962492	0.684682	4.6714
Lmscaffold146.93	Fructose-bisphosphate aldolase OS=Eutrema salsugineum OX=72664 GN=EUTSA_v10016856mg PE=3 SV=1	38.561	51.141	66.5	53	2	0.858	0.76	0.781	1.164	1.201	1.213	1.45561	1.50188	1.51688	1.49145	0.000292944	0.000309518
Lmscaffold146.945	Putative ring-box Roc1/Rbx1/Hrt1 protein OS=Olimarabidopsis pumila OX=74718 GN=Op_42830 PE=4 SV=1	13.176	15.564	12	1	1	1.023	1.118	0.991	1.013	0.992	0.875	0.970307	0.950192	0.838123	0.91954	0.217338	0.497527
Lmscaffold146.964	Octicosapeptide/Phox/Bem1p (PB1) domain-containing protein / tetratricopeptide repeat (TPR)-containing protein OS=Arabidopsis thaliana OX=3702 GN=Phox3 PE=1 SV=1	80.838	4.5821	3.4	3	1	0.868	0.897	0.998	1.168	0.961	1.128	1.26819	1.04343	1.22476	1.17879	0.09202	0.158196
Lmscaffold146.971	40S ribosomal protein S8 OS=Brassica oleracea var. oleracea OX=109376 GN=106324744 PE=3 SV=1	25.186	144.76	46.2	21	1	0.937	1.042	1.069	0.971	1.045	0.949	0.955709	1.02854	0.934055	0.972769	0.607004	3.23767
Lmscaffold146.987	At5g20130 OS=Arabidopsis thaliana OX=3702 GN=At5g20130 PE=2 SV=1	21.956	1.7028	9.5	2	2	1.027	0.957	1.054	0.902	1.03	1.039	0.890718	1.01712	1.026	0.977946	0.694317	4.92026
Lmscaffold146.996	RPT6A OS=Arabidopsis thaliana OX=3702 GN=AXX17_At5g19940 PE=3 SV=1	47.101	203.36	43.1	29	16	0.984	0.978	0.972	1.042	0.989	1.047	1.06544	1.01125	1.07055	1.04908	0.0637906	0.101153
Lmscaffold1462.3	CYP704B1 protein OS=Brassica oleracea var. capitata OX=3716 PE=4 SV=1	107.32	10.01	4.1	5	3	0.988	0.957	0.859	0.926	1.089	1.05	0.990728	1.16512	1.1234	1.09308	0.237317	0.566731
Lmscaffold1462.5	Expansin OS=Capsella rubella OX=81985 GN=CARUB_v10020849mg PE=3 SV=1	26.481	2.613	8	3	1	1.156	1.027	1.152	0.875	0.914	0.883	0.787106	0.822189	0.794303	0.801199	0.00736368	0.00896616
Lmscaffold1491.32	Transducin family protein OS=Arabidopsis lyrata subsp. lyrata OX=81972 GN=ARALYDRAFT_480529 PE=4 SV=1	40.12	7.0175	9	3	3	0.959	0.944	0.944	1.012	1.011	1.097	1.06639	1.06533	1.15595	1.09589	0.0346873	0.0497082
Lmscaffold1491.39	WD-40 repeat-containing protein MSI4 OS=Arabidopsis lyrata subsp. lyrata OX=81972 GN=FVE PE=4 SV=1	57.305	3.5613	32.7	21	2	0.851	0.851	0.917	0.945	1.47	0.977	1.08247	1.68385	1.11913	1.29515	0.207052	0.462284
Lmscaffold1491.54	60S ribosomal protein L28 OS=Arabidopsis lyrata subsp. lyrata OX=81972 GN=ARALYDRAFT_480498 PE=4 SV=1	16.006	3.439	44.1	16	1	1.021	1.027	0.982	0.989	1.051	0.905	0.979208	1.04059	0.89604	0.971947	0.559737	2.64168
Lmscaffold1491.55	60S ribosomal protein L31-1 OS=Noccaea caerulescens OX=107243 GN=GA_TR2391_c0_g1_i1_g.7858 PE=4 SV=1	11.175	3.0696	15.3	6	2	1.004	0.93	1.021	0.991	0.976	1.022	1.00609	0.990863	1.03756	1.01151	0.733547	5.88697
Lmscaffold1491.58	Profilin OS=Capsella rubella OX=81985 GN=CARUB_v10014910mg PE=3 SV=1	14.126	67.277	58	8	1	0.959	1.025	1.107	1.386	0.921	0.628	1.3452	0.893885	0.609511	0.949531	0.828419	10.5498
Lmscaffold1491.67	Phosphotransferase OS=Capsella rubella OX=81985 GN=CARUB_v10015630mg PE=3 SV=1	54.463	1.2174	6.2	4	1	0.9	1.131	1.052	0.977	1.006	0.949	0.950697	0.978917	0.923451	0.951022	0.510474	2.14732
Lmscaffold1491.71	Malic enzyme OS=Capsella rubella OX=81985 GN=CARUB_v10015889mg PE=3 SV=1	63.357	26.79	4.4	6	1	0.929	1.003	0.9	1.035	1.163	0.986	1.0964	1.23199	1.04449	1.12429	0.12689	0.240325
Lmscaffold1491.74	AT2G19940 protein OS=Arabidopsis thaliana OX=3702 GN=At2g19940 PE=2 SV=1	44.355	102.82	36.6	21	2	0.92	0.921	0.983	1.249	0.974	0.976	1.32684	1.0347	1.03683	1.13279	0.252997	0.626957
Lmscaffold152.17	Serine/threonine-protein phosphatase 2A 55 kDa regulatory subunit B OS=Capsella rubella OX=81985 GN=CARUB_v10008904mg PE=3 SV=1	42.256	2.4423	24.1	10	1	0.902	1.033	0.846	0.996	1.021	1.217	1.07443	1.1014	1.31284	1.16289	0.165661	0.343144
Lmscaffold152.33	BnaA06g12090D protein OS=Brassica napus OX=3708 GN=BnaA06g12090D PE=4 SV=1	62.773	16.85	8.6	6	3	0.723	0.673	0.712	1.28	1.281	1.45	1.82163	1.82306	2.06357	1.90275	0.000410507	0.000437447
Lmscaffold152.4	BnaC05g13730D protein OS=Brassica napus OX=3708 GN=BnaC05g13730D PE=4 SV=1	36.043	2.7599	18.8	11	1	1.064	1.247	1.046	0.912	0.748	0.994	0.815013	0.668454	0.888293	0.790587	0.0725229	0.118562
Lmscaffold152.47	RACK1A_AT OS=Arabidopsis thaliana OX=3702 GN=AXX17_At1g18980 PE=4 SV=1	35.87	10.647	41.8	22	1	1.014	0.905	0.985	0.975	1.05	1.082	1.00723	1.08471	1.11777	1.0699	0.210953	0.476492
Lmscaffold152.55	Peptidylprolyl isomerase OS=Noccaea caerulescens OX=107243 GN=MP_TR12956_c0_g1_i1_g.37916 PE=4 SV=1	25.572	42.188	19.7	4	3	0.821	1.302	1.129	0.918	1.016	0.961	0.846863	0.937269	0.886531	0.890221	0.453556	1.68595
Lmscaffold152.59	Putative calcium-binding protein CML27 OS=Noccaea caerulescens OX=107243 GN=LC_TR1840_c0_g1_i1_g.6220 PE=4 SV=1	18.315	223.5	64.5	16	8	0.989	0.954	0.943	1.017	1.009	1.018	1.05717	1.04886	1.05821	1.05475	0.0204752	0.0273447
Lmscaffold154.105	MS2 OS=Arabidopsis thaliana OX=3702 GN=AXX17_At3g03170 PE=3 SV=1	84.63	119.76	29.4	46	2	1.03	1.032	0.943	1.054	0.92	1.035	1.05225	0.918469	1.03328	1.00133	0.98044	105.073
Lmscaffold154.126	Protein kinase family protein OS=Arabidopsis thaliana OX=3702 GN=At3g03940 PE=1 SV=1	99.763	21.261	4.5	5	2	1.045	0.963	1.006	1.057	0.915	1.057	1.05209	0.91075	1.05209	1.00498	0.929279	27.199
Lmscaffold154.15	"Histidine--tRNA ligase, cytoplasmic OS=Arabidopsis thaliana OX=3702 GN=At3g02760 PE=2 SV=1"	97.899	56.868	19.9	17	2	0.986	0.912	1.069	1.049	0.993	1.005	1.06067	1.00404	1.01618	1.02696	0.611245	3.30072
Lmscaffold154.17	"Isopentenyl-diphosphate Delta-isomerase II, chloroplastic (Fragment) OS=Noccaea caerulescens OX=107243 GN=GA_TR16621_c0_g1_i1_g.53240 PE=4 SV=1"	33.111	48.021	30.3	18	2	1.137	0.987	1.074	0.84	0.916	1.033	0.787992	0.859287	0.969043	0.872108	0.127266	0.241431
Lmscaffold154.172	"Rubisco accumulation factor 1.2, chloroplastic OS=Arabidopsis thaliana OX=3702 GN=RAF1.2 PE=1 SV=1"	75.381	49.388	12.5	8	2	1.06	1.099	1.229	0.849	0.889	0.882	0.751771	0.78719	0.780992	0.773318	0.00821426	0.0100687
Lmscaffold154.178	tRNA synthetase class I family protein OS=Arabidopsis lyrata subsp. lyrata OX=81972 GN=ARALYDRAFT_477718 PE=3 SV=1	45.683	8.4921	29.4	12	1	0.929	0.995	0.998	1.046	0.987	1.061	1.07392	1.01335	1.08932	1.05886	0.146626	0.291329
Lmscaffold154.180	FLK OS=Arabidopsis thaliana OX=3702 GN=AXX17_At3g04060 PE=4 SV=1	59.741	47.625	17.9	9	3	0.987	1.124	0.92	0.882	1.076	0.995	0.872979	1.065	0.984823	0.974266	0.76779	7.25703
Lmscaffold154.192	Ankyrin repeat family protein OS=Arabidopsis thaliana OX=3702 GN=TPR10 PE=2 SV=1	48.925	1.4985	20.7	12	1	0.858	0.925	0.882	1.157	1.154	1.045	1.30244	1.29906	1.17636	1.25929	0.005261	0.00624861
Lmscaffold154.203	ER membrane protein complex subunit 2 OS=Noccaea caerulescens OX=107243 GN=GA_TR19326_c13_g1_i1_g.64056 PE=4 SV=1	33.761	2.3713	15.8	7	1	1.009	0.901	0	0	0.836	1.233	0	0.875393	1.2911	1.08325	0.736397	5.9997
Lmscaffold154.218	S-acyltransferase OS=Eutrema salsugineum OX=72664 GN=EUTSA_v10020879mg PE=3 SV=1	58.711	17.699	6.1	2	2	1.011	1.089	0.968	1.081	0.841	1.027	1.05704	0.82236	1.00424	0.961213	0.649426	3.94756
Lmscaffold154.228	BnaA09g03590D protein OS=Brassica napus OX=3708 GN=BnaA09g03590D PE=4 SV=1	58.47	21.317	27.2	12	3	1.044	1.054	1.043	0.901	0.93	0.926	0.860554	0.888252	0.884432	0.877746	0.000192823	0.000202016
Lmscaffold154.230	At3g05070 OS=Arabidopsis thaliana OX=3702 GN=At3g05070 PE=1 SV=1	16.234	1.3791	21.5	3	1	1.033	1.06	0.99	0.962	0.943	1.023	0.936101	0.917613	0.995459	0.949724	0.177251	0.375525
Lmscaffold154.278	BnaAnng02780D protein OS=Brassica napus OX=3708 GN=BnaAnng02780D PE=4 SV=1	22.956	1.2237	32.7	8	1	0.99	0.966	1.039	1.012	0.986	1.021	1.01369	0.987646	1.0227	1.00801	0.754717	6.72297
Lmscaffold154.284	Probable protein phosphatase 2C 34 OS=Arabidopsis thaliana OX=3702 GN=At3g05640 PE=2 SV=1	40.368	4.74	3.3	1	1	1.25	0.489	1.014	1.049	1.214	0.987	1.14312	1.32292	1.07555	1.18053	0.519516	2.22158
Lmscaffold154.29	Leucine-rich repeat receptor-like protein kinase (Fragment) OS=Arabidopsis thaliana OX=3702 GN=LRR-RLK PE=2 SV=1	66.106	32.503	13.4	6	1	1.147	0.948	1.056	1.043	0.815	1.001	0.993018	0.775944	0.953031	0.907331	0.343369	1.01524
Lmscaffold154.296	BnaA05g31500D protein OS=Brassica napus OX=3708 GN=BnaA05g31500D PE=4 SV=1	113.23	52.97	4.6	3	2	0.998	0.962	0.923	1.175	0.965	0.994	1.22268	1.00416	1.03434	1.08706	0.293094	0.787994
Lmscaffold154.310	BnaC09g33610D protein OS=Brassica napus OX=3708 GN=BnaC09g33610D PE=3 SV=1	52.315	12.654	16.1	8	7	1.138	1.14	1.106	0.86	0.895	0.839	0.762411	0.79344	0.743794	0.766548	0.000181137	0.000189488
Lmscaffold154.33	At3g02900 OS=Arabidopsis thaliana OX=3702 GN=At3g02900 PE=2 SV=1	17.723	9.1938	15.2	3	2	0.967	1.054	0.983	1.066	0.962	0.984	1.06458	0.960719	0.98269	1.00266	0.951763	40.6747
Lmscaffold154.330	PRXIIF OS=Arabidopsis thaliana OX=3702 GN=AXX17_At3g05750 PE=4 SV=1	21.562	36.576	35.8	13	1	0.816	1.086	1.002	1.075	1.026	1.016	1.11054	1.05992	1.04959	1.07335	0.434543	1.54914
Lmscaffold154.353	SYP121 OS=Arabidopsis lyrata subsp. lyrata OX=81972 GN=ARALYDRAFT_897385 PE=3 SV=1	36.972	23.055	29.4	16	1	0.95	0.917	0.882	1.022	1.021	1.223	1.11531	1.11422	1.33467	1.18807	0.0694905	0.11247
Lmscaffold154.373	"2-Cys peroxiredoxin BAS1, chloroplastic OS=Noccaea caerulescens OX=107243 GN=GA_TR12860_c0_g1_i1_g.40956 PE=4 SV=1"	28.47	238.67	44.4	17	4	0.947	0.945	1.007	0.948	1.034	1.007	0.981028	1.07002	1.04208	1.03105	0.408674	1.38937
Lmscaffold154.411	Elongator complex protein 4 OS=Noccaea caerulescens OX=107243 GN=GA_TR1152_c0_g1_i1_g.3570 PE=4 SV=1	38.303	2.1206	4.6	1	1	0.957	0.808	0.915	1.21	1.143	0.986	1.35448	1.27948	1.10373	1.2459	0.0512966	0.0780031
Lmscaffold154.432	"Phosphoglucan phosphatase LSF2, chloroplastic OS=Arabidopsis thaliana OX=3702 GN=LSF2 PE=1 SV=1"	35.397	6.4215	10.9	3	1	0.814	1.08	0.915	1.104	0.949	1.159	1.17907	1.01353	1.23781	1.14347	0.249576	0.615634
Lmscaffold154.461	Calmodulin-domain protein kinase CDPK isoform 2 OS=Arabidopsis lyrata subsp. lyrata OX=81972 GN=CPK2 PE=4 SV=1	105.42	5.4452	9.7	7	1	0.983	0.952	1.113	0.948	1.006	1.01	0.933071	0.990157	0.994094	0.972441	0.626703	3.5464
Lmscaffold154.462	NUP1 OS=Arabidopsis thaliana OX=3702 GN=AXX17_At3g10500 PE=4 SV=1	136.62	1.8361	5.9	11	1	0.972	0.922	1.009	1.242	0.808	1.069	1.2835	0.834998	1.10472	1.07441	0.605527	3.21257
Lmscaffold154.474	Transducin family protein OS=Arabidopsis lyrata subsp. lyrata OX=81972 GN=ARALYDRAFT_478388 PE=4 SV=1	114.2	1.1553	1.8	2	1	1.077	1.056	0.999	0.878	0.963	1.034	0.840996	0.922414	0.990421	0.917944	0.166737	0.346197
Lmscaffold154.487	Glycerol-3-phosphate dehydrogenase OS=Eutrema salsugineum OX=72664 GN=EUTSA_v10020293mg PE=3 SV=1	68.475	32.224	21.8	14	12	0.993	0.967	0.933	1.084	1.042	1.017	1.12409	1.08054	1.05461	1.08642	0.0333246	0.0475501
Lmscaffold154.488	PUM4 OS=Arabidopsis thaliana OX=3702 GN=AXX17_At3g10150 PE=4 SV=1	110.46	4.2	2.4	3	2	1.005	1.02	0.918	1.023	1.078	0.969	1.04281	1.09888	0.987768	1.04315	0.397561	1.32065
Lmscaffold154.495	DNA gyrase subunit B OS=Brassica rapa subsp. pekinensis OX=51351 PE=3 SV=1	111.01	23.29	7.6	7	4	1.088	1.029	1.02	0.945	0.895	0.946	0.90373	0.855913	0.904686	0.88811	0.012584	0.0159817
Lmscaffold154.498	Lycopene cyclase OS=Arabidopsis lyrata subsp. lyrata OX=81972 GN=ARALYDRAFT_478348 PE=4 SV=1	55.686	12.025	12.9	7	6	1.085	1.035	1.048	0.88	0.943	0.937	0.833333	0.892992	0.887311	0.871212	0.00558034	0.006654
Lmscaffold154.514	Peptidylprolyl isomerase OS=Eutrema salsugineum OX=72664 GN=EUTSA_v10021451mg PE=4 SV=1	24.488	-2	30.6	10	1	1.063	1.038	1.013	0.967	0.857	1.073	0.931599	0.825626	1.03372	0.930315	0.321608	0.915537
Lmscaffold154.530	Serine/threonine protein phosphatase 2A regulatory subunit OS=Capsella rubella OX=81985 GN=CARUB_v10013525mg PE=3 SV=1	56.979	12.584	10.3	5	2	0.997	1.033	1.014	0.978	1.045	0.945	0.963863	1.02989	0.93134	0.975033	0.462391	1.74392
Lmscaffold154.535	ATADK1 OS=Arabidopsis thaliana OX=3702 GN=AXX17_At3g09490 PE=4 SV=1	37.772	36.052	56.1	43	2	1.082	0.932	1.027	0.92	1.033	1.014	0.907596	1.01907	1.00033	0.975666	0.682526	4.62948
Lmscaffold154.559	Pectate lyase OS=Capsella rubella OX=81985 GN=CARUB_v10014016mg PE=3 SV=1	41.691	2.7348	9.3	3	2	1.234	1.215	1.298	0.623	0.727	0.901	0.498799	0.582066	0.721377	0.600747	0.00419583	0.00492056
Lmscaffold154.566	Heat shock 70 kDa protein 3 OS=Noccaea caerulescens OX=107243 GN=MP_TR24985_c0_g1_i1_g.72168 PE=3 SV=1	71.268	188.43	59.5	126	9	0.754	0.771	0.767	1.271	1.218	1.25	1.66361	1.59424	1.63613	1.63133	7.65531e-06	7.75439e-06
Lmscaffold154.60	UTP--glucose-1-phosphate uridylyltransferase OS=Capsella rubella OX=81985 GN=CARUB_v10013624mg PE=3 SV=1	50.921	5.8941	54.7	51	1	1.013	1.042	0.916	1.004	1.042	1.033	1.0138	1.05217	1.04308	1.03635	0.416716	1.43919
Lmscaffold154.606	ARM repeat superfamily protein OS=Arabidopsis thaliana OX=3702 GN=At3g08960 PE=4 SV=1	114.53	8.5778	4.1	5	4	1.17	0.993	1.02	0.912	0.966	0.944	0.859566	0.910462	0.889727	0.886585	0.103403	0.183423
Lmscaffold154.61	HDG8 OS=Arabidopsis thaliana OX=3702 GN=AXX17_At3g02590 PE=4 SV=1	41.901	1.286	1.9	1	1	1.009	0.956	1.044	0.909	1.099	0.993	0.906281	1.09571	0.99003	0.997341	0.967027	57.0874
Lmscaffold154.622	Non-specific lipid-transfer protein OS=Eutrema salsugineum OX=72664 GN=EUTSA_v10021759mg PE=3 SV=1	13.25	1.9966	9.6	1	1	0.986	0.981	1.159	0.895	0.922	1.069	0.858925	0.884837	1.02591	0.923225	0.372127	1.17349
Lmscaffold154.636	AT3g08600/F17O14_7 OS=Arabidopsis thaliana OX=3702 GN=F17O14.7 PE=2 SV=1	33.902	2.0329	7.8	2	1	0.946	1.01	0.725	1.065	1.038	1.231	1.19172	1.16151	1.37747	1.24357	0.107652	0.193473
Lmscaffold154.637	"mRNA, clone: RTFL01-05-E03 OS=Eutrema halophilum OX=98038 PE=2 SV=1"	60.795	2.8003	33.6	28	2	1.038	1.206	0.814	0.892	0.819	1.241	0.875082	0.803466	1.21746	0.965337	0.847937	12.0792
Lmscaffold154.643	Clathrin heavy chain OS=Brassica rapa subsp. pekinensis OX=51351 PE=3 SV=1	166.53	32.162	23.6	60	2	0.879	1.096	0.934	1.076	1.099	0.935	1.10966	1.13338	0.964249	1.0691	0.464231	1.75561
Lmscaffold154.645	Phosphoinositide phospholipase C OS=Noccaea caerulescens OX=107243 GN=GA_TR9355_c0_g1_i1_g.29626 PE=4 SV=1	66.228	44.105	29.9	18	3	0.946	1.063	0.958	1.061	1.009	1.023	1.0728	1.02022	1.03438	1.04247	0.355938	1.08416
Lmscaffold154.650	F17A17.37 protein OS=Arabidopsis thaliana OX=3702 GN=F17A17.37 PE=2 SV=1	39.107	1.2905	31.2	20	1	1.016	1.125	1.174	0.823	1.002	0.868	0.744796	0.906787	0.78552	0.812368	0.0436041	0.0645444
Lmscaffold154.652	ATAB2 OS=Arabidopsis thaliana OX=3702 GN=AXX17_At3g08010 PE=4 SV=1	41.901	32.547	15.8	5	5	1.044	1.085	1.108	0.888	0.88	1.005	0.822984	0.81557	0.931418	0.856657	0.0254969	0.0350042
Lmscaffold154.671	AT3g07810/F17A17_15 OS=Arabidopsis thaliana OX=3702 GN=At3g07810 PE=1 SV=1	51.946	7.3982	4.8	2	1	0.958	1.057	1.064	1.013	0.938	0.985	0.987009	0.913933	0.959727	0.953556	0.305739	0.839488
Lmscaffold154.675	BnaA05g29880D protein OS=Brassica napus OX=3708 GN=BnaA05g29880D PE=3 SV=1	20.144	6.9861	57.1	14	1	0.904	0.955	0.853	1.091	0.986	1.229	1.20686	1.09071	1.35951	1.21903	0.0603115	0.0944537
Lmscaffold154.676	BnaA05g29880D protein OS=Brassica napus OX=3708 GN=BnaA05g29880D PE=3 SV=1	71.185	10.323	40.2	31	2	0.877	0.902	0.817	1.187	1.203	1.153	1.37173	1.39022	1.33243	1.36479	0.00041609	0.000443532
Lmscaffold154.680	AT3g07720/F17A17_6 OS=Arabidopsis thaliana OX=3702 GN=F17A17.6 PE=2 SV=1	35.158	15.101	14.5	5	4	1.233	1.223	1.216	0.83	0.748	0.805	0.678105	0.611111	0.65768	0.648965	6.47364e-05	6.66992e-05
Lmscaffold154.682	"Protein ACTIVITY OF BC1 COMPLEX KINASE 7, chloroplastic OS=Arabidopsis thaliana OX=3702 GN=ABC1K7 PE=1 SV=1"	78.3	4.3511	5.6	6	4	0.897	0.896	0.957	1.104	1.107	1.107	1.20436	1.20764	1.20764	1.20655	0.000720862	0.000781925
Lmscaffold154.685	Flocculation protein (DUF1296) OS=Arabidopsis thaliana OX=3702 GN=At3g07660 PE=1 SV=1	90.517	78.427	15.3	13	3	1.002	0.969	1.034	0.99	0.957	0.999	0.988353	0.955408	0.997338	0.980366	0.435088	1.55268
Lmscaffold154.69	DegP7 OS=Arabidopsis thaliana OX=3702 GN=AXX17_At3g02750 PE=4 SV=1	123.62	163.23	24.2	24	2	1.024	0.83	0.926	1.154	0.993	1.089	1.24532	1.07158	1.17518	1.16403	0.105625	0.18876
Lmscaffold154.699	BnaA05g30040D protein OS=Brassica napus OX=3708 GN=BnaA05g30040D PE=4 SV=1	28.965	2.0179	4.2	1	1	0.909	0.857	1.032	1.04	1.058	1.12	1.11508	1.13438	1.20086	1.15011	0.0708413	0.115138
Lmscaffold154.745	F17A9.19 protein OS=Arabidopsis thaliana OX=3702 GN=F17A9.19 PE=4 SV=1	43.844	1.2905	2.1	1	1	0.936	0.821	1.122	0.952	1.095	1.086	0.992011	1.14102	1.13164	1.08823	0.441216	1.60162
Lmscaffold154.761	Glyoxysomal fatty acid beta-oxidation multifunctional protein MFP-a (Fragment) OS=Noccaea caerulescens OX=107243 GN=LE_TR22159_c0_g1_i1_g.70885 PE=3 SV=1	80.39	95.104	24.3	23	4	0.88	0.935	0.872	1.077	1.124	1.066	1.20246	1.25493	1.19017	1.21585	0.00190792	0.00214329
Lmscaffold154.766	Probable acyl-CoA dehydrogenase IBR3 OS=Arabidopsis thaliana OX=3702 GN=IBR3 PE=1 SV=1	91.681	65.317	17.4	12	2	0.894	0.939	0.89	1.023	1.139	1.131	1.12707	1.25487	1.24605	1.20933	0.00942445	0.0116775
Lmscaffold154.774	Importin subunit alpha OS=Arabidopsis lyrata subsp. lyrata OX=81972 GN=ARALYDRAFT_477986 PE=3 SV=1	59.354	115.65	25.7	17	1	0.933	0.95	1.037	1.023	1.028	1.044	1.05103	1.05616	1.0726	1.05993	0.150202	0.301182
Lmscaffold154.782	ATP-citrate lyase B-1 OS=Arabidopsis lyrata subsp. lyrata OX=81972 GN=ACLB-1 PE=4 SV=1	129.99	10.826	12.9	14	2	1.004	1.06	1.064	0.945	0.895	1.043	0.90633	0.858376	1.00032	0.921675	0.161269	0.331386
Lmscaffold154.785	Huntingtin-interacting protein K OS=Noccaea caerulescens OX=107243 GN=LC_TR8835_c21_g1_i1_g.30597 PE=4 SV=1	12.736	20.866	32.2	4	3	1.037	0.916	1.053	0.861	1.26	0.878	0.859281	1.25749	0.876248	0.997671	0.98725	146.323
Lmscaffold154.789	Galactokinase OS=Noccaea caerulescens OX=107243 GN=MP_TR17937_c0_g1_i1_g.51288 PE=4 SV=1	54.449	56.221	18.3	14	2	0.928	0.954	0.943	1.062	1.093	1.036	1.12779	1.16071	1.10018	1.12956	0.00253369	0.00289149
Lmscaffold154.79	(Z)-3-hexen-1-ol acetyltransferase OS=Arabidopsis thaliana OX=3702 GN=CHAT PE=1 SV=1	63.93	8.4123	7.3	5	2	1.06	1.016	0.905	1.085	1.015	0.932	1.09192	1.02147	0.93794	1.01711	0.803335	8.77121
Lmscaffold154.792	Rab escort protein 1 OS=Arabidopsis thaliana OX=3702 GN=REP PE=1 SV=2	62.991	5.2925	5.4	3	2	0.829	1.067	1.041	1.058	0.905	1.104	1.08069	0.924413	1.12768	1.04426	0.676445	4.5092
Lmscaffold154.793	SFR2 OS=Arabidopsis thaliana OX=3702 GN=AXX17_At3g06300 PE=3 SV=1	154.12	121.69	9.7	16	4	1.019	1.086	1.025	1.041	0.963	0.923	0.997764	0.923003	0.884665	0.935144	0.171942	0.360875
Lmscaffold154.808	"Bifunctional 3-dehydroquinate dehydratase/shikimate dehydrogenase, chloroplastic OS=Noccaea caerulescens OX=107243 GN=MP_TR18652_c0_g2_i1_g.53198 PE=3 SV=1"	66.407	7.2709	24	17	2	0.994	1.158	0.993	0.989	1.026	0.852	0.943402	0.978696	0.812719	0.911606	0.290843	0.777741
Lmscaffold154.818	UBP13 OS=Arabidopsis thaliana OX=3702 GN=UBP13 PE=3 SV=1	172.57	1.4479	15.9	30	1	0.915	1.086	0.962	0.973	1.118	0.96	0.98515	1.13196	0.971988	1.0297	0.704083	5.13038
Lmscaffold154.820	AT3g11930/MEC18.3 OS=Arabidopsis thaliana OX=3702 GN=F26K24.22 PE=1 SV=1	21.68	24.832	13.6	4	2	0.904	0.991	1.037	0.993	1.033	1.028	1.01603	1.05696	1.05184	1.04161	0.377164	1.20189
Lmscaffold154.833	Aha1 domain-containing protein OS=Arabidopsis lyrata subsp. lyrata OX=81972 GN=ARALYDRAFT_478557 PE=4 SV=1	40.415	12.757	16.1	14	1	0.775	0.869	0.834	1.258	1.096	1.192	1.523	1.32688	1.4431	1.43099	0.00282714	0.00324767
Lmscaffold154.859	FKBP-type peptidyl-prolyl cis-trans isomerase OS=Arabidopsis thaliana OX=3702 GN=At3g12345 PE=1 SV=1	20.279	3.7289	10.2	2	2	1.057	0.966	0.999	1.042	0.934	1.016	1.03441	0.927201	1.0086	0.990073	0.823631	10.2089
Lmscaffold154.871	Cysteine proteinase inhibitor OS=Eutrema salsugineum OX=72664 GN=EUTSA_v10021442mg PE=3 SV=1	22.653	60.992	49.3	13	3	0.878	0.917	0.866	1.123	1.083	1.076	1.26607	1.22097	1.21308	1.23337	0.000621395	0.00066986
Lmscaffold154.878	Putative mediator of RNA polymerase II transcription subunit 37c OS=Noccaea caerulescens OX=107243 GN=LC_TR8176_c0_g1_i1_g.28675 PE=3 SV=1	58.731	7.391	43.1	75	1	0.965	0.898	0.791	1.057	1.26	1.043	1.1948	1.42427	1.17898	1.26601	0.0529683	0.0808983
Lmscaffold154.88	Cysteine synthase OS=Arabidopsis lyrata subsp. lyrata OX=81972 GN=ARALYDRAFT_896375 PE=3 SV=1	42.567	41.368	10.5	3	3	1.078	1.072	1.098	0.88	0.924	0.967	0.812808	0.853448	0.893165	0.85314	0.00378482	0.004417
Lmscaffold154.97	"Polyribonucleotide nucleotidyltransferase 1, chloroplastic OS=Arabidopsis thaliana OX=3702 GN=PNP1 PE=1 SV=1"	99.22	3.4531	15.3	17	2	0.97	0.971	1.096	0.922	0.954	1.099	0.910767	0.942377	1.08561	0.979585	0.778443	7.69168
Lmscaffold155.102	Trafficking protein particle complex subunit OS=Capsella rubella OX=81985 GN=CARUB_v10027177mg PE=3 SV=1	21.909	10.96	18.5	4	4	1.151	0.918	0.931	1.01	0.965	1.033	1.01	0.965	1.033	1.00267	0.974426	72.2112
Lmscaffold155.106	TIL OS=Arabidopsis thaliana OX=3702 GN=AXX17_At5g57400 PE=3 SV=1	21.467	76.64	36.4	11	2	0.992	0.789	0.843	1.143	1.091	1.157	1.30678	1.24733	1.32279	1.2923	0.0161468	0.0209692
Lmscaffold155.111	PHOT2 OS=Arabidopsis thaliana OX=3702 GN=AXX17_At5g57480 PE=4 SV=1	102.82	103.67	16	16	3	1.103	0.934	1.091	0.923	0.998	0.98	0.88523	0.957161	0.939898	0.92743	0.268605	0.687905
Lmscaffold155.123	FHIT OS=Arabidopsis thaliana OX=3702 GN=AXX17_At5g57580 PE=4 SV=1	18.052	6.0153	27.8	5	3	0.999	1.256	1.054	0.882	0.973	0.924	0.799637	0.88214	0.837715	0.839831	0.0987475	0.172573
Lmscaffold155.124	BnaA10g12030D protein OS=Brassica napus OX=3708 GN=BnaA10g12030D PE=4 SV=1	23.228	315.94	30.2	7	4	1.084	1.074	1.057	0.922	0.915	0.933	0.860342	0.85381	0.870607	0.861586	9.67582e-05	0.000100255
Lmscaffold155.125	NdhN OS=Arabidopsis thaliana OX=3702 GN=AXX17_At5g57600 PE=4 SV=1	26.954	11.265	23	9	2	0.957	1.04	1.086	0.84	1.07	1.016	0.817386	1.04119	0.988647	0.949076	0.544076	2.47876
Lmscaffold155.128	RPT3 OS=Arabidopsis thaliana OX=3702 GN=AXX17_At5g57630 PE=3 SV=1	45.795	134.58	40.4	21	2	0.987	0.924	0.917	1.048	1.157	0.98	1.11174	1.22737	1.0396	1.12624	0.101422	0.178455
Lmscaffold155.140	Peroxidase OS=Arabis alpina OX=50452 GN=AALP_AA8G373800 PE=3 SV=1	35.418	1.8776	6.8	3	3	1.171	1.188	0.987	0.884	0.912	0.863	0.792588	0.817693	0.77376	0.79468	0.0254691	0.0349523
Lmscaffold155.146	BnaCnng31980D protein OS=Brassica napus OX=3708 GN=BnaCnng31980D PE=4 SV=1	42.09	3.717	11.9	8	2	0.912	0.964	1.002	1.094	1.046	0.999	1.14038	1.09034	1.04135	1.09069	0.0830668	0.14004
Lmscaffold155.170	NudC domain-containing protein 2 OS=Noccaea caerulescens OX=107243 GN=GA_TR319_c0_g1_i1_g.782 PE=4 SV=1	12.292	2.147	14.8	2	2	1.045	0.936	1.051	1.039	1.02	0.921	1.02803	1.00923	0.91128	0.98285	0.756946	6.80372
Lmscaffold155.38	At5g57345 OS=Arabidopsis thaliana OX=3702 GN=At5g57345 PE=2 SV=1	20.009	1.349	4.8	1	1	0.755	0.912	0.89	1.292	1.14	1.038	1.51584	1.3375	1.21783	1.35706	0.0264408	0.0364943
Lmscaffold155.39	Plasma membrane ATPase OS=Arabis alpina OX=50452 GN=AALP_AA8G362400 PE=3 SV=1	104.48	85.967	36.7	60	1	1.059	0.982	1.075	0.98	1.077	0.838	0.943517	1.03691	0.806804	0.929076	0.38219	1.23085
Lmscaffold155.50	At5g57460 OS=Arabidopsis thaliana OX=3702 GN=MUA2.4 PE=1 SV=1	70.23	17.354	5.9	5	1	1.106	0.996	1.15	1.127	1.019	0.616	1.03967	0.940037	0.568266	0.849323	0.370634	1.16456
Lmscaffold155.53	VDAC4 OS=Arabidopsis thaliana OX=3702 GN=AXX17_At5g56740 PE=4 SV=1	29.51	2.0805	20.4	6	1	1.05	1.061	0.969	0.996	0.982	0.953	0.97013	0.956494	0.928247	0.951623	0.191682	0.417268
Lmscaffold155.83	At5g57860 OS=Arabidopsis thaliana OX=3702 GN=MTI20.11 PE=2 SV=1	10.723	7.6249	47.3	3	3	0.891	0.893	1.069	1.139	1.082	0.946	1.19769	1.13775	0.994742	1.11006	0.271929	0.703141
Lmscaffold156.15	GSTU12 OS=Arabidopsis thaliana OX=3702 GN=AXX17_At1g64070 PE=4 SV=1	25.254	3.8511	13.9	3	3	0.973	1.07	1.001	1.057	0.954	1.011	1.04172	0.94021	0.996386	0.992773	0.868173	14.2971
Lmscaffold156.5	"Alpha-amylase 3, chloroplastic OS=Noccaea caerulescens OX=107243 GN=LC_TR12723_c0_g1_i1_g.44446 PE=4 SV=1"	89.234	1.7886	3.4	3	2	1.278	1.158	1.151	0.745	0.73	0.641	0.623083	0.610538	0.536103	0.589908	0.000729652	0.000791829
Lmscaffold156.60	Beta carbonic anhydrase 4 OS=Arabidopsis thaliana OX=3702 GN=BCA4 PE=1 SV=1	29.364	31.071	59.6	24	1	1.031	0.949	1.011	1.129	0.945	0.951	1.1324	0.947844	0.953862	1.01137	0.870467	14.6466
Lmscaffold158.29	BASS2 OS=Arabidopsis thaliana OX=3702 GN=AXX17_At2g22790 PE=4 SV=1	43.545	6.6915	5.2	3	2	1.055	1.383	1.236	0.609	0.627	1.094	0.497278	0.511976	0.893304	0.634186	0.0725649	0.118659
Lmscaffold158.40	OCP11 OS=Arabidopsis thaliana OX=3702 GN=AXX17_At2g22950 PE=4 SV=1	105.72	3.7769	12.8	19	3	1.079	1.003	1.013	0.994	0.936	0.987	0.963489	0.90727	0.956704	0.942488	0.119487	0.222374
Lmscaffold16.26	BnaA02g14700D protein OS=Brassica napus OX=3708 GN=BnaA02g14700D PE=4 SV=1	23.023	1.6925	9.3	6	1	1.035	0.956	0.946	1.013	1.058	1.004	1.03473	1.08069	1.02554	1.04699	0.232615	0.552094
Lmscaffold16.31	Ninja-family protein AFP1 OS=Arabidopsis thaliana OX=3702 GN=AFP1 PE=1 SV=1	33.426	9.0632	6.9	3	2	0.921	0.913	0.883	1.072	1.117	1.11	1.18366	1.23335	1.22562	1.21421	0.000433522	0.000462609
Lmscaffold16.8	Transmembrane emp24 domain-containing protein p24delta10 OS=Arabidopsis thaliana OX=3702 GN=At1g69460 PE=1 SV=1	24.345	22.375	13.6	3	2	1.002	1.001	1.019	1.063	1.138	0.979	1.05526	1.12972	0.971873	1.05228	0.318782	0.901233
Lmscaffold165.113	DUF1677 family protein (DUF1677) OS=Arabidopsis thaliana OX=3702 GN=At5g25840 PE=2 SV=1	19.145	1.3874	6.9	1	1	0.842	0.812	0.904	1.187	1.094	1.183	1.3921	1.28303	1.38741	1.35418	0.00175807	0.00196608
Lmscaffold165.12	Mitochondrial Rho GTPase OS=Capsella rubella OX=81985 GN=CARUB_v10000404mg PE=3 SV=1	72.361	214.18	23.1	12	3	1.11	1.022	0.856	0.97	0.99	1.067	0.973896	0.993976	1.07129	1.01305	0.878975	15.5011
Lmscaffold165.120	Eukaryotic translation initiation factor 3 subunit L (Fragment) OS=Noccaea caerulescens OX=107243 GN=GA_TR16665_c0_g1_i1_g.53418 PE=3 SV=1	61.415	-2	14.9	9	1	1.019	0.998	1.066	1.143	0.934	0.857	1.11223	0.908855	0.833928	0.95167	0.601736	3.17072
Lmscaffold165.14	"DUF1995 domain protein, putative (DUF1995) OS=Arabidopsis thaliana OX=3702 GN=At5g27560 PE=2 SV=1"	41.487	49.375	18.7	6	5	1.017	1.084	1.098	0.917	0.944	0.944	0.859956	0.885277	0.885277	0.876837	0.00779687	0.00952859
Lmscaffold165.207	VSP2 OS=Arabidopsis thaliana OX=3702 GN=AXX17_At5g24660 PE=4 SV=1	30.822	73.655	19.2	5	2	1.061	1.121	1.091	0.908	0.934	0.935	0.832264	0.856095	0.857012	0.848457	0.00104936	0.00114989
Lmscaffold165.208	VSP2 OS=Arabidopsis thaliana OX=3702 GN=AXX17_At5g24660 PE=4 SV=1	30.404	83.059	20.1	7	2	1.032	1.158	1.206	0.854	0.858	0.875	0.754417	0.757951	0.772968	0.761779	0.00670778	0.00811645
Lmscaffold165.21	Histone H2A OS=Arabidopsis thaliana OX=3702 GN=AXX17_At5g27630 PE=3 SV=1	15.675	3.2073	15.5	5	2	1.055	0.99	0.95	0.977	1.064	1.017	0.978631	1.06578	1.0187	1.02104	0.623982	3.5082
Lmscaffold165.211	Alcohol dehydrogenase-like 6 OS=Noccaea caerulescens OX=107243 GN=GA_TR1791_c0_g1_i1_g.5511 PE=3 SV=1	40.619	5.2946	12.4	4	4	0.966	0.978	0.952	1.045	1.075	0.998	1.08253	1.1136	1.03384	1.07666	0.0351476	0.05043
Lmscaffold165.228	DMR6 OS=Arabidopsis thaliana OX=3702 GN=AXX17_At5g24370 PE=3 SV=1	39.334	10.63	13.2	4	2	0.816	1.092	0.871	0.969	1.109	1.159	1.04606	1.19719	1.25117	1.16481	0.207788	0.465268
Lmscaffold165.250	"Starch synthase, chloroplastic/amyloplastic OS=Arabidopsis lyrata subsp. lyrata OX=81972 GN=ARALYDRAFT_489289 PE=3 SV=1"	90.769	71.084	17.9	14	3	1.086	1.125	0.993	0.95	0.985	0.939	0.889513	0.922285	0.879213	0.897004	0.057087	0.08841
Lmscaffold165.256	At5g24165 OS=Arabidopsis thaliana OX=3702 GN=At5g24165 PE=2 SV=1	7.7268	24.793	66.7	4	4	0.972	1.04	1.048	0.928	0.938	0.924	0.909804	0.919608	0.905882	0.911765	0.0212352	0.0284525
Lmscaffold165.276	EMB3009 OS=Arabidopsis lyrata subsp. lyrata OX=81972 GN=ARALYDRAFT_351411 PE=4 SV=1	51.975	35.905	14.1	8	6	1.252	1.12	1.287	0.85	0.806	0.774	0.696912	0.660836	0.6346	0.664116	0.00178535	0.00199915
Lmscaffold165.281	GPI-anchored adhesin-like protein OS=Arabidopsis thaliana OX=3702 GN=MRO11.7 PE=1 SV=1	103.25	6.041	4.5	4	4	0.937	1.41	0.845	0.894	0.902	1.026	0.840226	0.847744	0.964286	0.884085	0.531232	2.35106
Lmscaffold165.297	Cation-transporting ATPase OS=Brassica oleracea var. oleracea OX=109376 PE=3 SV=1	174.37	14.806	5.9	11	2	1.043	1.027	1	1.077	0.901	0.966	1.05244	0.880456	0.943974	0.958958	0.471603	1.82815
Lmscaffold165.298	DNAJ heat shock N-terminal domain-containing protein OS=Arabidopsis lyrata subsp. lyrata OX=81972 GN=ARALYDRAFT_910375 PE=4 SV=1	33.144	4.396	6.8	2	2	0.907	0.921	0.845	1.18	1.054	1.112	1.32435	1.18294	1.24804	1.25178	0.00657849	0.00794896
Lmscaffold165.31	BnaA05g31670D protein OS=Brassica napus OX=3708 GN=BnaA05g31670D PE=4 SV=1	14.133	3.8509	37.9	9	1	0.897	0.936	1.037	1.054	1.119	0.975	1.10174	1.16969	1.01916	1.09686	0.190983	0.414838
Lmscaffold165.313	"Ferredoxin-thioredoxin reductase, variable chain OS=Noccaea caerulescens OX=107243 GN=LC_TR17645_c0_g1_i1_g.60161 PE=4 SV=1"	19.356	11.173	27.9	8	2	0.787	1.004	0.903	1.129	1.014	1.166	1.25724	1.12918	1.29844	1.22829	0.0575133	0.0891296
Lmscaffold165.318	Disease resistance protein-like OS=Arabidopsis thaliana OX=3702 GN=At5g23400 PE=2 SV=1	44.374	2.9655	3.2	1	1	1.013	0.935	0.959	1.088	1.035	0.985	1.12281	1.06811	1.01651	1.06914	0.149633	0.299524
Lmscaffold165.326	FSD3 OS=Arabidopsis thaliana OX=3702 GN=AXX17_At5g22860 PE=4 SV=1	25.359	2.7548	21.5	5	1	0.992	1.144	1.105	1.005	0.745	1.025	0.930268	0.689602	0.948781	0.856217	0.199055	0.438803
Lmscaffold165.342	ATP-dependent Clp protease proteolytic subunit OS=Eutrema salsugineum OX=72664 GN=EUTSA_v10004843mg PE=3 SV=1	26.184	11.808	21.3	5	5	1.078	0.901	1.004	1.033	0.963	0.978	1.03889	0.968488	0.983574	0.996983	0.959528	49.8811
Lmscaffold165.350	CaS OS=Arabidopsis thaliana OX=3702 GN=AXX17_At5g22580 PE=4 SV=1	41.353	61.686	33.8	19	1	0.784	1.156	1.317	1.05	0.919	0.796	0.967148	0.846484	0.73319	0.848941	0.39938	1.33178
Lmscaffold165.374	AT5g60980/MSL3_100 OS=Arabidopsis thaliana OX=3702 GN=MSL3.12 PE=1 SV=1	47.538	7.1912	9.5	4	2	1.137	0.943	1.023	0.954	0.988	0.963	0.922333	0.955205	0.931034	0.936191	0.312815	0.873026
Lmscaffold165.383	BnaAnng06790D protein OS=Brassica napus OX=3708 GN=BnaAnng06790D PE=4 SV=1	20.364	2.6526	11.5	3	1	0.926	1.004	1.098	0.752	1.354	0.872	0.745046	1.34148	0.863937	0.983487	0.934508	29.3233
Lmscaffold165.384	Activating signal cointegrator 1 complex subunit 3 OS=Noccaea caerulescens OX=107243 GN=MP_TR22006_c0_g1_i1_g.62279 PE=4 SV=1	236.42	9.1231	3.6	8	2	1.037	0.996	0.98	0.953	1.048	0.997	0.948888	1.04348	0.992698	0.995022	0.884382	16.2979
Lmscaffold165.392	Complex 1 family protein OS=Arabidopsis lyrata subsp. lyrata OX=81972 GN=ARALYDRAFT_496275 PE=3 SV=1	10.045	1.6343	10.3	2	1	1.087	1.166	1.061	0.932	0.848	0.917	0.843693	0.767652	0.830115	0.81382	0.00728654	0.00886758
Lmscaffold165.415	RPE OS=Arabidopsis thaliana OX=3702 GN=AXX17_At5g60890 PE=4 SV=1	29.582	199.15	27.7	12	5	0.983	1.027	0.964	1.005	1.034	1.056	1.01379	1.04304	1.06523	1.04069	0.16532	0.341829
Lmscaffold165.426	Autophagy-related protein 3 OS=Arabidopsis lyrata subsp. lyrata OX=81972 GN=ARALYDRAFT_496309 PE=3 SV=1	34.171	46.73	21.5	5	5	0.866	0.803	0.923	1.13	1.121	1.176	1.30787	1.29745	1.36111	1.32215	0.001964	0.00220914
Lmscaffold165.427	Quinone oxidoreductase OS=Noccaea caerulescens OX=107243 GN=GA_TR5793_c1_g1_i1_g.19038 PE=4 SV=1	43.281	6.0747	19.9	8	3	0.956	0.952	1.012	1.001	1.04	1.052	1.02842	1.06849	1.08082	1.05925	0.0801796	0.13394
Lmscaffold165.448	Calnexin 1 OS=Arabidopsis lyrata subsp. lyrata OX=81972 GN=ARALYDRAFT_496347 PE=3 SV=1	168.67	55.629	15.7	37	6	0.831	0.809	0.802	1.209	1.121	1.192	1.48526	1.37715	1.46437	1.44226	0.000220948	0.000232075
Lmscaffold165.464	Signal recognition particle subunit SRP68 OS=Noccaea caerulescens OX=107243 GN=LE_TR14807_c0_g1_i1_g.46838 PE=3 SV=1	67.654	23.519	12.8	7	2	1.094	1.099	1.019	0.894	0.917	0.984	0.834994	0.856476	0.919054	0.870174	0.0205229	0.0274243
Lmscaffold165.61	Serine hydroxymethyltransferase OS=Arabidopsis thaliana OX=3702 GN=AXX17_At5g26740 PE=3 SV=1	57.46	19.081	24.4	28	1	1.06	0.991	1.061	0.917	0.998	0.981	0.883997	0.962082	0.945694	0.930591	0.100445	0.176336
Lmscaffold165.79	UMP-CMP kinase OS=Eutrema salsugineum OX=72664 GN=EUTSA_v10004904mg PE=3 SV=1	23.833	34.633	23.4	7	1	1.108	1.09	1.171	0.812	0.933	0.89	0.723063	0.83081	0.79252	0.782131	0.00474952	0.00560386
Lmscaffold165.81	PWD OS=Arabidopsis thaliana OX=3702 GN=AXX17_At5g26400 PE=4 SV=1	131.2	16.784	13.1	16	1	0.994	1.04	0.968	1.05	0.937	1.026	1.0493	0.936376	1.02532	1.00366	0.931889	28.1019
Lmscaffold165.82	T-complex protein 1 subunit gamma OS=Arabis alpina OX=50452 GN=AALP_AA3G058500 PE=3 SV=1	60.253	290.17	45.3	32	1	0.983	0.907	1.004	1.03	1.033	1.057	1.06773	1.07084	1.09572	1.07809	0.0700181	0.113561
Lmscaffold1663.4	Lipoxygenase OS=Brassica rapa subsp. pekinensis OX=51351 PE=3 SV=1	179.29	207.35	13.1	22	5	0.968	1.032	1.025	0.993	1.04	0.94	0.984793	1.0314	0.932231	0.98281	0.649002	3.93468
Lmscaffold1695.17	"Enoyl-[acyl-carrier-protein] reductase [NADH], chloroplastic OS=Noccaea caerulescens OX=107243 GN=MP_TR10168_c0_g1_i1_g.31048 PE=4 SV=1"	44.206	37.028	35	24	1	0.902	1.236	0.952	0.986	1.065	0.874	0.957282	1.03398	0.848544	0.946602	0.664993	4.24596
Lmscaffold17.1015	Tubulin-folding cofactor A OS=Arabidopsis thaliana OX=3702 GN=TFCA PE=1 SV=2	12.867	1.7263	34.5	5	1	1.082	1.07	1.142	0.98	0.843	0.895	0.892532	0.76776	0.815118	0.825137	0.0137018	0.0175131
Lmscaffold17.139	"Alkaline/neutral invertase E, chloroplastic OS=Noccaea caerulescens OX=107243 GN=LC_TR16173_c0_g1_i1_g.55420 PE=4 SV=1"	68.687	15.192	16.5	12	1	0.905	1.072	1.095	1.059	0.889	0.997	1.03418	0.868164	0.973633	0.958659	0.615223	3.36393
Lmscaffold17.14	EMB2819 OS=Arabidopsis thaliana OX=3702 GN=AXX17_At2g38570 PE=4 SV=1	33.368	2.4012	3.4	1	1	1.046	0.975	1.072	1.043	0.925	0.952	1.01164	0.897187	0.923375	0.944067	0.2781	0.72692
Lmscaffold17.142	"Chlorophyll a-b binding protein, chloroplastic OS=Eutrema salsugineum OX=72664 GN=EUTSA_v10017060mg PE=3 SV=1"	49	19.836	20.4	11	2	1.059	0.95	1.081	0.965	1.069	0.852	0.936893	1.03786	0.827184	0.933981	0.41364	1.41872
Lmscaffold17.148	Clathrin light chain (Fragment) OS=Noccaea caerulescens OX=107243 GN=LC_TR12977_c0_g1_i1_g.45148 PE=3 SV=1	29.068	30.631	34.7	13	5	1.154	1.111	1.172	0.8	0.88	0.881	0.698283	0.768112	0.768985	0.745127	0.000836015	0.000910092
Lmscaffold17.154	Eukaryotic translation initiation factor 3 subunit F OS=Arabis alpina OX=50452 GN=AALP_AA4G185500 PE=3 SV=1	32.016	187.96	34.5	12	1	1.045	0.852	1.123	1.055	0.835	1.104	1.04801	0.82947	1.09669	0.991391	0.943767	35.7298
Lmscaffold17.17	Binding protein OS=Arabidopsis lyrata subsp. lyrata OX=81972 GN=ARALYDRAFT_495958 PE=4 SV=1	207.12	4.5308	2.3	5	1	0.875	1.181	0.887	0.959	1.001	1.111	0.977574	1.02039	1.13252	1.04349	0.717487	5.46231
Lmscaffold17.18	BnaA10g11850D protein OS=Brassica napus OX=3708 GN=BnaA10g11850D PE=4 SV=1	35.436	61.038	31.3	13	2	1.105	0.967	0.98	0.989	0.968	1	0.972149	0.951507	0.982962	0.968873	0.520282	2.2317
Lmscaffold17.185	"Ribulose bisphosphate carboxylase/oxygenase activase, chloroplastic OS=Arabidopsis thaliana OX=3702 GN=RCA PE=1 SV=2"	51.56	323.31	61.9	226	1	0.948	1.063	0.888	0.994	1.038	1.083	1.02863	1.07416	1.12073	1.07451	0.278102	0.727199
Lmscaffold17.208	Esterase/lipase/thioesterase family protein OS=Arabidopsis lyrata subsp. lyrata OX=81972 GN=ARALYDRAFT_482961 PE=4 SV=1	37.035	2.6975	7.3	2	2	1.192	0.69	1.059	0.769	1.211	1.076	0.784427	1.23529	1.09759	1.0391	0.85672	12.8619
Lmscaffold17.215	SAC3 family protein A OS=Arabidopsis thaliana OX=3702 GN=SAC3A PE=1 SV=1	118.92	2.4289	1.9	2	2	0.959	1.048	1.026	1.075	0.9	1.009	1.0633	0.890208	0.998022	0.983844	0.790877	8.21051
Lmscaffold17.222	RNA binding protein OS=Arabidopsis lyrata subsp. lyrata OX=81972 GN=ARALYDRAFT_903167 PE=4 SV=1	134.15	3.3317	2.1	2	2	1.3	1.042	0.849	0.888	0.91	1.014	0.834848	0.855531	0.953306	0.881228	0.406447	1.37242
Lmscaffold17.239	Protein YeeZ OS=Noccaea caerulescens OX=107243 GN=MP_TR20589_c0_g1_i1_g.58518 PE=4 SV=1	35.069	3.3449	20.3	8	1	1.038	1.23	0.883	0.9	1.027	0.931	0.856871	0.977785	0.886385	0.907014	0.414569	1.42401
Lmscaffold17.275	ANNAT4 OS=Arabidopsis thaliana OX=3702 GN=AXX17_At2g35630 PE=4 SV=1	36.05	24.36	25	10	2	1.175	0.94	1.099	0.911	0.875	1.005	0.850342	0.816739	0.938083	0.868388	0.15019	0.301071
Lmscaffold17.279	AMMECR1 family OS=Arabidopsis lyrata subsp. lyrata OX=81972 GN=ARALYDRAFT_482883 PE=4 SV=1	24.284	5.0218	18.6	3	3	1.078	1.066	0.953	0.933	0.904	1.029	0.903778	0.875686	0.996771	0.925412	0.233281	0.55462
Lmscaffold17.293	TFIIS OS=Arabidopsis thaliana OX=3702 GN=AXX17_At2g35420 PE=4 SV=1	42.525	8.0887	11.5	5	2	0.885	0.977	0.905	1.058	1.14	1.052	1.14709	1.236	1.14059	1.17456	0.0155726	0.0201633
Lmscaffold17.295	Non-specific lipid-transfer protein OS=Capsella rubella OX=81985 GN=CARUB_v10024340mg PE=3 SV=1	11.972	16.459	39	16	3	1.127	1.067	1.072	0.987	0.849	0.985	0.906614	0.779853	0.904776	0.863748	0.0401951	0.0586263
Lmscaffold17.296	Non-specific lipid-transfer protein OS=Capsella rubella OX=81985 GN=CARUB_v10024340mg PE=3 SV=1	12.086	5.0366	31.4	19	2	0.936	0.989	0.966	1.014	0.987	1.02	1.05223	1.02421	1.05846	1.04497	0.0780474	0.129509
Lmscaffold17.344	CAC3 OS=Arabidopsis thaliana OX=3702 GN=AXX17_At2g34880 PE=3 SV=1	84.963	17.646	29.4	27	2	1.111	1.093	1.172	0.878	0.888	0.866	0.780213	0.7891	0.76955	0.779621	0.000556443	0.000597622
Lmscaffold17.360	Kinase family protein OS=Arabidopsis lyrata subsp. lyrata OX=81972 GN=ARALYDRAFT_482789 PE=4 SV=1	126.5	14.8	4.6	7	5	1.036	1.051	0.994	0.954	0.979	0.997	0.928919	0.953262	0.970789	0.95099	0.0758105	0.12523
Lmscaffold17.376	BnaA04g29010D protein OS=Brassica napus OX=3708 GN=BnaA04g29010D PE=4 SV=1	63.649	121	22.1	18	3	1.095	1.057	1.039	0.922	0.916	0.915	0.866813	0.861172	0.860232	0.862739	0.000932501	0.00101847
Lmscaffold17.399	Nodulin/glutamate-ammonia ligase-like protein OS=Arabidopsis thaliana OX=3702 PE=2 SV=1	126.91	67.942	12	11	10	0.97	1.023	0.938	0.974	1.026	1.043	0.996929	1.05015	1.06755	1.03821	0.312455	0.870973
Lmscaffold17.411	Pentatricopeptide repeat-containing protein OS=Arabidopsis lyrata subsp. lyrata OX=81972 GN=ARALYDRAFT_902859 PE=4 SV=1	85.289	11.031	9.9	6	6	0.949	0.945	1.012	1.043	1.053	1.046	1.07674	1.08706	1.07983	1.08121	0.022915	0.0310315
Lmscaffold17.44	UBP1-associated protein 2B OS=Arabidopsis thaliana OX=3702 GN=UBA2B PE=2 SV=1	46.616	2.0402	17.3	7	1	0.95	0.926	0.948	1.009	1.103	1.078	1.07188	1.17174	1.14518	1.1296	0.0138457	0.0177199
Lmscaffold17.449	TIP1 OS=Arabidopsis thaliana OX=3702 GN=AXX17_At2g33550 PE=3 SV=1	25.508	19.788	6.8	4	1	0.976	0.952	0.905	1.057	1.015	1.061	1.11931	1.07483	1.12354	1.10589	0.0172675	0.0225633
Lmscaffold17.451	Glycosyltransferase OS=Arabidopsis lyrata subsp. lyrata OX=81972 GN=DOGT1 PE=3 SV=1	56.013	1.3315	5.1	2	1	1.058	0.794	0.977	1.019	0.936	1.227	1.08059	0.992577	1.30117	1.12478	0.369869	1.16059
Lmscaffold17.468	Pyruvate kinase OS=Arabidopsis thaliana OX=3702 GN=AXX17_At2g33300 PE=1 SV=1	57.605	-2	38.1	21	1	1.119	1.095	0.812	0.987	0.938	1.059	0.978519	0.929941	1.0499	0.98612	0.900041	18.8846
Lmscaffold17.479	Protein ROS1 OS=Noccaea caerulescens OX=107243 GN=LE_TR18913_c0_g1_i1_g.60852 PE=4 SV=1	58.18	1.2337	1.4	1	1	0.902	0.764	0.913	1.397	1.031	1.018	1.62505	1.1993	1.18418	1.33618	0.0957623	0.16652
Lmscaffold17.480	Fructose-bisphosphate aldolase OS=Brassica rapa subsp. pekinensis OX=51351 PE=3 SV=1	145.01	22.431	17.5	53	2	0.908	0.847	0.936	1.116	1.009	1.203	1.24415	1.12486	1.34114	1.23671	0.0265964	0.0367163
Lmscaffold17.496	Inosine-uridine preferring nucleoside hydrolase family protein OS=Arabidopsis lyrata subsp. lyrata OX=81972 GN=ARALYDRAFT_482605 PE=4 SV=1	36.332	9.0552	8	2	2	1.011	1.192	1.129	0.836	0.953	0.889	0.752701	0.858043	0.80042	0.803721	0.0256998	0.0353385
Lmscaffold17.505	FTSZ2-1 OS=Arabidopsis thaliana OX=3702 GN=AXX17_At2g32900 PE=3 SV=1	46.412	18.439	34.6	15	2	1.096	1.069	0.891	0.954	0.944	1.056	0.936518	0.926702	1.03665	0.966623	0.66809	4.30121
Lmscaffold17.508	"1-(5-phosphoribosyl)-5-[(5-phosphoribosylamino)methylideneamino] imidazole-4-carboxamide isomerase, chloroplastic OS=Arabidopsis thaliana OX=3702 PE=3 SV=1"	33.248	4.2664	9.2	4	3	1.206	1.087	1.103	0.869	0.796	0.864	0.767668	0.70318	0.763251	0.7447	0.00280333	0.00321926
Lmscaffold17.514	Peptidyl-prolyl cis-trans isomerase OS=Brassica oleracea var. oleracea OX=109376 GN=106339662 PE=3 SV=1	18.158	24.589	22.6	3	1	1.098	1.007	0.776	1.048	0.942	1.141	1.09129	0.980909	1.18813	1.08678	0.497302	2.0306
Lmscaffold17.519	Mitochondrial import inner membrane translocase subunit TIM44-2 OS=Arabidopsis thaliana OX=3702 GN=TIM44-2 PE=1 SV=1	55.083	1.4544	14.2	6	1	0.805	0.922	0.902	1.467	1.013	0.922	1.67402	1.15595	1.05211	1.29403	0.20931	0.470188
Lmscaffold17.541	Probable sucrose-phosphatase 2 OS=Arabidopsis thaliana OX=3702 GN=SPP2 PE=2 SV=2	48.903	3.5053	35	20	2	0.971	0.952	0.912	1.069	1.065	1.045	1.13122	1.12698	1.10582	1.12134	0.003732	0.00434952
Lmscaffold17.542	Expressed protein OS=Arabidopsis lyrata subsp. lyrata OX=81972 GN=ARALYDRAFT_902696 PE=4 SV=1	20.762	19.393	16.7	3	2	1.098	1.017	0.892	0.974	1.043	1.09	0.971733	1.04057	1.08746	1.03326	0.653083	4.026
Lmscaffold17.548	Carboxypeptidase OS=Arabidopsis thaliana OX=3702 GN=AXX17_At2g32440 PE=3 SV=1	50.993	45.235	17.8	8	7	1.023	1.07	1.159	0.88	0.915	0.957	0.811808	0.844096	0.882841	0.846248	0.0217841	0.0293233
Lmscaffold17.555	J-domain protein OS=Arabidopsis lyrata subsp. lyrata OX=81972 GN=ARALYDRAFT_482541 PE=4 SV=1	55.642	13.386	11.6	6	1	1.001	0.999	1.043	1.015	0.949	1.007	1.00066	0.93559	0.99277	0.976339	0.395906	1.30891
Lmscaffold17.580	SKL2 OS=Arabidopsis thaliana OX=3702 GN=AXX17_At2g32070 PE=4 SV=1	41.191	15.11	15	5	5	1.112	1.087	1.027	0.896	0.985	0.957	0.83323	0.915995	0.889957	0.879727	0.0237746	0.0323844
Lmscaffold17.586	Catalytic hydrolase OS=Arabis alpina OX=50452 GN=AALP_AA4G126000 PE=4 SV=1	37.41	7.7436	18.6	6	6	0.958	1.115	1.107	1.005	0.871	1.014	0.948113	0.821698	0.956604	0.908805	0.233159	0.554141
Lmscaffold17.670	"Chlorophyll a-b binding protein, chloroplastic OS=Brassica oleracea var. oleracea OX=109376 GN=106334582 PE=3 SV=1"	28.253	219.72	30.7	46	1	1.046	1.043	0.999	0.91	0.958	1.053	0.884067	0.930699	1.02299	0.94592	0.280784	0.737813
Lmscaffold17.682	BnaC04g54030D protein OS=Brassica napus OX=3708 GN=BnaC04g54030D PE=4 SV=1	38.209	3.5824	8.5	2	2	0.936	1.105	0.784	0.67	1.186	1.324	0.711504	1.25947	1.40602	1.12566	0.618514	3.42222
Lmscaffold17.728	ATSWI3B OS=Arabidopsis lyrata subsp. lyrata OX=81972 GN=ARALYDRAFT_902435 PE=4 SV=1	51.888	3.4292	3.7	2	2	1.059	1.041	1.048	0.964	0.97	0.928	0.918679	0.924396	0.884371	0.909149	0.00251077	0.00286393
Lmscaffold17.738	Carboxypeptidase OS=Capsella rubella OX=81985 GN=CARUB_v10023154mg PE=3 SV=1	51.644	14.928	11	7	2	1.197	1.137	1.229	0.842	0.822	0.778	0.708953	0.692113	0.655066	0.685377	0.00034393	0.000364826
Lmscaffold17.741	ATP-dependent RNA helicase OS=Arabidopsis thaliana OX=3702 GN=At2g33510 PE=2 SV=1	20.625	2.2727	5.5	1	1	0.973	1.052	1.022	0.964	0.942	1.06	0.94913	0.92747	1.04365	0.973416	0.56348	2.6885
Lmscaffold17.745	Pleckstrin homology domain-containing family A member 8 OS=Noccaea caerulescens OX=107243 GN=MP_TR26078_c0_g1_i1_g.76158 PE=4 SV=1	22.729	21.528	37.6	8	1	0.988	1.094	1.061	0.951	0.869	1.05	0.907731	0.829462	1.00223	0.91314	0.209919	0.472624
Lmscaffold17.748	RNA-binding (RRM/RBD/RNP motifs) family protein OS=Arabidopsis thaliana OX=3702 GN=At2g33435 PE=4 SV=2	164.97	22.318	3.5	5	5	1.013	0.93	0.938	1.023	1.044	1.065	1.06526	1.08712	1.10899	1.08712	0.0451539	0.0672098
Lmscaffold17.75	CTEXP OS=Arabidopsis thaliana OX=3702 GN=AXX17_At2g37860 PE=1 SV=1	84.734	20.153	10.3	8	1	1	0.965	1.114	0.97	1.086	0.877	0.945112	1.05814	0.854498	0.952582	0.553566	2.58628
Lmscaffold17.755	BnaC04g43700D protein OS=Brassica napus OX=3708 GN=BnaC04g43700D PE=4 SV=1	57.073	37.728	22.7	13	2	0.993	1.191	0.892	0.981	0.902	1.056	0.956762	0.879714	1.02991	0.955462	0.666804	4.28106
Lmscaffold17.756	Cysteine-rich repeat secretory protein 3-like OS=Arabis alpina OX=50452 GN=AALP_AA6G062600 PE=4 SV=1	30.954	4.9764	10.1	2	2	0.969	0.989	1.153	1.028	0.797	1.08	0.991321	0.768563	1.04147	0.933783	0.547722	2.51678
Lmscaffold17.766	"Chaperonin CPN60-like 1, mitochondrial OS=Arabidopsis thaliana OX=3702 GN=At2g33210 PE=1 SV=1"	59.175	323.31	55.4	70	3	0.942	0.807	0.927	1.071	1.012	1.255	1.20067	1.13453	1.40695	1.24738	0.0597808	0.0934335
Lmscaffold17.774	PKT3 OS=Arabidopsis thaliana OX=3702 GN=AXX17_At2g29580 PE=3 SV=1	48.635	302.56	33.8	25	2	0.856	0.828	0.855	1.235	1.075	1.174	1.45924	1.27019	1.38716	1.37219	0.0026855	0.00307482
Lmscaffold17.780	"ATP synthase subunit gamma, mitochondrial OS=Arabidopsis thaliana OX=3702 GN=ATPC PE=1 SV=1"	35.537	2.4673	22.8	9	2	0.989	0.911	0.986	1.009	1.025	1.093	1.04886	1.06549	1.13617	1.08351	0.0910111	0.156192
Lmscaffold17.783	AUG2 OS=Arabidopsis thaliana OX=3702 GN=AXX17_At2g29410 PE=4 SV=1	29.613	3.5461	6.8	2	2	0.875	0.909	0.937	1.131	1.101	1.067	1.24697	1.21389	1.17641	1.21242	0.00170635	0.00190641
Lmscaffold17.803	Protein kinase superfamily protein OS=Arabidopsis thaliana OX=3702 GN=At2g32850 PE=2 SV=1	74.546	3.4903	2.4	1	1	1.072	1.154	1.067	0.74	1.082	0.889	0.674157	0.985727	0.8099	0.823261	0.13257	0.254824
Lmscaffold17.811	CYTB5-D OS=Arabidopsis thaliana OX=3702 GN=AXX17_At2g29080 PE=3 SV=1	14.884	13.936	19.5	3	2	1.055	0.981	1.041	0.928	0.97	1.035	0.904777	0.945726	1.0091	0.953201	0.280737	0.73741
Lmscaffold17.829	Alpha/beta-Hydrolases superfamily protein OS=Arabidopsis thaliana OX=3702 GN=At2g32520 PE=4 SV=1	25.901	130.14	32.2	10	1	0.878	0.928	0.925	1.078	1.203	1.005	1.18418	1.32149	1.10399	1.20322	0.0368768	0.053196
Lmscaffold17.83	Expansin OS=Eutrema salsugineum OX=72664 GN=EUTSA_v10017120mg PE=3 SV=1	27.528	3.9686	8.9	1	1	1.15	1.39	0.725	1.008	1.017	0.721	0.926187	0.934456	0.662481	0.841041	0.470669	1.81644
Lmscaffold17.859	HSP70T-2 OS=Arabidopsis lyrata subsp. lyrata OX=81972 GN=ARALYDRAFT_920155 PE=3 SV=1	61.256	86.405	22.4	20	4	0.738	0.752	0.834	1.286	1.169	1.258	1.66007	1.50904	1.62392	1.59768	0.000560414	0.000602166
Lmscaffold17.864	40S ribosomal protein S12 OS=Capsella rubella OX=81985 GN=CARUB_v10010589mg PE=3 SV=1	15.261	34.342	53.1	9	1	1.019	0.951	1.008	0.993	0.988	1.054	1.00034	0.995299	1.06179	1.01914	0.559714	2.63979
Lmscaffold17.867	Acyl-CoA N-acyltransferases (NAT) superfamily protein OS=Arabidopsis thaliana OX=3702 GN=At2g32030 PE=2 SV=1	20.955	1.2829	4.3	1	1	0.938	1.066	0.97	1	0.996	1.044	1.00874	1.00471	1.05313	1.02219	0.623437	3.49385
Lmscaffold17.888	"Acetolactate synthase small subunit 2, chloroplastic OS=Arabidopsis thaliana OX=3702 GN=At2g31810 PE=1 SV=1"	53.735	21.15	19.5	10	1	1.07	0.995	1.008	0.935	0.97	1.032	0.912789	0.946957	1.00748	0.955744	0.283241	0.747371
Lmscaffold17.903	Glutathione peroxidase (Fragment) OS=Capsella rubella OX=81985 GN=CARUB_v10023920mg PE=3 SV=1	19.117	17.106	29.4	7	4	1.03	0.992	1.051	0.982	0.998	0.99	0.958672	0.974292	0.966482	0.966482	0.127131	0.240978
Lmscaffold17.909	RBR-type E3 ubiquitin transferase OS=Arabidopsis thaliana OX=3702 GN=AXX17_At2g27760 PE=3 SV=1	63.476	3.4231	4.3	3	3	0.956	0.988	0.931	1.053	0.991	1.096	1.09878	1.03409	1.14365	1.09217	0.0633713	0.100283
Lmscaffold17.94	WEB family protein At2g40480 OS=Arabidopsis thaliana OX=3702 GN=At2g40480 PE=2 SV=1	97.418	2.4572	15.6	15	1	0.948	0.964	1.085	0.989	0.933	1.095	0.98999	0.933934	1.0961	1.00667	0.922341	24.8071
Lmscaffold17.958	Serine/threonine-protein kinase CTR1 OS=Noccaea caerulescens OX=107243 GN=LC_TR14309_c0_g1_i1_g.49134 PE=4 SV=1	87.906	1.2506	0.9	1	1	1.042	0.839	0.966	1.102	1.02	1.044	1.16122	1.07482	1.10011	1.11205	0.172071	0.361365
Lmscaffold17.967	VAR2 OS=Arabidopsis thaliana OX=3702 GN=AXX17_At2g27100 PE=3 SV=1	74.564	323.31	48.6	48	15	1.082	1.066	1.055	0.981	0.901	0.952	0.918826	0.843896	0.891664	0.884796	0.00755758	0.00921676
Lmscaffold17.976	BnaC03g17120D protein OS=Brassica napus OX=3708 GN=BnaC03g17120D PE=3 SV=1	24.295	21.606	26.5	8	5	0.971	1.037	0.993	1.046	0.985	0.993	1.04565	0.984672	0.992669	1.00766	0.792429	8.23889
Lmscaffold17.988	PTI1-like tyrosine-protein kinase 2 OS=Noccaea caerulescens OX=107243 GN=GA_TR8098_c0_g1_i1_g.26238 PE=3 SV=1	37.582	41.943	21.7	7	1	0.904	1.111	1.156	0.862	1.007	0.972	0.815516	0.952696	0.919584	0.895932	0.284312	0.751336
Lmscaffold172.42	Profilin OS=Eutrema halophilum OX=98038 PE=2 SV=1	14.067	36.99	64.1	16	2	0.748	0.836	0.808	1.226	1.158	1.146	1.53763	1.45234	1.43729	1.47575	0.000457596	0.000489198
Lmscaffold172.43	ATP-dependent 6-phosphofructokinase OS=Arabis alpina OX=50452 GN=PFK PE=3 SV=1	53.848	50.581	31.3	19	4	1.001	0.961	0.955	1.035	1.006	1.056	1.06445	1.03462	1.08605	1.06171	0.0426966	0.062947
Lmscaffold172.48	EMB2755 OS=Arabidopsis lyrata subsp. lyrata OX=81972 GN=ARALYDRAFT_495758 PE=3 SV=1	63.897	60.765	31.4	22	3	0.988	1.049	1.01	0.925	1.059	1.033	0.910732	1.04266	1.01707	0.990154	0.834069	10.86
Lmscaffold173.11	Polyadenylate-binding protein-interacting protein 2 OS=Arabidopsis thaliana OX=3702 GN=CID2 PE=2 SV=1	17.203	7.9947	23.8	6	3	0.857	0.82	0.931	1.058	1.12	1.243	1.21702	1.28834	1.42983	1.31173	0.012908	0.0164263
Lmscaffold173.28	"mRNA, clone: RTFL01-03-G24 OS=Eutrema halophilum OX=98038 PE=2 SV=1"	17.723	1.5469	20.3	3	1	1.085	0.968	1.046	0.952	0.979	0.98	0.921588	0.947725	0.948693	0.939335	0.153132	0.309374
Lmscaffold173.7	0	31.097	1.2957	3	1	1	0.973	1.01	0.984	1.106	0.888	1.057	1.1183	0.897877	1.06876	1.02831	0.69721	4.9711
Lmscaffold1741.1	Serine/threonine-protein phosphatase OS=Noccaea caerulescens OX=107243 GN=LE_TR17581_c0_g1_i1_g.56811 PE=3 SV=1	35.86	17.977	39	18	4	0.966	1.047	0.874	1.026	0.955	1.036	1.06616	0.99238	1.07655	1.04503	0.482987	1.90839
Lmscaffold1741.11	Phosphoenolpyruvate carboxylase OS=Arabidopsis lyrata subsp. lyrata OX=81972 GN=ARALYDRAFT_903633 PE=3 SV=1	109.84	323.31	58.9	105	2	0.917	0.907	0.785	1.155	1.17	1.085	1.3281	1.34534	1.2476	1.30701	0.00586823	0.00703461
Lmscaffold1741.9	GRF9 OS=Arabidopsis thaliana OX=3702 GN=AXX17_At2g39970 PE=3 SV=1	29.456	1.5643	26.6	21	1	1.006	1.203	1.037	0.926	0.834	1.008	0.855823	0.770795	0.931608	0.852742	0.114429	0.210098
Lmscaffold175.353	NADH dehydrogenase subunit 7 OS=Brassica napus OX=3708 GN=nad7 PE=3 SV=1	288.77	1.7591	0.4	1	1	0.949	0.93	1.021	1.19	1.032	0.898	1.23103	1.06759	0.928966	1.07586	0.455417	1.70195
Lmscaffold175.44	0	884.94	1.2289	0.2	1	1	0.989	0.823	1.018	1.116	0.917	1.154	1.18304	0.972085	1.22332	1.12615	0.28007	0.735106
Lmscaffold176.110	Calcium-binding EF hand family protein OS=Arabidopsis thaliana OX=3702 GN=At1g20760 PE=1 SV=1	110.67	21.485	9.6	11	2	1.103	1.167	1.084	0.825	0.812	1.016	0.737925	0.726297	0.908766	0.790996	0.0296075	0.0414066
Lmscaffold176.115	Bromodomain and PHD finger-containing protein 3 OS=Noccaea caerulescens OX=107243 GN=LE_TR21464_c0_g1_i1_g.69040 PE=4 SV=1	72.961	1.5705	1.4	1	1	0.996	1	1.043	0.99	1.015	0.968	0.977295	1.00197	0.955577	0.978282	0.338696	0.992996
Lmscaffold176.120	Catalase OS=Brassica oleracea var. oleracea OX=109376 PE=3 SV=1	112.35	323.31	44.1	147	3	0.91	0.954	0.999	1.092	0.936	1.128	1.14425	0.980789	1.18198	1.10234	0.203297	0.451009
Lmscaffold176.123	DPMS1 OS=Arabidopsis thaliana OX=3702 GN=AXX17_At1g21550 PE=4 SV=1	27.766	9.7524	11.4	3	1	1.124	1.126	0.802	1.115	0.911	0.936	1.096	0.895478	0.920052	0.970511	0.822649	10.0536
Lmscaffold176.133	Cold-regulated protein OS=Brassica napus OX=3708 GN=COR25 PE=2 SV=1	23.553	57.547	39.1	9	5	0.663	0.593	0.628	1.391	1.331	1.416	2.21497	2.11943	2.25478	2.19639	2.02887e-05	2.06715e-05
Lmscaffold176.143	Methyltransferase OS=Arabidopsis thaliana OX=3702 GN=AXX17_At1g21290 PE=3 SV=1	40.589	21.046	18.5	5	3	1.414	1.312	1.313	0.633	0.675	0.65	0.470166	0.501362	0.482793	0.484773	4.25965e-05	4.36621e-05
Lmscaffold176.165	Tubulin beta chain OS=Arabidopsis thaliana OX=3702 GN=AXX17_At1g20990 PE=3 SV=1	34.714	1.6118	5.4	4	1	0.91	0.936	0.825	1.076	1.07	1.211	1.20854	1.2018	1.36016	1.25683	0.0159204	0.0206406
Lmscaffold176.175	Iqd32 OS=Arabidopsis thaliana OX=3702 GN=AXX17_At1g20840 PE=4 SV=1	87.446	38.254	9.6	7	3	1.026	1.009	1.245	0.888	0.917	0.871	0.812195	0.83872	0.796646	0.815854	0.0594837	0.0928858
Lmscaffold176.222	T29M8.1 protein OS=Arabidopsis thaliana OX=3702 GN=T29M8.1 PE=4 SV=1	34.623	2.8977	15.4	5	2	0.876	0.888	0.897	1.147	1.118	1.095	1.29312	1.26043	1.2345	1.26268	0.000136718	0.000142379
Lmscaffold176.23	Protein disulfide-isomerase OS=Noccaea caerulescens OX=107243 GN=MP_TR5096_c0_g1_i1_g.14007 PE=3 SV=1	51.597	81.938	37.4	46	3	0.95	0.895	0.94	0.995	1.118	1.054	1.07181	1.20431	1.13537	1.13716	0.0317694	0.0448896
Lmscaffold176.33	DPP6 amino-terminal domain protein OS=Arabidopsis thaliana OX=3702 GN=At1g21670 PE=2 SV=1	77.719	44.073	16.3	10	8	1.108	1.145	1.208	0.806	0.885	0.809	0.698642	0.767119	0.701242	0.722335	0.00119629	0.00131607
Lmscaffold176.46	F24J8.11 protein OS=Arabidopsis thaliana OX=3702 GN=At1g21500 PE=2 SV=1	13.205	18.136	27.2	6	4	1.018	0.943	0.947	1.005	1.034	1.025	1.0368	1.06671	1.05743	1.05365	0.114327	0.2098
Lmscaffold176.75	DNAJ heat shock N-terminal domain-containing protein OS=Arabidopsis lyrata subsp. lyrata OX=81972 GN=ARALYDRAFT_472346 PE=4 SV=1	43.917	10.472	11	4	4	1.137	1.094	1.039	1.001	0.881	0.859	0.918349	0.808257	0.788073	0.838226	0.0282612	0.0393342
Lmscaffold177.5	Proteasome subunit beta type OS=Arabidopsis lyrata subsp. lyrata OX=81972 GN=ARALYDRAFT_904988 PE=3 SV=1	47.247	16.459	11.9	7	1	0.797	1.095	1.017	0.871	1.25	1.019	0.898247	1.2891	1.05088	1.07941	0.616084	3.37659
Lmscaffold1771.25	"Probable plastid-lipid-associated protein 13, chloroplastic OS=Arabidopsis thaliana OX=3702 GN=PAP13 PE=1 SV=2"	31.461	1.899	17.5	7	2	1.103	1.072	1.112	0.929	0.887	0.907	0.847886	0.809553	0.827807	0.828415	0.000392814	0.000418018
Lmscaffold179.111	17.6 kDa class II heat shock protein OS=Arabidopsis lyrata subsp. lyrata OX=81972 GN=ARALYDRAFT_488044 PE=3 SV=1	17.505	40.353	41.6	24	2	0.513	0.659	0.641	1.098	1.607	1.359	1.81688	2.65913	2.24876	2.24159	0.00820075	0.0100486
Lmscaffold179.118	PDE149 OS=Arabidopsis thaliana OX=3702 GN=AXX17_At5g11860 PE=4 SV=1	42.823	9.434	5.6	3	2	1.023	1.048	1.046	0.987	1.036	0.873	0.949952	0.997113	0.840231	0.929098	0.206765	0.4612
Lmscaffold179.12	"Argininosuccinate lyase, chloroplastic (Fragment) OS=Noccaea caerulescens OX=107243 GN=GA_TR19281_c15_g1_i1_g.62855 PE=3 SV=1"	57.371	117.19	30.1	17	3	1.08	1.014	0.992	0.97	0.945	0.951	0.942968	0.918665	0.924498	0.92871	0.0559629	0.0863236
Lmscaffold179.166	"Leucine rich repeat protein, putative OS=Arabidopsis thaliana OX=3702 PE=2 SV=1"	24.848	5.6628	17.6	5	4	0.999	1.132	1.016	0.916	0.929	0.94	0.873213	0.885605	0.896092	0.88497	0.0464643	0.069487
Lmscaffold179.172	EML3 OS=Arabidopsis thaliana OX=3702 GN=AXX17_At5g12440 PE=4 SV=1	49.132	14.425	11.1	4	3	0.931	0.984	0.832	1.077	1.058	1.135	1.17619	1.15544	1.23953	1.19039	0.0255255	0.0350505
Lmscaffold179.173	Selenoprotein O OS=Arabidopsis thaliana OX=3702 GN=At5g13030 PE=1 SV=1	58.09	2.7151	17.6	10	1	1.01	1.111	1.026	0.963	0.985	0.918	0.918017	0.93899	0.875119	0.910709	0.0646934	0.102936
Lmscaffold179.180	Glucose-6-phosphate 1-dehydrogenase OS=Arabidopsis thaliana OX=3702 GN=AXX17_At5g12520 PE=3 SV=1	67.022	78.524	18.8	15	3	1.023	0.962	1.017	1.044	0.969	0.999	1.0433	0.968354	0.998334	1.00333	0.914572	22.4328
Lmscaffold179.189	GEM-like protein 5 OS=Noccaea caerulescens OX=107243 GN=MP_TR791_c0_g1_i1_g.1969 PE=4 SV=1	30.725	35.192	14.5	3	3	0.773	0.745	0.715	1.271	1.257	1.262	1.70757	1.68876	1.69548	1.69727	7.25198e-06	7.34156e-06
Lmscaffold179.202	4-substituted benzoates-glutamate ligase GH3.12 OS=Arabidopsis thaliana OX=3702 GN=GH3.12 PE=1 SV=1	64.763	7.4892	7.7	4	2	1.025	1.159	1.231	0.7	0.801	0.929	0.614934	0.70366	0.816105	0.711567	0.021519	0.0288883
Lmscaffold179.210	TRA2 OS=Arabidopsis thaliana OX=3702 GN=AXX17_At5g12840 PE=3 SV=1	48.022	171.85	25.6	21	1	0.799	1.071	1.109	1.226	0.706	1.116	1.23464	0.710977	1.12387	1.02316	0.907508	21.0023
Lmscaffold179.221	E3 ubiquitin-protein ligase KEG OS=Arabidopsis thaliana OX=3702 GN=KEG PE=1 SV=2	178.23	4.9594	3	5	5	1.032	1.063	1.019	0.941	0.833	0.994	0.906551	0.802505	0.957611	0.888889	0.0787577	0.131031
Lmscaffold179.235	Elongation factor family protein OS=Arabidopsis lyrata subsp. lyrata OX=81972 GN=ARALYDRAFT_909317 PE=4 SV=1	74.195	44.824	12.3	12	8	1.167	1.133	1.1	0.851	0.862	0.854	0.750882	0.760588	0.753529	0.755	0.00014468	0.000150875
Lmscaffold179.246	N-terminal acetyltransferase A complex catalytic subunit NAA10 OS=Arabidopsis thaliana OX=3702 GN=NAA10 PE=1 SV=1	21.815	6.7237	13.5	3	2	1.049	0.893	1.108	1.011	0.941	1.01	0.994426	0.925574	0.993443	0.971148	0.689245	4.7679
Lmscaffold179.289	SET domain-containing protein OS=Arabidopsis lyrata subsp. lyrata OX=81972 GN=ARALYDRAFT_488263 PE=4 SV=1	57.412	67.492	12.3	7	4	1.066	1.101	1.069	0.968	0.93	0.946	0.897404	0.862176	0.877009	0.878863	0.00114123	0.00125372
Lmscaffold179.314	GDSL esterase/lipase OS=Noccaea caerulescens OX=107243 GN=GA_TR16758_c0_g1_i1_g.53782 PE=3 SV=1	42.858	4.1281	10.1	4	4	1.191	1.198	1.178	0.8	0.743	0.91	0.672834	0.624895	0.765349	0.687693	0.0016715	0.00186567
Lmscaffold179.62	Aspartate aminotransferase OS=Eutrema salsugineum OX=72664 GN=EUTSA_v10013515mg PE=4 SV=1	49.261	13.461	31.4	12	2	0.926	0.964	1.043	1.039	1.146	0.992	1.06273	1.17218	1.01466	1.08319	0.227641	0.533922
Lmscaffold179.75	Malic enzyme OS=Capsella rubella OX=81985 GN=CARUB_v10003832mg PE=3 SV=1	62.405	137.52	32.7	31	2	0.803	0.77	0.957	1.178	1.13	1.095	1.39684	1.33992	1.29842	1.34506	0.0095896	0.0118948
Lmscaffold179.78	Ephrin type-B receptor OS=Arabidopsis thaliana OX=3702 GN=At5g11700 PE=4 SV=2	152.73	18.595	1.8	2	2	0.916	1.116	1.023	0.921	1.152	0.885	0.904419	1.13126	0.869067	0.968249	0.766368	7.20448
Lmscaffold18.101	Protein transport protein SEC23 OS=Eutrema salsugineum OX=72664 GN=EUTSA_v10024465mg PE=3 SV=1	85.814	114.4	15.6	12	3	1.027	0.929	1.064	0.949	0.998	1.045	0.942715	0.991391	1.03808	0.990728	0.857898	12.9916
Lmscaffold18.120	0	45.764	2.9255	2.1	1	1	1.101	1.073	1.078	0.89	0.88	0.987	0.821033	0.811808	0.910517	0.847786	0.00939025	0.011631
Lmscaffold18.164	EMB3113 OS=Arabidopsis thaliana OX=3702 GN=AXX17_At2g30320 PE=3 SV=1	32.521	41.979	37.1	36	12	1.027	0.97	1.041	0.977	0.998	0.993	0.964779	0.985517	0.980579	0.976959	0.360529	1.10685
Lmscaffold18.169	"Tyrosine--tRNA ligase 1, cytoplasmic OS=Arabidopsis thaliana OX=3702 GN=At2g33840 PE=2 SV=1"	37.358	1.1852	7.7	5	1	0.963	0.922	1.038	1.018	1.08	0.993	1.04482	1.10845	1.01916	1.05748	0.259791	0.655927
Lmscaffold18.186	TBL37 OS=Arabidopsis thaliana OX=3702 GN=AXX17_At2g30550 PE=4 SV=1	38.275	1.4438	2.7	1	1	1.018	1.046	1.128	0.965	0.914	0.942	0.906955	0.859023	0.885338	0.883772	0.0267559	0.0369804
Lmscaffold18.213	At2g34460/T31E10.20 OS=Arabidopsis lyrata subsp. lyrata OX=81972 GN=ARALYDRAFT_482407 PE=4 SV=1	25.395	1.2905	7.7	3	1	0.943	1.196	0.97	0.998	0.955	0.954	0.963011	0.921518	0.920553	0.935027	0.455203	1.69933
Lmscaffold18.214	UREG OS=Arabidopsis thaliana OX=3702 GN=AXX17_At2g31010 PE=3 SV=1	49.107	299.68	46	37	11	1.002	1.02	0.984	1.037	1.006	1.018	1.03493	1.00399	1.01597	1.0183	0.253691	0.629797
Lmscaffold18.222	CCP1 OS=Arabidopsis thaliana OX=3702 GN=AXX17_At2g31100 PE=1 SV=1	42.662	24	16.3	5	1	1.278	1.4	1.301	0.615	0.715	0.691	0.463684	0.53908	0.520985	0.507917	0.000170131	0.000177814
Lmscaffold18.228	Mitochondrial transcription termination factor family protein OS=Arabidopsis thaliana OX=3702 GN=At2g34620 PE=4 SV=1	23.277	1.7237	4.5	1	1	1.277	1.197	1.15	0.842	0.7	0.837	0.69702	0.57947	0.692881	0.656457	0.0022201	0.00251181
Lmscaffold18.236	AIR9 OS=Arabidopsis thaliana OX=3702 GN=AXX17_At2g31240 PE=4 SV=1	185.87	12.037	1.5	3	1	1.197	1.639	0	0.714	0.819	0.633	0.503526	0.577574	0.446403	0.509168	0.030064	0.0421126
Lmscaffold18.24	At4g13270 OS=Arabidopsis thaliana OX=3702 GN=At4g13270 PE=2 SV=1	22.771	1.3639	3.4	1	1	0.517	0.765	0.798	1.091	1.413	1.441	1.57356	2.03798	2.07837	1.89663	0.0122076	0.0154614
Lmscaffold18.258	IMB1 OS=Arabidopsis thaliana OX=3702 GN=AXX17_At2g31460 PE=4 SV=1	15.079	4.8528	15.4	2	2	0.63	0.998	1.26	1.211	0.805	1.127	1.25796	0.836219	1.17071	1.0883	0.719707	5.52145
Lmscaffold18.272	Kinase family protein OS=Arabidopsis lyrata subsp. lyrata OX=81972 GN=ARALYDRAFT_482471 PE=4 SV=1	139.15	6.0263	4.1	4	2	1.143	1.18	0.891	1.085	0.812	0.903	1.01276	0.757934	0.842875	0.871189	0.318363	0.898953
Lmscaffold18.278	Glycine cleavage system H protein OS=Capsella rubella OX=81985 GN=CARUB_v10024485mg PE=3 SV=1	20.68	2.207	4.7	1	1	1.097	1.03	1.009	1.038	0.928	0.91	0.992985	0.887755	0.870536	0.917092	0.145333	0.28802
Lmscaffold18.285	Putative plant snare 11 OS=Arabis alpina OX=50452 GN=AALP_AA7G127200 PE=4 SV=1	29.583	8.0984	21	5	5	1.03	1.063	1.06	0.94	0.961	0.956	0.894386	0.914367	0.90961	0.906121	0.00130739	0.00144537
Lmscaffold18.301	Glycine cleavage system H protein OS=Brassica rapa subsp. pekinensis OX=51351 PE=3 SV=1	18	32.691	27.7	26	1	1.121	1.053	1.082	1.041	0.879	0.833	0.959152	0.809889	0.767506	0.845516	0.0641758	0.101903
Lmscaffold18.304	"33 kDa ribonucleoprotein, chloroplastic (Fragment) OS=Noccaea caerulescens OX=107243 GN=LE_TR18792_c0_g1_i1_g.60223 PE=4 SV=1"	34.585	49.03	15.9	5	4	1.066	0.985	1.049	0.981	0.948	0.942	0.949355	0.917419	0.911613	0.926129	0.0499282	0.0755265
Lmscaffold18.308	"Probable plastid-lipid-associated protein 3, chloroplastic OS=Arabidopsis thaliana OX=3702 GN=PAP3 PE=1 SV=1"	40.812	12.563	33.2	14	3	1.161	0.999	1.042	0.934	0.958	0.912	0.875078	0.897564	0.854466	0.875703	0.0575354	0.0891838
Lmscaffold18.31	"3-hydroxyisobutyryl-CoA hydrolase-like protein 3, mitochondrial OS=Noccaea caerulescens OX=107243 GN=LC_TR13255_c0_g1_i1_g.46016 PE=3 SV=1"	41.371	1.8957	30.2	15	2	0.999	1.024	1.006	1.029	0.974	0.981	1.01915	0.964675	0.971608	0.985144	0.470086	1.80918
Lmscaffold18.346	"Transmembrane protein 70, mitochondrial OS=Noccaea caerulescens OX=107243 GN=LE_TR109_c0_g1_i1_g.236 PE=4 SV=1"	37.693	1.5963	2.6	1	1	1.042	1.068	1.059	0.9	0.991	0.95	0.852004	0.938151	0.899337	0.896497	0.0162499	0.0211267
Lmscaffold18.349	Expressed protein OS=Arabidopsis lyrata subsp. lyrata OX=81972 GN=ARALYDRAFT_902696 PE=4 SV=1	20.837	17.473	15.1	2	2	0.882	1.138	1.065	1.114	0.973	0.85	1.08331	0.946191	0.82658	0.952026	0.670885	4.37173
Lmscaffold18.354	Mal d 1-associated protein OS=Arabidopsis thaliana OX=3702 GN=At2g35900 PE=2 SV=1	21.359	51.422	27.7	5	4	0.619	0.687	0.588	1.394	1.44	1.341	2.20803	2.28089	2.12408	2.20433	4.92875e-05	5.06173e-05
Lmscaffold18.36	"3-isopropylmalate dehydratase large subunit, chloroplastic OS=Arabidopsis thaliana OX=3702 GN=IIL1 PE=1 SV=1"	88.248	323.31	28.5	30	1	1.011	1.151	1.076	0.905	0.864	1.004	0.838481	0.800494	0.930204	0.856393	0.0556404	0.0856744
Lmscaffold18.384	FTSZ2-1 OS=Arabidopsis thaliana OX=3702 GN=AXX17_At2g32900 PE=3 SV=1	50.698	10.57	23.9	12	1	1.004	0.844	1.202	0.985	1.063	0.913	0.968852	1.04557	0.898033	0.97082	0.804587	8.81251
Lmscaffold18.399	BnaAnng07380D protein OS=Brassica napus OX=3708 GN=BnaAnng07380D PE=3 SV=1	261.73	9.5929	5.2	17	3	1.15	1.123	1.115	0.789	0.949	0.879	0.698642	0.840319	0.778335	0.772432	0.00565386	0.00674628
Lmscaffold18.411	Fructose-bisphosphate aldolase OS=Eutrema salsugineum OX=72664 GN=EUTSA_v10016856mg PE=3 SV=1	38.437	234.89	67.6	59	1	0.762	0.733	0.725	1.261	1.272	1.244	1.70405	1.71892	1.68108	1.70135	3.05511e-06	3.08299e-06
Lmscaffold18.439	ARM repeat superfamily protein OS=Arabidopsis thaliana OX=3702 GN=SGR6 PE=4 SV=1	188.24	30.725	6	9	9	1.188	0.963	1.085	0.999	0.815	0.944	0.926143	0.755562	0.875155	0.852287	0.133671	0.257723
Lmscaffold18.440	TIP1 OS=Arabidopsis thaliana OX=3702 GN=AXX17_At2g33550 PE=3 SV=1	25.58	15.47	6.8	4	1	1.024	0.968	0.923	1.114	0.958	1.052	1.14648	0.985935	1.08268	1.0717	0.266113	0.67853
Lmscaffold18.450	PGP1 OS=Arabidopsis thaliana OX=3702 GN=AXX17_At2g33670 PE=4 SV=1	137.95	35.886	9.5	11	1	1.014	0.904	0.974	1.033	0.81	1.28	1.07158	0.840249	1.3278	1.07988	0.610332	3.29069
Lmscaffold18.454	Glycosyltransferase OS=Arabidopsis lyrata subsp. lyrata OX=81972 GN=ARALYDRAFT_321400 PE=3 SV=1	54.376	5.3108	8.7	4	4	1.122	1.102	1.108	0.891	0.875	0.907	0.802221	0.787815	0.816627	0.802221	3.67685e-05	3.76329e-05
Lmscaffold18.463	Phenylalanine ammonia-lyase OS=Noccaea caerulescens OX=107243 GN=MP_TR5649_c0_g1_i1_g.15780 PE=3 SV=1	75.526	16.507	17	11	4	1.122	1.188	1.272	0.842	0.851	0.734	0.705193	0.71273	0.61474	0.677554	0.00257479	0.00293984
Lmscaffold18.465	Putative LRR receptor-like serine/threonine-protein kinase (Fragment) OS=Noccaea caerulescens OX=107243 GN=GA_TR19277_c4_g1_i1_g.62746 PE=4 SV=1	99.908	3.2153	2	2	2	1.219	1.024	1.022	1.056	0.913	0.776	0.970291	0.838897	0.713017	0.840735	0.170709	0.357213
Lmscaffold18.475	BnaA03g17020D protein OS=Brassica napus OX=3708 GN=PIP2 PE=2 SV=1	30.316	1.415	10.5	6	1	1.068	0.846	0.798	1.008	1.084	1.206	1.11504	1.19912	1.33407	1.21608	0.125795	0.237155
Lmscaffold18.481	"Thioredoxin-like protein AAED1, chloroplastic OS=Noccaea caerulescens OX=107243 GN=LE_TR17699_c0_g1_i1_g.57123 PE=4 SV=1"	26.942	10.618	18.8	8	5	1.022	0.935	0.958	0.977	1.06	1.023	1.00549	1.09091	1.05283	1.04974	0.243985	0.59385
Lmscaffold18.502	BnaA04g21510D protein OS=Brassica napus OX=3708 GN=BnaA04g21510D PE=3 SV=1	34.956	1.7289	4	1	1	0.871	1.149	0.902	0.98	0.93	1.184	1.00616	0.954825	1.21561	1.05886	0.650728	3.95893
Lmscaffold18.514	"Arginine biosynthesis bifunctional protein ArgJ, chloroplastic OS=Arabidopsis thaliana OX=3702 GN=AXX17_At2g34300 PE=3 SV=1"	49.948	51.695	14.4	9	5	1.042	1.009	0.998	0.973	0.932	0.941	0.957363	0.917022	0.925877	0.933421	0.0203422	0.0271359
Lmscaffold18.53	Putative triglyceride lipase OS=Arabidopsis thaliana OX=3702 GN=At4g13550 PE=4 SV=1	62.708	40.141	19.6	9	3	1.018	1	1.109	0.904	0.963	1.015	0.867285	0.923889	0.973777	0.92165	0.154175	0.312204
Lmscaffold18.540	BnaA05g34870D protein OS=Brassica napus OX=3708 GN=BnaA05g34870D PE=4 SV=1	35.062	45.983	47.5	27	4	0.965	0.978	0.99	1.034	1.086	1.034	1.05762	1.11081	1.05762	1.07535	0.017199	0.0224571
Lmscaffold18.543	At2g37820 OS=Arabidopsis thaliana OX=3702 GN=At2g37820 PE=2 SV=1	22.583	24.515	26.8	4	4	1.097	1.09	1.08	0.898	0.932	0.913	0.82461	0.855831	0.838384	0.839608	9.21026e-05	9.53607e-05
Lmscaffold18.560	Soul heme-binding family protein OS=Arabidopsis lyrata subsp. lyrata OX=81972 GN=ARALYDRAFT_902986 PE=4 SV=1	24.723	16.64	33.5	14	3	0.954	0.873	1.004	1.149	1.041	1.027	1.21759	1.10314	1.08831	1.13635	0.0766588	0.126872
Lmscaffold18.563	Ribosome biogenesis regulatory protein OS=Arabidopsis lyrata subsp. lyrata OX=81972 GN=ARALYDRAFT_482805 PE=3 SV=1	35.485	4.6316	8.8	3	3	1.082	1.171	1.119	0.908	0.817	0.913	0.807829	0.726868	0.812278	0.782325	0.00378442	0.0044158
Lmscaffold18.568	OTU domain-containing protein (Fragment) OS=Noccaea caerulescens OX=107243 GN=LE_TR11970_c0_g1_i1_g.39145 PE=4 SV=1	26.077	14.641	27.2	6	6	1.155	1.091	1.214	0.906	0.869	0.903	0.785549	0.753468	0.782948	0.773988	0.00223839	0.00253333
Lmscaffold18.569	CAC3 OS=Arabidopsis thaliana OX=3702 GN=AXX17_At2g34880 PE=3 SV=1	84.948	24.178	33.7	33	3	1.004	1.012	0.964	0.97	1.088	0.968	0.97651	1.0953	0.974497	1.01544	0.735672	5.97283
Lmscaffold18.580	"30S ribosomal protein S31, chloroplastic OS=Noccaea caerulescens OX=107243 GN=GA_TR170_c0_g1_i1_g.435 PE=4 SV=1"	12.697	1.165	33.1	11	1	0.919	0.952	1.009	1.064	0.941	1.133	1.10833	0.980208	1.18021	1.08958	0.237699	0.568031
Lmscaffold18.590	CXIP2 OS=Arabidopsis thaliana OX=3702 GN=AXX17_At2g35130 PE=4 SV=1	32.315	7.1478	33.4	12	2	1.002	1.103	1.054	0.927	0.977	0.864	0.880342	0.927825	0.820513	0.876227	0.0409359	0.0598697
Lmscaffold18.591	FAC1 OS=Arabidopsis thaliana OX=3702 GN=AXX17_At2g35140 PE=4 SV=1	95.237	67.39	16.5	14	4	0.926	0.969	0.958	1.044	1.015	1.123	1.09779	1.0673	1.18086	1.11532	0.034329	0.0491139
Lmscaffold18.592	Ammonium transporter OS=Arabidopsis thaliana OX=3702 GN=AXX17_At2g35150 PE=3 SV=1	39.135	2.935	5.8	3	1	0.934	0.996	0.859	1.082	0.94	1.207	1.16386	1.01112	1.29831	1.15776	0.165985	0.344224
Lmscaffold18.613	BnaA04g22020D protein OS=Brassica napus OX=3708 GN=BnaA04g22020D PE=4 SV=1	45.077	57.318	28.1	8	8	1.095	1.108	1.023	0.916	0.913	1.001	0.851829	0.849039	0.930874	0.877247	0.0279487	0.0388372
Lmscaffold18.621	Non-specific lipid-transfer protein OS=Capsella rubella OX=81985 GN=CARUB_v10024341mg PE=3 SV=1	15.253	6.5459	13.1	4	2	1.012	1.062	1.039	0.981	0.955	0.925	0.94539	0.920334	0.891423	0.919049	0.0179577	0.0235847
Lmscaffold18.622	"Protein FATTY ACID EXPORT 3, chloroplastic OS=Arabidopsis thaliana OX=3702 GN=FAX3 PE=2 SV=2"	36.005	26.47	6.9	1	1	0.902	0.793	0.849	1.08	1.2	1.191	1.27358	1.41509	1.40448	1.36439	0.00343014	0.00397973
Lmscaffold18.87	Histidine protein methyltransferase 1-like protein (Fragment) OS=Noccaea caerulescens OX=107243 GN=GA_TR2108_c0_g1_i1_g.6884 PE=4 SV=1	31.964	17.557	17.6	3	3	1.017	0.946	1.004	0.954	0.896	1.104	0.964611	0.905966	1.11628	0.995618	0.950579	39.6511
Lmscaffold18.90	Selenium-binding protein 1 OS=Arabidopsis thaliana OX=3702 GN=SBP1 PE=1 SV=1	53.997	35.2	14.7	9	1	1.044	1.068	0.929	0.98	0.903	1.088	0.966787	0.890825	1.07333	0.976981	0.751191	6.60707
Lmscaffold18.92	"Long-chain-fatty-acid--[acyl-carrier-protein] ligase AEE15, chloroplastic OS=Arabidopsis thaliana OX=3702 GN=AAE15 PE=1 SV=1"	74.115	22.188	13.8	10	5	1.033	1	1.013	0.997	0.968	1.025	0.981944	0.953381	1.00952	0.981615	0.382619	1.23281
Lmscaffold1807.10	RSZ22a OS=Arabidopsis thaliana OX=3702 GN=AXX17_At2g20260 PE=4 SV=1	21.905	20.903	20.5	3	3	0.915	0.822	0.848	1.056	1.13	1.245	1.22553	1.31141	1.44487	1.32727	0.0101824	0.0127025
Lmscaffold1821.13	Serine/threonine-protein phosphatase 2A 55 kDa regulatory subunit B OS=Capsella rubella OX=81985 GN=CARUB_v10008904mg PE=3 SV=1	57.912	86.922	19.5	11	2	1.119	0.831	1.08	0.885	1.035	1.055	0.876238	1.02475	1.04455	0.981848	0.869813	14.5303
Lmscaffold1821.16	D-3-phosphoglycerate dehydrogenase OS=Arabidopsis thaliana OX=3702 GN=AXX17_At1g18640 PE=3 SV=1	66.471	36.383	18.5	11	3	1.055	1.066	1.157	0.98	0.88	0.976	0.896888	0.805369	0.893228	0.865162	0.0327443	0.0465314
Lmscaffold1821.6	BnaC05g13730D protein OS=Brassica napus OX=3708 GN=BnaC05g13730D PE=4 SV=1	37.929	30.85	24.7	16	1	1.031	1.071	1.087	0.944	0.948	0.93	0.888053	0.891816	0.874882	0.884917	0.00221496	0.00250518
Lmscaffold183.18	BnaA05g13070D protein OS=Brassica napus OX=3708 GN=BnaA05g13070D PE=4 SV=1	15.189	9.6029	27.2	3	1	1.205	1.156	1.353	0.735	0.739	0.815	0.5937	0.596931	0.65832	0.616317	0.00183073	0.00205195
Lmscaffold183.21	"Methionine--tRNA ligase, cytoplasmic OS=Arabidopsis thaliana OX=3702 GN=At4g13780 PE=2 SV=1"	90.121	33.357	27.3	22	3	1.032	0.96	1.09	1.001	0.904	1.027	0.974367	0.879948	0.999676	0.95133	0.399318	1.33093
Lmscaffold1844.1057	Glycerol-3-phosphate dehydrogenase OS=Brassica rapa subsp. pekinensis OX=51351 PE=3 SV=1	58.31	1.5448	3	2	2	1.089	1.132	0.991	0.933	0.968	0.897	0.87142	0.90411	0.837796	0.871108	0.0411983	0.0603549
Lmscaffold1844.1364	EMB2751 OS=Arabidopsis thaliana OX=3702 GN=AXX17_At4g38250 PE=4 SV=1	43.678	1.514	3	1	1	0.866	0.924	0.987	1.097	1.135	1.01	1.18509	1.22614	1.09111	1.16745	0.0381802	0.0552708
Lmscaffold1844.436	CLPB3 OS=Arabidopsis thaliana OX=3702 GN=AXX17_At5g14960 PE=3 SV=1	102.66	2.4242	4.9	9	2	0.634	0.669	0.669	1.373	1.364	1.321	2.08874	2.07505	2.00963	2.05781	3.95401e-06	3.99473e-06
Lmscaffold1844.790	0	38.942	-2	2.3	1	1	1.182	1.056	0.962	1.017	0.824	0.969	0.953437	0.7725	0.908438	0.878125	0.205934	0.458612
Lmscaffold185.1	Lipoxygenase OS=Arabidopsis lyrata subsp. lyrata OX=81972 GN=ARALYDRAFT_484907 PE=3 SV=1	102.7	323.31	39.1	50	17	1.26	1.221	1.297	0.753	0.682	0.711	0.597935	0.541556	0.564584	0.568025	5.51329e-05	5.66955e-05
Lmscaffold185.11	EMB2221 OS=Arabidopsis lyrata subsp. lyrata OX=81972 GN=ARALYDRAFT_907933 PE=4 SV=1	119.27	8.8121	25.4	40	2	0.939	0.989	0.945	1.113	0.993	1.039	1.1622	1.0369	1.08493	1.09467	0.077275	0.128075
Lmscaffold185.141	Nucleotidyltransferase OS=Arabidopsis thaliana OX=3702 GN=At3g61690 PE=1 SV=1	144.74	3.2828	2.2	3	3	0.967	0.942	1.035	1.07	1.027	0.975	1.09035	1.04654	0.993546	1.04348	0.336171	0.980638
Lmscaffold185.157	AT3g61870/F21F14_40 OS=Arabidopsis thaliana OX=3702 GN=F21F14.40 PE=2 SV=1	29.605	71.455	15.1	2	2	0	0	0.898	0.953	0	1.183	1.06125	0	1.31737	1.18931
Lmscaffold185.172	Class II aaRS and biotin synthetases superfamily protein OS=Arabidopsis thaliana OX=3702 GN=At3g62120 PE=1 SV=1	58.413	3.1591	48.5	45	3	1.057	1.026	0.963	1.173	0.839	0.96	1.15529	0.82633	0.945502	0.975706	0.819891	9.76301
Lmscaffold185.198	BnaA04g17910D protein OS=Brassica napus OX=3708 GN=BnaA04g17910D PE=3 SV=1	24.215	199.84	43.3	20	1	0.957	0.986	1	1.045	1.018	1.009	1.06524	1.03772	1.02854	1.04383	0.0611938	0.0960298
Lmscaffold185.205	Expressed protein OS=Arabidopsis thaliana OX=3702 GN=At2g30930 PE=1 SV=1	15.846	189.09	70.2	14	4	0.905	1.016	1.017	1.03	1.044	1.031	1.05174	1.06603	1.05276	1.05684	0.211267	0.477665
Lmscaffold185.213	Aspartate aminotransferase OS=Arabidopsis lyrata subsp. lyrata OX=81972 GN=ARALYDRAFT_482020 PE=4 SV=1	47.929	287.1	63.3	26	4	1.04	1.113	0.911	1.083	0.897	1.002	1.06038	0.878264	0.98107	0.973238	0.749544	6.53482
Lmscaffold185.220	"Protein CONSERVED ONLY IN THE GREEN LINEAGE 160, chloroplastic OS=Arabidopsis thaliana OX=3702 GN=CGL160 PE=1 SV=1"	38.089	3.2133	6.6	3	3	0.852	0.768	0.777	1.294	1.185	1.152	1.61952	1.4831	1.4418	1.51481	0.00123584	0.00136173
Lmscaffold185.221	Elongation factor family protein OS=Arabidopsis thaliana OX=3702 GN=EMB2785 PE=4 SV=1	72.283	2.3135	3	3	2	1.133	0.983	0.989	0.876	0.943	1.007	0.846377	0.911111	0.972947	0.910145	0.207536	0.464406
Lmscaffold185.263	"mRNA, clone: RTFL01-24-D07 OS=Eutrema halophilum OX=98038 PE=2 SV=1"	33.701	1.2303	2.3	2	1	1.002	0.892	1.149	0.984	0.868	1.117	0.970095	0.855734	1.10122	0.975682	0.823377	10.1696
Lmscaffold185.266	PfkB-type carbohydrate kinase family protein OS=Arabidopsis lyrata subsp. lyrata OX=81972 GN=ARALYDRAFT_482071 PE=3 SV=1	35.206	6.3313	24.3	12	2	1.009	1.038	1.022	0.951	1.02	0.971	0.929619	0.997067	0.949169	0.958618	0.128515	0.244667
Lmscaffold185.278	BnaA05g11250D protein OS=Brassica napus OX=3708 GN=BnaA05g11250D PE=4 SV=1	27.481	141.31	52.6	31	7	0.995	1.044	0.972	1.024	1.045	0.991	1.02026	1.04118	0.98738	1.01627	0.569832	2.75848
Lmscaffold185.285	URM9 OS=Arabidopsis thaliana OX=3702 GN=AXX17_At2g27880 PE=4 SV=1	118.78	4.9751	4.2	4	4	1.013	0.989	0.931	1.049	0.928	1.016	1.07296	0.949199	1.03921	1.02046	0.669905	4.33292
Lmscaffold185.290	Expressed protein OS=Arabidopsis thaliana OX=3702 GN=At2g31725 PE=2 SV=1	17.32	4.3308	30.9	3	3	0.916	1.038	1.09	1.03	0.924	1.018	1.01511	0.910644	1.00329	0.976347	0.716245	5.41734
Lmscaffold185.301	Ankyrin repeat family protein OS=Arabidopsis thaliana OX=3702 GN=At2g31820 PE=4 SV=1	80.356	1.3708	4.8	4	1	1.141	1.059	0.991	0.957	0.875	0.986	0.899718	0.822626	0.926982	0.883109	0.0851976	0.144295
Lmscaffold185.332	Transcription factor Pur-alpha 1 OS=Noccaea caerulescens OX=107243 GN=GA_TR11223_c0_g1_i1_g.36253 PE=4 SV=1	32.367	182.81	34.6	13	2	0.989	0.959	0.971	1.078	1.012	1.006	1.10791	1.04008	1.03392	1.06064	0.0749423	0.123416
Lmscaffold185.335	HSP70T-2 OS=Arabidopsis lyrata subsp. lyrata OX=81972 GN=ARALYDRAFT_920155 PE=3 SV=1	61.163	76.901	28.4	25	8	0.75	0.718	0.687	1.291	1.239	1.265	1.79722	1.72483	1.76102	1.76102	2.05218e-05	2.09121e-05
Lmscaffold185.342	Early endosome antigen OS=Arabidopsis thaliana OX=3702 GN=At2g32240 PE=1 SV=1	181.92	284.39	24.4	48	14	0.922	0.956	0.946	1.1	1.008	1.032	1.16856	1.07082	1.09632	1.1119	0.0229622	0.0311135
Lmscaffold185.343	Pentatricopeptide repeat-containing protein OS=Arabidopsis lyrata subsp. lyrata OX=81972 GN=ARALYDRAFT_902271 PE=4 SV=1	64.818	1.1884	5.1	3	1	0.948	0.999	1.066	1.034	0.964	1.005	1.02954	0.959841	1.00066	0.996681	0.937193	30.9407
Lmscaffold185.348	Beta-amylase OS=Arabidopsis lyrata subsp. lyrata OX=81972 GN=BMY5 PE=3 SV=1	66.293	1.7707	2.1	1	1	0.963	0.881	1.179	0.9	0.96	1.129	0.893152	0.952696	1.12041	0.988753	0.924434	25.3528
Lmscaffold185.372	Stress responsive alpha-beta barrel domain protein OS=Arabidopsis thaliana OX=3702 GN=At2g32500 PE=4 SV=1	42.261	8.233	7.9	5	1	0.982	1.032	0.936	1.028	1.002	1.003	1.04542	1.01898	1.02	1.02814	0.39404	1.29843
Lmscaffold185.376	Glycosyltransferase (Fragment) OS=Arabidopsis thaliana OX=3702 GN=AT2G32530 PE=2 SV=1	85.204	47.004	10.6	7	7	1.113	1.033	1.142	0.927	0.899	0.936	0.845803	0.820255	0.854015	0.840024	0.00703013	0.00853764
Lmscaffold185.4	"Thylakoid lumenal 19 kDa protein, chloroplastic OS=Arabidopsis thaliana OX=3702 GN=At3g63540 PE=1 SV=2"	25.204	250.82	37.9	14	9	1.027	1.01	0.97	1.004	0.965	0.992	1.00166	0.962754	0.989691	0.984702	0.495186	2.00901
Lmscaffold185.50	ATG18a OS=Arabidopsis thaliana OX=3702 GN=AXX17_At3g57060 PE=4 SV=1	37.057	2.6883	5.6	2	2	0.992	0.896	0.984	1.122	0.979	1.042	1.17201	1.02263	1.08844	1.09436	0.154621	0.313382
Lmscaffold185.6	"Carotenoid 9,10(9',10')-cleavage dioxygenase 1 OS=Arabidopsis thaliana OX=3702 GN=CCD1 PE=1 SV=2"	51.429	140.89	30.4	16	3	1.008	1.093	0.935	1.043	1.02	0.915	1.03063	1.00791	0.90415	0.980896	0.764561	7.12976
Lmscaffold185.73	At3g63040 OS=Arabidopsis thaliana OX=3702 GN=T20O10_140 PE=2 SV=1	17.823	1.6843	5.6	1	1	1.006	1.154	0.99	0.952	0.985	0.926	0.906667	0.938095	0.881905	0.908889	0.156515	0.31889
Lmscaffold185.8	Ribosomal protein OS=Arabidopsis thaliana OX=3702 GN=AXX17_At3g57760 PE=3 SV=1	37.832	70.504	34.5	22	11	1.064	1.029	1.066	0.953	0.959	0.924	0.905033	0.910731	0.877493	0.897752	0.00263585	0.003015
Lmscaffold185.82	CSP41A OS=Arabidopsis thaliana OX=3702 GN=AXX17_At3g57420 PE=4 SV=1	43.785	15.057	38.1	39	2	1.082	1.202	1.133	0.856	0.908	0.826	0.751536	0.797191	0.725198	0.757975	0.00284291	0.0032674
Lmscaffold185.86	FAP1 OS=Arabidopsis thaliana OX=3702 GN=AXX17_At3g57450 PE=4 SV=1	30.934	1.7963	7.1	2	1	0.944	1.025	0.997	1.016	1.046	0.987	1.02765	1.05799	0.998314	1.02798	0.397438	1.31962
Lmscaffold186.101	ATARLA1C OS=Arabidopsis thaliana OX=3702 GN=AXX17_At3g44040 PE=3 SV=1	20.416	22.225	35.9	8	1	1.026	1.105	1.039	0.884	0.978	0.978	0.836593	0.925552	0.925552	0.895899	0.0504628	0.076518
Lmscaffold186.12	CDC2/CDC2A/CDC2AAT/CDK2/CDKA_1 OS=Arabidopsis lyrata subsp. lyrata OX=81972 GN=ARALYDRAFT_485229 PE=3 SV=1	33.881	2.3057	25.2	11	1	1.105	1.216	1.303	0.773	0.828	0.781	0.639901	0.68543	0.646523	0.657285	0.00228629	0.00259091
Lmscaffold186.147	BnaAnng24430D protein OS=Brassica napus OX=3708 GN=BnaAnng24430D PE=4 SV=1	21.657	1.2775	9	2	2	1.251	1.056	1.038	0.877	0.871	0.91	0.786547	0.781166	0.816143	0.794619	0.0297651	0.0416437
Lmscaffold186.161	Putative LEA protein OS=Arabidopsis thaliana OX=3702 PE=2 SV=1	44.999	2.0322	2.2	1	1	1.059	0.928	1.15	0.945	0.801	1.127	0.90373	0.766018	1.07778	0.915843	0.484044	1.92128
Lmscaffold186.165	Photosystem II subunit O-2 OS=Arabidopsis lyrata subsp. lyrata OX=81972 GN=PSBO-2 PE=4 SV=1	35.365	6.5783	58.3	80	1	1.131	1.156	1.331	0.809	0.772	0.808	0.670813	0.640133	0.669983	0.66031	0.00307356	0.0035436
Lmscaffold186.202	Proteasome subunit alpha type OS=Arabis alpina OX=50452 GN=AALP_AA5G136200 PE=3 SV=1	27.357	3.8493	28.4	12	1	0.965	1.032	1.271	1.125	0.791	0.835	1.03274	0.726132	0.766524	0.841799	0.285794	0.756973
Lmscaffold186.205	Vacuolar protein sorting-associated protein 35 OS=Arabidopsis lyrata subsp. lyrata OX=81972 GN=ARALYDRAFT_485482 PE=3 SV=1	89.568	5.3756	4.2	3	2	0.986	1.043	1.034	0.967	0.993	0.99	0.947111	0.972576	0.969638	0.963108	0.125652	0.236821
Lmscaffold186.24	Membrane steroid-binding protein 2 OS=Noccaea caerulescens OX=107243 GN=GA_TR13160_c0_g1_i1_g.41834 PE=3 SV=1	24.012	16.97	17.1	7	1	0.825	0.978	1.199	0.771	1.247	0.99	0.770486	1.24617	0.98934	1.002	0.99144	276.255
Lmscaffold186.271	Clathrin light chain OS=Noccaea caerulescens OX=107243 GN=MP_TR19185_c0_g1_i1_g.54763 PE=3 SV=1	30.034	2.2894	14.3	4	3	0.799	0.822	0.81	1.271	1.215	1.106	1.56849	1.49938	1.36487	1.47758	0.001379	0.00152696
Lmscaffold186.293	PHD finger family protein OS=Arabidopsis lyrata subsp. lyrata OX=81972 GN=ARALYDRAFT_348307 PE=4 SV=1	74.822	1.4808	2.1	1	1	1.072	1.048	1.097	0.788	0.92	1.08	0.734846	0.857942	1.00715	0.866646	0.170126	0.355352
Lmscaffold186.297	Clustered mitochondria protein homolog OS=Arabidopsis lyrata subsp. lyrata OX=81972 GN=ARALYDRAFT_906576 PE=3 SV=1	152.42	86.63	14.5	18	6	1.052	0.958	0.97	1.066	0.905	1.118	1.07315	0.911074	1.1255	1.03658	0.6339	3.64035
Lmscaffold186.299	PSRP2 OS=Arabidopsis thaliana OX=3702 GN=AXX17_At3g46570 PE=4 SV=1	28.011	7.4888	32.7	29	1	1.25	1.213	1.195	0.791	0.796	0.758	0.648715	0.652816	0.621651	0.641061	2.63471e-05	2.68914e-05
Lmscaffold186.321	At3g52390 OS=Arabidopsis thaliana OX=3702 GN=At3g52390 PE=2 SV=1	44.258	2.2213	11	6	2	1.04	1.308	1.039	0.686	0.907	1.025	0.607617	0.803366	0.907883	0.772955	0.127726	0.242569
Lmscaffold186.336	BnaA04g05380D protein OS=Brassica napus OX=3708 GN=BnaA04g05380D PE=3 SV=1	52.448	5.9733	7.9	4	2	1.115	1.042	1.144	0.937	0.958	0.813	0.85156	0.870645	0.738867	0.820357	0.0221882	0.0299367
Lmscaffold186.344	Alpha/beta hydrolase domain-containing protein 11 (Fragment) OS=Noccaea caerulescens OX=107243 GN=LE_TR396_c0_g1_i1_g.1001 PE=4 SV=1	37.687	6.5706	25.4	23	2	0.975	1.096	0.934	0.99	0.962	1.057	0.988353	0.960399	1.05524	1.00133	0.98221	117.967
Lmscaffold186.351	Ftsz2-2 OS=Arabidopsis lyrata subsp. lyrata OX=81972 GN=FTSZ2-2 PE=3 SV=1	50.02	13.731	21.9	10	3	1.01	1.032	1.012	0.941	0.971	0.999	0.924361	0.953831	0.981336	0.953176	0.0585012	0.0911269
Lmscaffold186.359	Vacuolar-sorting receptor 1 OS=Arabidopsis thaliana OX=3702 GN=VSR1 PE=1 SV=2	69.339	48.787	21.8	14	10	0.958	0.934	0.974	1.093	1.005	1.029	1.1441	1.05199	1.07711	1.09107	0.0388127	0.0562918
Lmscaffold186.363	Monodehydroascorbate reductase OS=Brassica rapa subsp. pekinensis OX=51351 PE=2 SV=1	46.411	71.33	55.3	34	4	0.926	0.966	0.968	1.047	1.039	1.078	1.09825	1.08986	1.13077	1.10629	0.00502304	0.00594975
Lmscaffold186.367	Fructose-bisphosphate aldolase OS=Eutrema salsugineum OX=72664 GN=EUTSA_v10010492mg PE=3 SV=1	38.547	323.31	70.9	63	1	0.93	0.969	0.926	1.007	1.002	1.152	1.06938	1.06407	1.22336	1.11894	0.093346	0.161472
Lmscaffold186.379	RPL24A OS=Arabidopsis lyrata subsp. lyrata OX=81972 GN=ARALYDRAFT_482640 PE=4 SV=1	18.565	80.345	30.2	8	6	1.016	1.013	1.061	0.987	0.965	0.976	0.958252	0.936893	0.947573	0.947573	0.032297	0.045793
Lmscaffold186.6	"Gamma carbonic anhydrase-like 2, mitochondrial (Fragment) OS=Noccaea caerulescens OX=107243 GN=LC_TR11868_c0_g1_i1_g.41607 PE=4 SV=1"	27.727	2.0559	13.3	3	1	0.861	1.003	0.916	1.108	1.063	1.068	1.19568	1.14712	1.15252	1.16511	0.0249089	0.034123
Lmscaffold186.7	BnaA06g19010D protein OS=Brassica napus OX=3708 GN=BnaA06g19010D PE=4 SV=1	35.791	100.99	37.4	15	10	0.941	0.983	1.069	0.996	0.932	0.98	0.998329	0.93418	0.982292	0.9716	0.539612	2.4314
Lmscaffold186.73	Ubiquitin carboxyl-terminal hydrolase 26 OS=Noccaea caerulescens OX=107243 GN=MP_TR6695_c0_g1_i1_g.19681 PE=3 SV=1	119.13	1.9331	1.1	1	1	0.955	1.089	0.968	0.987	1.138	0.877	0.983068	1.13347	0.873506	0.99668	0.971225	64.4339
Lmscaffold189.122	"Dihydrolipoyl dehydrogenase 2, mitochondrial OS=Arabidopsis thaliana OX=3702 GN=LPD2 PE=1 SV=1"	53.756	18.274	35.7	24	2	1.047	0.831	1.05	0.968	1.071	1.043	0.991803	1.09734	1.06865	1.0526	0.550082	2.55288
Lmscaffold189.142	CHE1 OS=Arabidopsis thaliana OX=3702 GN=AXX17_At3g18570 PE=4 SV=1	27.341	1.7017	6.7	2	2	0.881	1.015	0.977	0.812	1.356	0.968	0.847894	1.41594	1.01079	1.09154	0.626512	3.53956
Lmscaffold189.157	PYD1 OS=Arabidopsis thaliana OX=3702 GN=AXX17_At3g18860 PE=4 SV=1	47.339	-2	27.7	17	1	1.058	1.182	1.291	0.716	0.844	0.914	0.608326	0.717077	0.776551	0.700651	0.0165889	0.0216158
Lmscaffold189.16	MFP1 OS=Arabidopsis thaliana OX=3702 GN=AXX17_At3g16790 PE=4 SV=1	82.27	96.545	30.8	40	11	1.028	1	1.01	1.016	0.964	1.008	1.00329	0.951942	0.995392	0.983542	0.409801	1.3973
Lmscaffold189.160	Leucine-rich repeat receptor-like protein kinase (Fragment) OS=Arabidopsis thaliana OX=3702 GN=LRR-RLK PE=2 SV=1	69.598	43.512	22.1	17	2	0.669	0.682	0.736	1.281	1.318	1.338	1.8414	1.89459	1.92333	1.88644	2.00579e-05	2.04304e-05
Lmscaffold189.172	"Outer envelope protein 64, chloroplastic OS=Noccaea caerulescens OX=107243 GN=GA_TR163_c0_g1_i1_g.414 PE=4 SV=1"	63.936	2.4308	20.6	11	2	1.085	1.225	1.188	0.848	0.873	0.79	0.727273	0.748714	0.67753	0.717839	0.00247801	0.00282379
Lmscaffold189.182	Actin-interacting protein 1-2 OS=Arabidopsis thaliana OX=3702 GN=AIP1-2 PE=2 SV=1	65.825	55.551	30.7	23	3	0.928	0.902	1.062	1.059	0.991	1.074	1.09855	1.02801	1.11411	1.08022	0.237772	0.568596
Lmscaffold189.219	Tetratricopeptide repeat-containing protein OS=Arabidopsis lyrata subsp. lyrata OX=81972 GN=ARALYDRAFT_479344 PE=4 SV=1	36.353	3.1883	13.4	4	2	1.09	1.087	1.06	0.873	1.034	0.863	0.809082	0.958295	0.799815	0.855731	0.0503981	0.0763867
Lmscaffold189.228	Aspartyl protease family protein OS=Arabidopsis lyrata subsp. lyrata OX=81972 GN=ARALYDRAFT_479351 PE=3 SV=1	53.024	200.58	22.6	15	1	1.038	1.035	1.023	0.873	0.878	1.163	0.84593	0.850775	1.12694	0.941214	0.56156	2.66473
Lmscaffold189.272	Catalytic/ coenzyme binding protein OS=Arabidopsis lyrata subsp. lyrata OX=81972 GN=ARALYDRAFT_479405 PE=4 SV=1	67.901	150.19	28.6	21	4	1.032	1.027	0.96	0.977	1.106	1.003	0.970851	1.09904	0.996688	1.02219	0.650772	3.96266
Lmscaffold189.275	Proteasome assembly chaperone 2 OS=Eutrema salsugineum OX=72664 GN=EUTSA_v10021280mg PE=3 SV=1	30.45	18.971	10.8	6	3	0.948	0.915	0.892	1.069	1.065	1.057	1.16407	1.15971	1.151	1.15826	0.000944639	0.00103205
Lmscaffold189.279	"mRNA, clone: RTFL01-34-E14 OS=Eutrema halophilum OX=98038 PE=2 SV=1"	39.193	10.657	13.8	6	2	0.92	1.076	1.09	0.995	0.937	0.999	0.967272	0.910888	0.97116	0.949773	0.423738	1.48554
Lmscaffold189.296	Probable beta-D-xylosidase 5 OS=Arabidopsis thaliana OX=3702 GN=BXL5 PE=2 SV=2	87.048	26.615	18.5	19	2	1.132	0.99	0.985	0.912	0.942	1.046	0.880592	0.909559	1.00998	0.933376	0.335016	0.974415
Lmscaffold189.3	Protein LURP-one-related 12 OS=Arabidopsis thaliana OX=3702 GN=At3g15810 PE=2 SV=1	24.133	17.777	15.9	3	1	0.889	0.876	0.716	1.152	1.331	1.054	1.39299	1.60943	1.27449	1.42563	0.0231794	0.0314568
Lmscaffold189.64	TCTP OS=Arabidopsis thaliana OX=3702 GN=AXX17_At3g17520 PE=3 SV=1	18.8	87.234	39.3	12	2	1.166	1.111	1.12	0.868	0.883	0.858	0.766559	0.779806	0.757727	0.768031	0.000143412	0.000149485
Lmscaffold189.7	PTI1-like tyrosine-protein kinase At3g15890 OS=Arabidopsis thaliana OX=3702 GN=At3g15890 PE=2 SV=1	41.348	2.3259	7.1	2	2	0.852	0.969	1.132	0.859	0.947	1.253	0.872672	0.962072	1.27294	1.0359	0.818724	9.6829
Lmscaffold189.79	Polygalacturonase-like protein OS=Arabidopsis thaliana OX=3702 PE=3 SV=1	48.831	2.0474	6.9	4	1	0.845	1.033	0	1.327	0.591	1.23	1.41321	0.629393	1.3099	1.1175	0.742458	6.25388
Lmscaffold189.97	BnaC01g32680D protein OS=Brassica napus OX=3708 GN=BnaC01g32680D PE=3 SV=1	14.329	3.6624	16.5	2	2	1.171	0.911	1.02	1.004	0.745	1.159	0.970986	0.720503	1.12089	0.93746	0.673204	4.43245
Lmscaffold19.105	Brefeldin A-inhibited guanine nucleotide-exchange protein 5 OS=Arabidopsis thaliana OX=3702 GN=BIG5 PE=1 SV=2	193.02	2.3552	8.7	15	1	0.999	1.029	0.992	0.982	1.025	0.985	0.975497	1.01821	0.978477	0.990728	0.629863	3.58759
Lmscaffold19.138	Peroxidase OS=Armoracia rusticana OX=3704 GN=HRP_1805 PE=3 SV=1	38.021	118.04	26.9	16	2	1.033	1.105	0.968	0.97	1.02	0.916	0.936896	0.98519	0.884739	0.935608	0.250661	0.619187
Lmscaffold19.171	UDP-glucose 6-dehydrogenase OS=Capsella rubella OX=81985 GN=CARUB_v10017126mg PE=3 SV=1	53.125	-2	26.9	19	1	0.955	1.082	1.211	0.886	0.894	0.983	0.81835	0.825739	0.907943	0.850677	0.113956	0.208845
Lmscaffold19.176	"Alpha-1,4 glucan phosphorylase OS=Eutrema salsugineum OX=72664 GN=EUTSA_v10003599mg PE=3 SV=1"	110.31	311.91	33.3	44	26	1.006	0.996	1	0.998	1.036	0.996	0.997335	1.03531	0.995336	1.00933	0.5225	2.25231
Lmscaffold19.206	Protein AIG2 OS=Noccaea caerulescens OX=107243 GN=LC_TR1213_c0_g1_i1_g.3336 PE=4 SV=1	36.942	69.846	18.8	8	2	1.081	1.071	1.069	0.966	0.804	0.941	0.899721	0.748836	0.876436	0.841664	0.0281214	0.0391083
Lmscaffold19.209	Zinc-finger homeodomain protein 9 OS=Noccaea caerulescens OX=107243 GN=LC_TR16774_c0_g1_i1_g.57481 PE=4 SV=1	35.881	3.1366	10.1	7	1	1.05	1.163	0.943	1.026	0.892	0.94	0.975285	0.847909	0.893536	0.905577	0.254025	0.631301
Lmscaffold19.248	ATPREP1 OS=Arabidopsis lyrata subsp. lyrata OX=81972 GN=ARALYDRAFT_479430 PE=4 SV=1	121.81	323.31	51.4	81	17	1.12	1.111	1.133	0.868	0.908	0.883	0.774078	0.80975	0.787455	0.790428	6.02648e-05	6.2037e-05
Lmscaffold19.250	AAA-ATPase At3g28510 OS=Arabidopsis thaliana OX=3702 GN=At3g28510 PE=2 SV=1	56.368	1.1604	2.1	1	1	1.156	0.952	0.934	1.076	1.036	0.858	1.06114	1.0217	0.846154	0.976331	0.818154	9.6109
Lmscaffold19.283	"Protease Do-like 1, chloroplastic OS=Noccaea caerulescens OX=107243 GN=MP_TR7152_c0_g1_i1_g.20674 PE=4 SV=1"	46.632	3.5428	32.7	19	1	1.013	1.046	0.973	1.024	0.979	0.977	1.01319	0.968668	0.966689	0.98285	0.542853	2.46674
Lmscaffold19.288	NADPH:quinone oxidoreductase OS=Noccaea caerulescens OX=107243 GN=GA_TR10338_c0_g1_i1_g.33931 PE=4 SV=1	21.47	49.942	34.2	5	4	0.957	1.019	1.016	1.012	0.914	1.126	1.01471	0.916444	1.12901	1.02005	0.771976	7.41736
Lmscaffold19.29	S-adenosyl-L-methionine:carboxyl methyltransferase family protein OS=Arabidopsis lyrata subsp. lyrata OX=81972 GN=ARALYDRAFT_484885 PE=4 SV=1	38.425	2.2277	6.1	2	2	1.255	1.149	1.183	0.806	0.78	0.829	0.674101	0.652356	0.693337	0.673265	0.000339089	0.000359582
Lmscaffold19.292	Ribosomal protein L12-C OS=Arabidopsis lyrata subsp. lyrata OX=81972 GN=RPL12-C PE=3 SV=1	20.005	51.89	63.9	20	2	1.223	1.105	1.034	0.869	0.906	0.867	0.775431	0.808447	0.773647	0.785842	0.0132278	0.0168609
Lmscaffold19.39	"Glycine--tRNA ligase 1, mitochondrial OS=Noccaea caerulescens OX=107243 GN=LC_TR13920_c0_g1_i1_g.48137 PE=4 SV=1"	81.297	98.907	32.7	40	3	1.028	0.897	1.054	1.025	1.034	0.981	1.03223	1.04129	0.987915	1.02048	0.711907	5.31527
Lmscaffold19.47	V-type proton ATPase subunit H OS=Noccaea caerulescens OX=107243 GN=GA_TR741_c0_g1_i1_g.2459 PE=3 SV=1	51.541	9.2761	20.4	14	2	1.004	0.886	1.01	1.064	0.996	0.998	1.10069	1.03034	1.03241	1.05448	0.317374	0.893985
Lmscaffold19.52	Acidic ribosomal protein P2-like OS=Arabidopsis thaliana OX=3702 GN=At3g44590 PE=2 SV=1	11.131	42.55	57.1	5	2	0.938	0.853	0.92	1.014	1.125	1.163	1.1221	1.24493	1.28698	1.218	0.0188634	0.024901
Lmscaffold19.73	Pyridine nucleotide-disulfide oxidoreductase family protein OS=Arabidopsis lyrata subsp. lyrata OX=81972 GN=ARALYDRAFT_484840 PE=4 SV=1	39.789	23.601	19.2	7	2	0.986	0.94	0.849	1.026	1.045	1.167	1.10919	1.12973	1.26162	1.16685	0.0611746	0.0959779
Lmscaffold190.26	Ftsh4 OS=Arabidopsis thaliana OX=3702 GN=AXX17_At2g21970 PE=3 SV=1	76.765	26.586	17	11	9	1.127	1.009	1.091	0.956	0.916	0.937	0.888751	0.851565	0.871088	0.870468	0.0192923	0.0255446
Lmscaffold190.37	Far upstream element-binding protein 1 OS=Noccaea caerulescens OX=107243 GN=LC_TR12541_c0_g1_i1_g.43969 PE=4 SV=1	64.878	7.8962	20.6	17	2	0.844	0.93	0.869	1.081	1.181	1.194	1.22701	1.34052	1.35528	1.3076	0.00349548	0.00405961
Lmscaffold190.69	Superoxide dismutase [Cu-Zn] OS=Arabidopsis thaliana OX=3702 GN=AXX17_At2g24200 PE=3 SV=1	22.525	323.31	40.6	27	5	0.979	0.968	0.999	0.998	1.053	1.002	1.01629	1.0723	1.02037	1.03632	0.147466	0.293415
Lmscaffold190.8	3-ketoacyl-CoA synthase OS=Arabidopsis thaliana OX=3702 GN=AXX17_At2g22080 PE=3 SV=1	61.837	20.953	12.4	8	6	1.254	1.253	1.221	0.692	0.812	0.762	0.556867	0.653433	0.613197	0.607833	0.000180959	0.000189274
Lmscaffold190.82	Trimethylguanosine synthase (DUF707) OS=Arabidopsis thaliana OX=3702 GN=At2g28310 PE=2 SV=1	41.54	5.5416	11.7	4	4	0.972	1.188	0.968	1.024	0.97	0.894	0.982097	0.930307	0.857417	0.923274	0.383847	1.23905
Lmscaffold190.98	At2g28430/T1B3.5 OS=Arabidopsis thaliana OX=3702 GN=At2g28430 PE=2 SV=1	9.8492	2.2882	30.6	2	2	1.05	1.133	0.944	0.993	0.971	0.922	0.95267	0.931564	0.884554	0.922929	0.242175	0.586576
Lmscaffold1905.27	Ripening-related protein-like OS=Arabidopsis thaliana OX=3702 PE=2 SV=1	21.94	136.69	27	3	3	1.103	1.187	1.106	0.935	0.874	0.865	0.825972	0.772085	0.764134	0.787397	0.00239909	0.00272716
Lmscaffold1905.8	CXE20 OS=Arabidopsis thaliana OX=3702 GN=AXX17_At5g61690 PE=4 SV=1	35.751	15.598	29.2	9	7	0.86	0.864	0.878	1.119	1.127	1.103	1.29016	1.29939	1.27171	1.28709	9.79465e-06	9.92863e-06
Lmscaffold191.1	Photosystem I P700 chlorophyll a apoprotein A1 OS=Lepidium meyenii OX=153348 GN=psaA PE=3 SV=1	68.964	39.682	13.4	29	9	1.021	0.999	1.002	1.015	1.009	0.958	1.00761	1.00165	0.951026	0.986764	0.528683	2.32354
Lmscaffold191.120	"Peroxisomal 2,4-dienoyl-CoA reductase (Fragment) OS=Noccaea caerulescens OX=107243 GN=MP_TR3823_c0_g1_i1_g.10351 PE=4 SV=1"	31.678	16.338	9.8	2	2	0.893	1.032	0.929	1.038	1.052	1.071	1.0911	1.10582	1.12579	1.10757	0.07479	0.123077
Lmscaffold191.133	AT3g12650/T2E22_103 OS=Arabidopsis thaliana OX=3702 GN=T2E22.4 PE=2 SV=1	26.05	1.9149	7.8	2	2	0.938	0.949	1.036	0.986	1.066	1.039	1.01197	1.09408	1.06637	1.05748	0.223356	0.517941
Lmscaffold191.14	Beta-fructofuranosidase OS=Arabidopsis lyrata subsp. lyrata OX=81972 GN=ARALYDRAFT_478781 PE=3 SV=1	66.078	11.316	20.5	13	1	1.09	1.095	1.101	0.904	0.99	0.828	0.82532	0.903834	0.755934	0.828363	0.0160195	0.0207806
Lmscaffold191.140	Putative mediator of RNA polymerase II transcription subunit 37c OS=Noccaea caerulescens OX=107243 GN=GA_TR4865_c0_g1_i1_g.16078 PE=3 SV=1	71.358	262.7	55.8	136	5	0.547	0.521	0.493	1.493	1.533	1.435	2.86931	2.94619	2.75785	2.85778	7.5542e-06	7.64974e-06
Lmscaffold191.149	Cysteine proteinase inhibitor OS=Eutrema salsugineum OX=72664 GN=EUTSA_v10021442mg PE=3 SV=1	22.657	41.267	47.8	11	4	0.87	0.834	0.876	1.087	1.106	1.181	1.26395	1.28605	1.37326	1.30775	0.0011049	0.00121304
Lmscaffold191.154	Nascent polypeptide-associated complex subunit alpha-like protein 1 OS=Arabidopsis thaliana OX=3702 GN=At3g12390 PE=1 SV=1	17.159	29.924	24.2	6	2	1.053	1	1.058	0.955	0.921	0.959	0.920926	0.888139	0.924783	0.911283	0.0141733	0.0181691
Lmscaffold191.164	Bifunctional protein FolD 2 OS=Arabidopsis thaliana OX=3702 GN=FOLD2 PE=2 SV=1	31.668	15.399	29.1	10	3	0.993	1.007	1.076	1.058	0.898	1.004	1.03186	0.875813	0.979194	0.962289	0.510137	2.14331
Lmscaffold191.167	BnaCnng22940D protein OS=Brassica napus OX=3708 GN=BnaCnng22940D PE=4 SV=1	14.941	45.806	28.6	6	1	0.972	1.013	0.99	1	1.003	1.035	1.0084	1.01143	1.0437	1.02118	0.267504	0.683578
Lmscaffold191.176	DNAJ heat shock N-terminal domain-containing protein OS=Arabidopsis lyrata subsp. lyrata OX=81972 GN=ARALYDRAFT_317998 PE=4 SV=1	30.463	4.5493	9.5	2	1	0.852	1.007	0.942	1.094	1.089	1.036	1.17172	1.16637	1.1096	1.14923	0.0456597	0.0680937
Lmscaffold191.190	Activator of 90 kDa heat shock protein ATPase-like protein 1 OS=Noccaea caerulescens OX=107243 GN=LE_TR22092_c0_g1_i1_g.70695 PE=4 SV=1	39.576	39.088	23.1	14	2	0.958	0.898	0.873	1.127	1.05	1.064	1.23892	1.15427	1.16966	1.18761	0.00785529	0.00960168
Lmscaffold191.193	Kinesin-like protein OS=Arabidopsis thaliana OX=3702 GN=AXX17_At3g11980 PE=3 SV=1	107.56	3.0052	1.9	2	2	1.035	0.985	0.947	0.947	1.05	1.047	0.957533	1.06168	1.05865	1.02595	0.577312	2.83208
Lmscaffold191.213	T-complex protein 1 subunit eta OS=Arabidopsis thaliana OX=3702 GN=AXX17_At3g11770 PE=3 SV=1	59.881	193.27	32.5	27	2	0.914	0.917	1.108	0.957	1.084	1.033	0.976863	1.1065	1.05444	1.04593	0.576071	2.82004
Lmscaffold191.226	Lysine--tRNA ligase OS=Capsella rubella OX=81985 GN=CARUB_v10013215mg PE=3 SV=1	63.841	159.44	38.1	24	1	1.093	1.072	0.706	1.092	1.056	0.995	1.14107	1.10345	1.03971	1.09474	0.520282	2.23033
Lmscaffold191.230	DGD1 OS=Arabidopsis thaliana OX=3702 GN=AXX17_At3g11600 PE=4 SV=1	87.176	9.0436	5	4	4	0.789	0.816	0.806	1.172	1.154	1.197	1.45832	1.43592	1.48942	1.46122	1.48863e-05	1.51428e-05
Lmscaffold191.240	AT3G11560 protein OS=Arabidopsis thaliana OX=3702 GN=At3g11560 PE=2 SV=1	97.432	2.5665	7.1	6	2	1.064	1.047	1.176	0.95	0.859	0.915	0.867052	0.783998	0.835108	0.828719	0.0178456	0.0234154
Lmscaffold191.260	Eukaryotic translation initiation factor 3 subunit G OS=Arabidopsis thaliana OX=3702 GN=F24K9.7 PE=2 SV=1	32.563	2.1844	34.5	17	1	0.963	0.878	0.947	1.032	1.132	1.062	1.11047	1.21808	1.14275	1.1571	0.0208536	0.0278876
Lmscaffold191.280	PHD finger protein ALFIN-LIKE 2 OS=Noccaea caerulescens OX=107243 GN=LC_TR19223_c0_g1_i1_g.64224 PE=4 SV=1	27.746	1.1607	4.9	1	1	1.111	1.317	1.001	0.835	0.916	0.828	0.730534	0.8014	0.724409	0.752114	0.0429727	0.0634615
Lmscaffold191.300	Superoxide dismutase OS=Arabidopsis lyrata subsp. lyrata OX=81972 GN=ARALYDRAFT_478433 PE=3 SV=1	25.468	167.17	42	13	6	0.912	0.926	0.961	1.1	1.021	1.107	1.17899	1.09432	1.1865	1.15327	0.0101439	0.0126499
Lmscaffold191.310	BnaCnng46940D protein OS=Brassica napus OX=3708 GN=BnaCnng46940D PE=4 SV=1	48.118	24.555	5.9	2	1	0.963	1.196	0.984	1	0.951	0.921	0.954502	0.907731	0.879096	0.913777	0.310683	0.861208
Lmscaffold191.315	Alpha-L-arabinofuranosidase OS=Arabidopsis lyrata subsp. lyrata OX=81972 GN=ASD1 PE=4 SV=1	75.04	8.7659	16.8	11	1	1.064	1.269	0.991	0.967	0.876	0.846	0.872744	0.790614	0.763538	0.808965	0.0801917	0.133993
Lmscaffold191.322	GHMP kinase family protein OS=Arabidopsis lyrata subsp. lyrata OX=81972 GN=ARALYDRAFT_478404 PE=4 SV=1	41.868	8.2035	5.9	2	2	1.188	1.445	1.354	0.666	0.603	0.748	0.501129	0.453725	0.562829	0.505894	0.00159075	0.00177129
Lmscaffold191.350	At3g10405 OS=Arabidopsis thaliana OX=3702 GN=At3g10405 PE=2 SV=1	24.994	5.7164	15.2	4	3	0.98	1.037	1.084	0.939	1.071	0.989	0.908417	1.03612	0.956788	0.967107	0.524601	2.26839
Lmscaffold191.356	Anion-transporting ATPase family protein OS=Arabidopsis lyrata subsp. lyrata OX=81972 GN=ARALYDRAFT_478365 PE=4 SV=1	44.726	16.451	20.7	8	6	0.972	1	1.047	1.025	1.03	0.937	1.01855	1.02352	0.931103	0.991057	0.821172	9.86255
Lmscaffold191.40	Glycosyl hydrolase family 17 protein OS=Arabidopsis lyrata subsp. lyrata OX=81972 GN=ARALYDRAFT_478745 PE=3 SV=1	53.801	13.563	5	2	2	0.916	1.114	1.015	0.963	0.996	1.011	0.948768	0.981281	0.996059	0.975369	0.693023	4.88623
Lmscaffold191.46	Lysine--tRNA ligase OS=Arabidopsis lyrata subsp. lyrata OX=81972 GN=ARALYDRAFT_478735 PE=3 SV=1	65.79	60.68	27.2	17	4	1.043	1.061	1.041	0.964	0.949	0.946	0.919555	0.905246	0.902385	0.909062	0.000352115	0.000373794
Lmscaffold191.48	AT3g13460/MRP15_10 OS=Arabidopsis thaliana OX=3702 GN=ECT2 PE=1 SV=1	74.408	124.07	19.9	14	1	1.005	0.716	1.085	0.972	1.261	0.97	1.0392	1.34818	1.03706	1.14148	0.421791	1.47278
Lmscaffold191.57	WIP3 OS=Arabidopsis thaliana OX=3702 GN=AXX17_At3g13620 PE=4 SV=1	54.082	2.2315	3.9	3	2	1.083	1.051	1.119	0.935	1.008	0.813	0.862281	0.929603	0.749769	0.847218	0.0512159	0.0778464
Lmscaffold191.58	High mobility group B protein 10 OS=Arabidopsis thaliana OX=3702 GN=HMGB10 PE=1 SV=1	35.728	2.9197	4.1	1	1	1.089	0.99	0.973	1.133	0.994	0.836	1.1137	0.977064	0.821756	0.970839	0.765951	7.19085
Lmscaffold191.60	PA200 OS=Arabidopsis thaliana OX=3702 GN=AXX17_At3g13590 PE=4 SV=1	202.93	30.751	6.6	9	4	1.011	0.984	0.959	0.958	1.268	0.945	0.972918	1.28775	0.959716	1.07346	0.534758	2.39097
Lmscaffold191.63	VCS OS=Arabidopsis thaliana OX=3702 GN=AXX17_At3g13560 PE=4 SV=1	147.17	213.29	21.2	33	6	0.931	0.916	1.045	0.988	1.123	1.048	1.0249	1.16494	1.08714	1.09232	0.18987	0.411779
Lmscaffold191.65	Ubiquitin family protein OS=Arabidopsis thaliana OX=3702 GN=DDI1 PE=1 SV=1	50.647	213.9	35.9	13	5	1.066	0.959	1.004	1.042	0.924	1.027	1.03202	0.915154	1.01717	0.988115	0.816202	9.5397
Lmscaffold191.84	BnaA01g30020D protein OS=Brassica napus OX=3708 GN=BnaA01g30020D PE=3 SV=1	11.878	39.96	21.4	6	2	1.031	1.033	1.011	0.986	0.989	0.962	0.961951	0.964878	0.938537	0.955122	0.014157	0.018145
Lmscaffold1913.11	SVB OS=Arabidopsis thaliana OX=3702 GN=AXX17_At1g51390 PE=4 SV=1	18.023	2.7485	34.6	5	1	1.104	1.111	1.158	0.921	0.83	0.885	0.819152	0.738215	0.787133	0.7815	0.00144523	0.00160285
Lmscaffold1913.17	At1g56700 OS=Arabidopsis thaliana OX=3702 GN=At1g56700 PE=2 SV=1	24.027	3.1877	12.3	2	2	1.004	1.055	0.986	1.121	0.939	0.912	1.10443	0.925123	0.898522	0.976026	0.741458	6.2154
Lmscaffold1913.28	Putative elongation factor 1-gamma 2 OS=Noccaea caerulescens OX=107243 GN=LC_TR8362_c0_g1_i1_g.29204 PE=4 SV=1	46.545	194.41	45.8	43	4	0.962	1.029	1.061	0.965	0.996	0.982	0.948558	0.97903	0.965269	0.964286	0.2996	0.813967
Lmscaffold1913.45	Anthranilate N-hydroxycinnamoyl/benzoyltransferase-like protein OS=Arabidopsis thaliana OX=3702 GN=At5g67150 PE=1 SV=1	49.663	13.527	5.4	3	2	1.224	1.402	1.168	0.737	0.627	0.845	0.582762	0.495783	0.66816	0.582235	0.00502861	0.00595838
Lmscaffold1913.9	"Alkaline/neutral invertase A, mitochondrial OS=Arabidopsis thaliana OX=3702 GN=INVA PE=1 SV=1"	70.925	1.3197	2.7	3	1	0.965	0.93	0.973	1.023	1.108	1.015	1.07008	1.159	1.06172	1.09693	0.0465588	0.0696582
Lmscaffold1917.1	Protein NRT1/ PTR FAMILY 6.2 OS=Arabidopsis thaliana OX=3702 GN=NPF6.2 PE=1 SV=1	63.46	1.5077	3.1	1	1	1.049	1.018	1.105	0.996	0.73	1.115	0.941992	0.690416	1.05454	0.895649	0.397676	1.3223
Lmscaffold1925.3	E3 ubiquitin-protein ligase UPL3 OS=Noccaea caerulescens OX=107243 GN=MP_TR3663_c0_g1_i1_g.9963 PE=4 SV=1	201.76	7.0176	2.2	4	1	1.098	1.099	1.114	0.871	0.805	1.021	0.789188	0.729387	0.925098	0.814558	0.0331477	0.0472395
Lmscaffold195.109	"Transmembrane protein, putative (DUF2358) OS=Arabidopsis thaliana OX=3702 GN=At1g65230 PE=2 SV=1"	100.21	7.4671	6.6	7	2	1.129	0.938	0.944	0.924	1.015	1.057	0.920624	1.01129	1.05314	0.995018	0.949349	39.1311
Lmscaffold195.136	Calcium-binding EF hand family protein OS=Arabidopsis lyrata subsp. lyrata OX=81972 GN=ARALYDRAFT_475653 PE=4 SV=1	85.792	2.7692	2.3	2	2	1.022	0.986	0.924	1.05	0.979	1.052	1.07435	1.00171	1.0764	1.05082	0.254419	0.633409
Lmscaffold195.155	At1g65900/F12P19_7 OS=Arabidopsis thaliana OX=3702 GN=At1g65900 PE=2 SV=1	43.699	31.153	7.6	2	2	1.05	1.02	1.036	1.016	0.967	0.923	0.981326	0.933999	0.8915	0.935608	0.0774841	0.128452
Lmscaffold195.160	Glutamate decarboxylase (Fragment) OS=Noccaea caerulescens OX=107243 GN=GA_TR3730_c1_g1_i1_g.13217 PE=3 SV=1	56.07	1.851	42.8	39	1	1.046	0.793	0.97	0.996	1.037	1.166	1.06372	1.10751	1.24528	1.13884	0.225398	0.525124
Lmscaffold195.182	Glutamine synthetase OS=Capsella rubella OX=81985 GN=CARUB_v10020543mg PE=3 SV=1	39.35	3.9457	36.2	28	3	0.966	1.036	1.015	0.962	0.994	1.044	0.956579	0.988399	1.03812	0.994365	0.866458	14.0693
Lmscaffold195.199	"Probable fructokinase-6, chloroplastic OS=Arabidopsis thaliana OX=3702 GN=At1g66430 PE=2 SV=1"	40.964	40.568	28.9	10	8	1.031	0.984	1.001	0.994	0.978	1.033	0.988727	0.972812	1.02752	0.996353	0.871943	14.8145
Lmscaffold195.209	ATP-dependent Clp protease proteolytic subunit OS=Arabidopsis lyrata subsp. lyrata OX=81972 GN=ARALYDRAFT_894344 PE=3 SV=1	32.908	125.03	23.1	10	3	0.976	0.98	1.022	1.004	1.06	0.973	1.01142	1.06783	0.980188	1.01981	0.540208	2.43723
Lmscaffold195.210	Protein-lysine N-methyltransferase AXX17_At1g60430 OS=Arabidopsis thaliana OX=3702 GN=AXX17_At1g60430 PE=3 SV=1	38.885	28.243	11.6	3	1	0.905	1.023	0.766	1.296	1.123	0.91	1.44321	1.25056	1.01336	1.23571	0.189554	0.410837
Lmscaffold195.251	Ribulose bisphosphate carboxylase small chain OS=Arabidopsis lyrata subsp. lyrata OX=81972 GN=ARALYDRAFT_494137 PE=3 SV=1	20.326	150.42	57.5	96	1	1.088	0.945	1.003	1.009	0.967	0.991	0.997036	0.955534	0.979249	0.977273	0.623192	3.48968
Lmscaffold195.270	"Probable lactoylglutathione lyase, chloroplastic OS=Arabidopsis thaliana OX=3702 GN=At1g67280 PE=1 SV=1"	39.768	114.32	36.3	24	2	0.959	1.028	1.003	1.032	1.011	0.982	1.03545	1.01438	0.985284	1.01171	0.663015	4.21017
Lmscaffold195.283	ATHSP101 OS=Arabidopsis lyrata subsp. lyrata OX=81972 GN=ARALYDRAFT_476565 PE=3 SV=1	101.33	323.31	43.9	85	6	0.611	0.639	0.527	1.345	1.38	1.348	2.27068	2.32977	2.27575	2.29207	2.72798e-05	2.78515e-05
Lmscaffold195.297	Peptidyl-prolyl cis-trans isomerase cyclophilin-type family protein OS=Arabidopsis lyrata subsp. lyrata OX=81972 GN=ARALYDRAFT_476549 PE=4 SV=1	33.914	15.223	25.7	11	2	1.152	0.774	1.028	1.004	0.937	1.142	1.01963	0.951591	1.15978	1.04367	0.751137	6.59826
Lmscaffold195.298	60S ribosomal protein L6-3 OS=Noccaea caerulescens OX=107243 GN=LC_TR5204_c0_g1_i1_g.18253 PE=4 SV=1	26.198	2.791	45.1	24	2	0.907	1.133	1.02	1.054	1.003	0.901	1.03333	0.983333	0.883333	0.966667	0.689976	4.80157
Lmscaffold195.302	ENO1 OS=Arabidopsis thaliana OX=3702 GN=AXX17_At1g68380 PE=3 SV=1	65.058	136.33	24.3	20	2	1.025	1.041	0.948	1.122	1.097	0.894	1.11679	1.0919	0.889847	1.03285	0.692871	4.88022
Lmscaffold195.324	ESP1 OS=Arabidopsis thaliana OX=3702 GN=AXX17_At1g68120 PE=4 SV=1	40.838	9.1724	5.8	2	2	1.058	0.99	0.955	0.936	1.132	0.938	0.935065	1.13087	0.937063	1.001	0.989539	196.947
Lmscaffold195.34	"Photosynthetic NDH subunit of subcomplex B 2, chloroplastic OS=Arabidopsis thaliana OX=3702 GN=PNSB2 PE=2 SV=1"	38.147	83.464	32.9	9	4	1.012	1.094	0.994	0.894	0.991	0.949	0.865161	0.959032	0.918387	0.914194	0.100418	0.176244
Lmscaffold195.344	BnaC06g23520D protein OS=Brassica napus OX=3708 GN=BnaC06g23520D PE=4 SV=1	56.372	30.583	12.2	6	1	1.053	1.175	1.077	0.822	0.852	1.029	0.746142	0.773374	0.934039	0.817852	0.0546401	0.0839116
Lmscaffold195.362	Sucrose synthase OS=Arabidopsis lyrata subsp. lyrata OX=81972 GN=ARALYDRAFT_316284 PE=3 SV=1	107.29	73.286	16.3	15	13	0.951	0.97	0.965	1.034	1.044	1.048	1.07484	1.08524	1.0894	1.08316	0.000343384	0.000364192
Lmscaffold195.368	"GDP-4-keto-6-deoxymannose-3, 5-epimerase-4-reductase 1 OS=Arabidopsis lyrata subsp. lyrata OX=81972 GN=ATFX PE=3 SV=1"	35.633	1.6859	17.9	6	1	0.945	0.97	0.915	1.17	0.949	1.07	1.24028	1.00601	1.13428	1.12686	0.143294	0.282451
Lmscaffold195.421	CKL2 OS=Arabidopsis thaliana OX=3702 GN=AXX17_At1g66890 PE=3 SV=1	51.353	4.8277	9.9	4	3	1.036	0.991	1.101	0.863	1.157	0.858	0.827685	1.10965	0.82289	0.920077	0.467357	1.78487
Lmscaffold195.43	BnaCnng11700D protein OS=Brassica napus OX=3708 GN=BnaCnng11700D PE=4 SV=1	18.041	1.3824	5.5	1	1	0.876	1.082	1.082	1.008	0.749	1.22	0.994737	0.739145	1.20395	0.979276	0.897143	18.4351
Lmscaffold195.457	Eukaryotic translation initiation factor 2B family protein OS=Arabidopsis lyrata subsp. lyrata OX=81972 GN=ARALYDRAFT_476363 PE=3 SV=1	42.082	5.6509	10.2	4	4	0.975	0.934	0.988	1.001	1.032	1.084	1.03659	1.06869	1.12254	1.07594	0.0657992	0.104935
Lmscaffold195.47	HIRD11 OS=Arabidopsis thaliana OX=3702 GN=AXX17_At1g48890 PE=4 SV=1	10.758	18.986	49.5	13	5	1	0.946	0.914	1.033	0.965	1.011	1.08357	1.01224	1.06049	1.0521	0.196834	0.431722
Lmscaffold195.478	PATL1 OS=Arabidopsis thaliana OX=3702 GN=AXX17_At1g66290 PE=4 SV=1	64.093	112.52	33.2	22	3	1.086	1.018	1.061	0.958	0.978	0.914	0.908057	0.927014	0.866351	0.900474	0.0186212	0.0245394
Lmscaffold195.502	HISTIDINE BIOSYNTHESIS 6B OS=Arabidopsis thaliana OX=3702 GN=HISN6B PE=1 SV=1	46.172	53.612	20.3	7	1	0.993	1.152	0.974	0.974	0.932	0.987	0.936839	0.896441	0.949343	0.927541	0.269527	0.692303
Lmscaffold195.515	CSTF64 OS=Arabidopsis thaliana OX=3702 GN=AXX17_At1g65920 PE=4 SV=1	48.396	3.4276	3.8	1	1	1.225	1.081	0.894	0.846	1.097	0.858	0.793125	1.02844	0.804375	0.875312	0.35053	1.04933
Lmscaffold195.516	Putative F-actin-capping protein subunit beta (Fragment) OS=Noccaea caerulescens OX=107243 GN=LE_TR1239_c0_g1_i1_g.3231 PE=4 SV=1	15.854	2.5575	12.8	2	2	1.034	1.007	0.938	1.046	1.002	0.987	1.05337	1.00906	0.993958	1.0188	0.608348	3.25981
Lmscaffold195.532	Rieske (2Fe-2S) domain-containing protein OS=Arabidopsis thaliana OX=3702 GN=PSB33 PE=2 SV=1	31.32	132.42	35.1	18	6	0.977	1.035	1.025	1.029	0.989	0.999	1.01646	0.976951	0.986829	0.993415	0.772609	7.46462
Lmscaffold195.555	UGGT OS=Arabidopsis thaliana OX=3702 GN=AXX17_At1g65430 PE=4 SV=1	182.22	183.32	17	30	5	0.977	0.932	0.998	1.05	0.997	1.133	1.08359	1.0289	1.16925	1.09391	0.108058	0.194454
Lmscaffold195.560	"Probable 3-hydroxyisobutyrate dehydrogenase-like 2, mitochondrial OS=Arabidopsis thaliana OX=3702 GN=At1g71170 PE=2 SV=1"	19.67	1.2459	3.7	1	1	0.954	0.744	1.061	1.149	1.29	0.817	1.24937	1.40268	0.888365	1.18014	0.380681	1.21979
Lmscaffold195.575	MLP-like protein 28 OS=Arabidopsis thaliana OX=3702 GN=MLP28 PE=4 SV=1	22.528	16.797	40.7	31	2	1.179	1.173	1.077	0.843	0.888	0.811	0.737533	0.776903	0.709536	0.741324	0.00176697	0.00197635
Lmscaffold195.596	MLP-like protein 28 OS=Arabidopsis thaliana OX=3702 GN=MLP28 PE=4 SV=1	19.482	50.125	43.9	33	2	1.01	0.978	0.941	1.01	1.033	0.984	1.03448	1.05804	1.00785	1.03346	0.252466	0.625196
Lmscaffold195.65	Puromycin-sensitive aminopeptidase OS=Noccaea caerulescens OX=107243 GN=MP_TR7891_c12_g1_i1_g.23508 PE=4 SV=1	111.98	238.91	30.4	42	9	1.074	0.97	1.062	0.95	1.035	0.957	0.917579	0.999678	0.92434	0.947199	0.269428	0.691539
Lmscaffold195.71	BnaC07g50090D protein OS=Brassica napus OX=3708 GN=BnaC07g50090D PE=4 SV=1	55.821	2.294	4.1	2	2	0.815	1.044	1.011	1.048	1.078	1.023	1.09547	1.12683	1.06934	1.09721	0.272878	0.705856
Lmscaffold195.77	At1g63660 OS=Arabidopsis thaliana OX=3702 GN=At1g63660 PE=2 SV=1	58.735	75.541	28.1	16	5	0.988	0.996	1.06	1.029	0.956	0.984	1.01413	0.942181	0.969777	0.975361	0.467392	1.78598
Lmscaffold195.85	Calcium-binding EF hand family protein OS=Arabidopsis lyrata subsp. lyrata OX=81972 GN=ARALYDRAFT_893808 PE=4 SV=1	9.2986	1.7792	11.5	1	1	1.001	1.007	0.92	0.978	0.983	1.123	1.00205	1.00717	1.15061	1.05328	0.399396	1.33247
Lmscaffold196.43	CASP-like protein OS=Eutrema salsugineum OX=72664 GN=EUTSA_v10026308mg PE=3 SV=1	21.178	2.5314	10	3	2	0.896	0.92	0.899	1.075	1.07	1.157	1.18785	1.18232	1.27845	1.21621	0.0025796	0.00294581
Lmscaffold196.48	1-deoxy-D-xylulose-5-phosphate synthase OS=Lepidium apetalum OX=153459 PE=2 SV=1	76.336	15.524	12.4	8	7	1.313	1.27	1.287	0.712	0.718	0.681	0.551938	0.556589	0.527907	0.545478	4.18088e-06	4.22454e-06
Lmscaffold196.50	BnaA01g18410D protein OS=Brassica napus OX=3708 GN=BnaA01g18410D PE=4 SV=1	40.26	17.332	20.1	8	2	0.765	0.892	1.338	1.027	0.942	1.055	1.02871	0.943573	1.05676	1.00968	0.959073	49.4882
Lmscaffold196.53	Photosystem II reaction center PsbP family protein (Fragment) OS=Arabidopsis lyrata subsp. lyrata OX=81972 GN=ARALYDRAFT_493338 PE=4 SV=1	23.628	97.554	42.9	13	8	1.097	1.083	1.088	0.895	0.928	0.915	0.821603	0.851897	0.839963	0.837821	7.13618e-05	7.36127e-05
Lmscaffold196.68	"Linolenate hydroperoxide lyase, chloroplastic OS=Noccaea caerulescens OX=107243 GN=MP_TR18378_c0_g1_i1_g.52472 PE=3 SV=1"	55.043	22.516	29.6	17	6	1.078	1.048	0.996	0.965	0.965	0.933	0.92729	0.92729	0.896541	0.91704	0.0301449	0.0422429
Lmscaffold2.14	"Diaminopimelate epimerase, chloroplastic OS=Arabidopsis thaliana OX=3702 GN=DAPF PE=1 SV=1"	39.302	69.413	44.6	22	2	1.088	1.05	1.104	0.888	0.948	0.93	0.821715	0.877236	0.86058	0.853177	0.00268256	0.00307044
Lmscaffold20.104	mRNA capping enzyme family protein OS=Arabidopsis thaliana OX=3702 GN=At3g09100 PE=1 SV=1	111.79	2.804	2.3	3	3	0.965	0.933	1.045	1.019	0.971	1.082	1.03874	0.989806	1.10296	1.04383	0.405466	1.36712
Lmscaffold20.116	BnaCnng39140D protein OS=Brassica napus OX=3708 GN=BnaCnng39140D PE=3 SV=1	60.337	323.31	27.8	22	10	1.055	0.983	1.046	0.989	0.947	1.018	0.962062	0.921206	0.990272	0.957847	0.229972	0.542861
Lmscaffold20.126	RNA polymerase II transcription factor OS=Arabidopsis lyrata subsp. lyrata OX=81972 GN=ARALYDRAFT_317739 PE=4 SV=1	171.64	112.51	11.1	18	2	0.9	0.931	0.901	0.933	1.267	1.029	1.02452	1.39129	1.12994	1.18192	0.172252	0.361854
Lmscaffold20.154	DEAD-box ATP-dependent RNA helicase 57 OS=Arabidopsis thaliana OX=3702 GN=RH57 PE=2 SV=1	60.6	2.5646	4.9	3	3	1.033	1.02	0.992	0.937	1.014	1.015	0.923153	0.999015	1	0.974056	0.408193	1.38369
Lmscaffold20.157	At3g09740 OS=Arabidopsis thaliana OX=3702 GN=AXX17_At3g09410 PE=2 SV=1	29.467	26.109	37.5	12	2	0.999	0.902	1.054	0.969	1.089	0.998	0.983756	1.10558	1.0132	1.03418	0.588282	2.98468
Lmscaffold20.161	ATADK1 OS=Arabidopsis thaliana OX=3702 GN=AXX17_At3g09490 PE=4 SV=1	37.763	323.31	67.4	48	2	1.074	1.036	1.006	0.984	0.891	0.959	0.947368	0.857831	0.923299	0.909499	0.0508047	0.0771205
Lmscaffold20.173	GDSL-motif lipase/hydrolase family protein OS=Arabidopsis lyrata subsp. lyrata OX=81972 GN=ARALYDRAFT_478320 PE=3 SV=1	35.951	1.6396	7.3	2	1	1.162	1.27	1.116	0.796	0.832	0.828	0.673055	0.703495	0.700113	0.692221	0.00150242	0.0016684
Lmscaffold20.180	Peptidylprolyl isomerase OS=Eutrema salsugineum OX=72664 GN=EUTSA_v10021451mg PE=4 SV=1	24.41	4.0442	33.2	9	1	1.01	0.918	0.872	1.112	1.04	1.063	1.19143	1.11429	1.13893	1.14821	0.0391186	0.0567828
Lmscaffold20.194	AT3G10250 protein OS=Arabidopsis thaliana OX=3702 GN=At3g10250 PE=2 SV=1	66.257	7.9185	7	4	1	0.885	0.811	0.85	1.129	1.181	1.163	1.33032	1.39159	1.37038	1.3641	0.00029814	0.000315103
Lmscaffold20.211	SCPL7 OS=Arabidopsis thaliana OX=3702 GN=AXX17_At3g10250 PE=3 SV=1	49.477	16.329	3.2	1	1	1.142	1.139	0.992	0.834	1.052	0.846	0.764436	0.964253	0.775435	0.834708	0.105028	0.187356
Lmscaffold20.214	BnaA05g28370D protein OS=Brassica napus OX=3708 GN=BnaA05g28370D PE=4 SV=1	50.592	10.969	12.6	6	6	1.021	0.972	0.853	1.094	1.036	1.072	1.1532	1.09206	1.13001	1.12509	0.087343	0.148652
Lmscaffold20.216	Non-symbiotic hemoglobin 2 OS=Arabidopsis lyrata subsp. lyrata OX=81972 GN=AHB2 PE=3 SV=1	17.814	6.0435	23.6	5	4	0.969	0.876	1.051	1.105	1.083	1.017	1.14468	1.12189	1.05352	1.1067	0.14531	0.287892
Lmscaffold20.225	VPS60.1 OS=Arabidopsis thaliana OX=3702 GN=AXX17_At3g10490 PE=3 SV=1	24.649	1.8462	6.3	1	1	0.875	1.145	0.77	1.079	1.103	1.045	1.16022	1.18602	1.12366	1.15663	0.266692	0.680503
Lmscaffold20.227	Calmodulin-domain protein kinase CDPK isoform 2 OS=Arabidopsis lyrata subsp. lyrata OX=81972 GN=CPK2 PE=4 SV=1	108.28	21.972	10.1	11	2	1.065	0.988	0.999	0.957	0.946	1.055	0.940695	0.929882	1.03702	0.969201	0.498751	2.04491
Lmscaffold20.229	DNA gyrase subunit A family protein OS=Arabidopsis lyrata subsp. lyrata OX=81972 GN=ARALYDRAFT_478403 PE=3 SV=1	103.05	47.83	8.7	6	6	0.989	1.169	1.055	1.081	0.999	0.951	1.00934	0.932773	0.887955	0.943355	0.402441	1.34844
Lmscaffold20.232	Pectinesterase OS=Arabidopsis thaliana OX=3702 GN=AXX17_At3g10570 PE=3 SV=1	65.388	6.4333	8.6	7	5	1.178	1.255	1.217	0.781	0.809	0.78	0.641918	0.664932	0.641096	0.649315	6.05403e-05	6.23298e-05
Lmscaffold20.234	Alpha-L-arabinofuranosidase OS=Arabidopsis lyrata subsp. lyrata OX=81972 GN=ASD1 PE=4 SV=1	72.524	114.44	19.8	17	2	0.961	1.083	1.054	0.905	0.954	1.054	0.876372	0.923822	1.02066	0.940284	0.34197	1.00896
Lmscaffold20.263	Clathrin heavy chain OS=Brassica rapa subsp. pekinensis OX=51351 PE=3 SV=1	169.56	52.35	24.4	62	2	0.967	1.019	1.015	1.02	0.942	1.005	1.01966	0.941686	1.00467	0.98867	0.717298	5.45491
Lmscaffold20.279	Plant intracellular Ras-group-related LRR protein 9 OS=Noccaea caerulescens OX=107243 GN=LE_TR6323_c0_g1_i1_g.23014 PE=4 SV=1	40.646	2.2626	5.5	3	3	0.988	0.951	0.879	0.995	1.065	1.134	1.05926	1.13378	1.20724	1.13343	0.0710573	0.115543
Lmscaffold20.283	Eukaryotic translation initiation factor 3 subunit G OS=Arabidopsis thaliana OX=3702 GN=F24K9.7 PE=2 SV=1	32.546	86.896	44.6	18	2	1.011	1.01	0.975	0.952	1.159	0.904	0.953271	1.16055	0.905207	1.00634	0.94005	32.9065
Lmscaffold20.317	Lysine--tRNA ligase OS=Capsella rubella OX=81985 GN=CARUB_v10013215mg PE=3 SV=1	64.206	1.395	32.4	24	1	1	1.203	0.951	0.928	0.966	0.964	0.882689	0.918833	0.916931	0.906151	0.275207	0.7148
Lmscaffold20.318	At3g11720 OS=Arabidopsis thaliana OX=3702 GN=F26K24.1 PE=2 SV=1	63.97	13.754	3.4	1	1	1.022	1.07	1.06	0.949	0.854	1.057	0.903236	0.812817	1.00603	0.90736	0.182575	0.390728
Lmscaffold20.319	RABD1 OS=Arabidopsis thaliana OX=3702 GN=AXX17_At3g11660 PE=4 SV=1	22.734	4.368	20.5	5	1	0.898	0.916	0.898	0.964	0	1.342	1.06637	0	1.48451	1.27544	0.175768	0.370917
Lmscaffold20.321	"7,8-dihydroneopterin aldolase (Fragment) OS=Arabidopsis lyrata subsp. lyrata OX=81972 GN=ARALYDRAFT_478521 PE=3 SV=1"	15.748	3.074	8.4	1	1	1.049	0.993	1.029	1.016	0.906	1.02	0.992511	0.885054	0.996418	0.957994	0.351231	1.05688
Lmscaffold20.334	UBP13 OS=Arabidopsis thaliana OX=3702 GN=UBP13 PE=3 SV=1	135.5	1.3245	22.9	37	1	1.148	1.027	0.937	1.087	0.974	0.841	1.04788	0.938946	0.810733	0.932519	0.496803	2.025
Lmscaffold20.336	Universal stress protein family protein OS=Arabidopsis lyrata subsp. lyrata OX=81972 GN=ARALYDRAFT_478539 PE=4 SV=1	21.622	10.038	13.6	3	1	0.971	0.902	1.024	1.032	1.057	1.027	1.06869	1.09458	1.06351	1.0756	0.116246	0.214396
Lmscaffold20.358	"mRNA, clone: RTFL01-50-B10 OS=Eutrema halophilum OX=98038 PE=2 SV=1"	25.333	13.614	16.5	4	3	0.963	1.003	0.951	1.054	0.997	1.047	1.08399	1.02537	1.07679	1.06205	0.0647465	0.103068
Lmscaffold20.360	EML1 OS=Arabidopsis thaliana OX=3702 GN=AXX17_At3g12140 PE=4 SV=1	36.9	1.1954	7.7	2	1	0.999	0.987	0.991	0.978	1.017	1.04	0.985556	1.02486	1.04803	1.01948	0.353511	1.07068
Lmscaffold20.364	DNAJ heat shock N-terminal domain-containing protein OS=Arabidopsis lyrata subsp. lyrata OX=81972 GN=ARALYDRAFT_317998 PE=4 SV=1	48.55	1.5165	7.2	2	1	1.091	1.154	1.016	1.004	1.098	0.649	0.923643	1.01012	0.597056	0.843606	0.298565	0.809577
Lmscaffold20.370	BnaCnng22940D protein OS=Brassica napus OX=3708 GN=BnaCnng22940D PE=4 SV=1	15.117	1.1513	28.6	6	1	1.042	0.877	1.059	0.866	1.098	1.065	0.872398	1.10611	1.07287	1.01713	0.86362	13.6417
Lmscaffold20.373	Bifunctional protein FolD 2 OS=Arabidopsis thaliana OX=3702 GN=FOLD2 PE=2 SV=1	31.622	40.308	33.1	13	4	0.98	0.994	1.013	0.981	1.01	0.996	0.98527	1.0144	1.00033	1	1	6966
Lmscaffold20.393	Cysteine proteinase inhibitor OS=Eutrema salsugineum OX=72664 GN=EUTSA_v10021442mg PE=3 SV=1	22.613	8.798	46.3	12	2	0.695	1.122	0.793	1.276	1.107	1.008	1.46667	1.27241	1.15862	1.29923	0.159766	0.327332
Lmscaffold20.409	"Nudix hydrolase 16, mitochondrial OS=Noccaea caerulescens OX=107243 GN=MP_TR22282_c3_g1_i1_g.63897 PE=4 SV=1"	20.315	13.697	14.5	2	2	0.953	1.128	1.253	0.928	0.923	0.828	0.835033	0.830534	0.745051	0.803539	0.0784677	0.130393
Lmscaffold20.414	CTP synthase OS=Capsella rubella OX=81985 GN=CARUB_v10013294mg PE=3 SV=1	64.583	14.415	7.9	5	4	1.045	1.046	1.015	0.949	1.002	0.967	0.916613	0.967804	0.933999	0.939472	0.028014	0.0389434
Lmscaffold20.43	BnaC01g39520D protein OS=Brassica napus OX=3708 GN=BnaC01g39520D PE=4 SV=1	39.131	240.63	35.1	18	2	1.059	1.059	1.054	0.887	0.959	1.023	0.838903	0.906999	0.967528	0.904477	0.0620567	0.0978025
Lmscaffold20.447	ECT5 OS=Arabidopsis thaliana OX=3702 GN=ECT5 PE=1 SV=1	69.477	47.813	17.5	13	2	1.256	1.2	1.131	0.764	0.792	0.859	0.638974	0.662392	0.718428	0.673265	0.00103987	0.00113913
Lmscaffold20.451	ATMRP3 OS=Arabidopsis lyrata subsp. lyrata OX=81972 GN=ARALYDRAFT_478682 PE=4 SV=1	168.81	17.187	4.5	5	5	0.913	0.895	0.896	1.106	1.118	1.052	1.22707	1.24038	1.16716	1.21154	0.000834101	0.000907867
Lmscaffold20.470	VCS OS=Arabidopsis thaliana OX=3702 GN=AXX17_At3g13560 PE=4 SV=1	146.73	46.409	19.8	32	6	0.979	0.989	1.065	1.023	0.908	1.071	1.01187	0.898121	1.05935	0.989779	0.861268	13.3919
Lmscaffold20.491	"2-oxoisovalerate dehydrogenase subunit beta 2, mitochondrial OS=Arabidopsis thaliana OX=3702 GN=DIN4 PE=1 SV=1"	38.833	2.4896	7.4	2	2	1.16	1.135	1.074	0.935	0.858	0.847	0.832591	0.764025	0.75423	0.783615	0.00297127	0.00341944
Lmscaffold20.492	AT3g13460/MRP15_10 OS=Arabidopsis thaliana OX=3702 GN=ECT2 PE=1 SV=1	74.521	13.534	18.8	15	2	1.04	0.807	0.862	1.044	1.273	0.985	1.15615	1.40975	1.09081	1.2189	0.153783	0.310869
Lmscaffold20.497	MAP3K epsilon protein kinase 1 OS=Arabidopsis thaliana OX=3702 GN=M3KE1 PE=1 SV=1	152.05	6.8458	2	3	1	1.078	0.979	1.027	0.934	0.96	1.032	0.90856	0.933852	1.00389	0.948768	0.267703	0.684338
Lmscaffold20.51	Clathrin heavy chain OS=Brassica rapa subsp. pekinensis OX=51351 PE=3 SV=1	165.31	323.31	25.8	68	2	0.918	0.998	1.007	1.038	1.006	1.05	1.06534	1.0325	1.07766	1.0585	0.141596	0.277457
Lmscaffold20.52	KOB1 OS=Arabidopsis thaliana OX=3702 GN=AXX17_At3g08120 PE=4 SV=1	54.615	4.6938	6.2	3	3	0.956	0.953	0.917	1.069	1.061	1.06	1.13482	1.12633	1.12527	1.1288	0.000701438	0.000760264
Lmscaffold20.522	Beta-galactosidase OS=Capsella rubella OX=81985 GN=CARUB_v10016323mg PE=3 SV=1	89.416	32.627	14.5	11	1	1.095	1.347	1.499	0.522	0.756	0.782	0.397361	0.575488	0.59528	0.52271	0.0120957	0.015303
Lmscaffold20.536	Protein ROOT HAIR DEFECTIVE 3 homolog OS=Brassica rapa subsp. pekinensis OX=51351 PE=3 SV=1	160.85	323.31	26.2	41	12	0.958	0.993	0.927	1.059	1.009	1.041	1.10389	1.05177	1.08513	1.08026	0.0327465	0.0465439
Lmscaffold20.545	Eukaryotic initiation factor 4A-1 OS=Arabidopsis thaliana OX=3702 GN=TIF4A-1 PE=1 SV=1	46.68	156.81	48.4	57	3	0.876	0.924	0.928	1.141	1.126	1.02	1.25477	1.23827	1.1217	1.20491	0.0109823	0.0137669
Lmscaffold20.566	FLU OS=Arabidopsis thaliana OX=3702 GN=AXX17_At3g14640 PE=4 SV=1	33.609	8.6547	19.9	6	1	1.146	1.089	1.161	0.823	0.935	0.85	0.727032	0.825972	0.750883	0.767962	0.00284677	0.00327237
Lmscaffold20.58	"mRNA, clone: RTFL01-05-E03 OS=Eutrema halophilum OX=98038 PE=2 SV=1"	60.795	15.207	36.6	29	3	0.946	0.961	0.944	1.07	1.073	1.041	1.12592	1.12908	1.09541	1.1168	0.000650485	0.000703069
Lmscaffold20.586	Proteasome subunit alpha type OS=Eutrema salsugineum OX=72664 GN=EUTSA_v10011748mg PE=3 SV=1	25.949	1.9154	62	20	1	1.001	1.171	0.999	0.852	1.038	0.949	0.806055	0.982025	0.897824	0.895301	0.230531	0.544551
Lmscaffold20.589	Pectinesterase/pectinesterase inhibitor 3 OS=Arabidopsis thaliana OX=3702 GN=PME3 PE=1 SV=2	63.9	52.003	35.1	54	5	1.082	1.059	0.966	0.989	0.964	0.977	0.95494	0.930801	0.943354	0.943032	0.178354	0.37867
Lmscaffold20.59	AT3g08600/F17O14_7 OS=Arabidopsis thaliana OX=3702 GN=F17O14.7 PE=2 SV=1	33.908	22.195	7.8	2	1	0.97	1.108	1.014	0.998	0.921	1.004	0.968305	0.893596	0.974127	0.945343	0.311654	0.866314
Lmscaffold20.6	At3g07640 OS=Arabidopsis thaliana OX=3702 GN=At3g07640 PE=2 SV=1	26.871	3.0231	10.8	2	2	1.002	0.895	0.977	1.107	1.03	1.003	1.15553	1.07516	1.04697	1.09255	0.119456	0.222257
Lmscaffold20.623	Protein FLX-like 1 OS=Arabidopsis thaliana OX=3702 GN=FLXL1 PE=1 SV=1	35.332	4.3993	5.3	1	1	1.012	0.926	0.832	0.905	1.192	1.14	0.980144	1.29097	1.23466	1.16859	0.20328	0.450826
Lmscaffold20.63	"Protein RETICULATA-RELATED 3, chloroplastic OS=Arabidopsis thaliana OX=3702 GN=RER3 PE=1 SV=1"	35.38	3.9548	7.2	2	2	0.839	0.938	0.729	1.391	1.142	0.989	1.6652	1.36712	1.18396	1.40543	0.061985	0.0976674
Lmscaffold20.635	Probable leucine-rich repeat receptor-like serine/threonine-protein kinase At3g14840 OS=Arabidopsis thaliana OX=3702 GN=LRR-RLK PE=1 SV=1	107.23	43.895	2.7	2	2	1.248	1.095	1.204	0.807	0.858	0.79	0.682549	0.725684	0.66817	0.692134	0.00187129	0.00209977
Lmscaffold20.661	At3g15110 OS=Arabidopsis thaliana OX=3702 GN=At3g15110 PE=2 SV=1	29.139	1.9713	4.1	2	1	0.863	0.948	1.156	1.034	0.801	1.218	1.0455	0.809909	1.23155	1.02899	0.856586	12.8322
Lmscaffold20.669	ARM repeat superfamily protein OS=Arabidopsis thaliana OX=3702 GN=At3g15180 PE=2 SV=1	64.509	27.026	8.3	5	3	0.898	1.051	1.004	0.971	0.952	0.972	0.986454	0.967152	0.98747	0.980359	0.694101	4.90874
Lmscaffold20.680	3-hydroxyacyl-CoA dehydrogenase family protein OS=Arabidopsis thaliana OX=3702 GN=At3g15290 PE=2 SV=1	35.766	11.822	4	1	1	0.916	0.884	0.985	1.052	1.141	1.036	1.13321	1.22908	1.11598	1.15943	0.0286394	0.0398844
Lmscaffold20.690	TRX-M4 OS=Arabidopsis thaliana OX=3702 GN=AXX17_At3g16090 PE=4 SV=1	20.513	27.164	22.7	12	3	1.022	0.973	0.907	1.013	1.049	0.997	1.04721	1.08442	1.03067	1.0541	0.226973	0.531281
Lmscaffold20.695	Leucine-rich repeat family protein OS=Arabidopsis lyrata subsp. lyrata OX=81972 GN=ARALYDRAFT_478983 PE=4 SV=1	63.936	2.9758	4.1	3	3	1.113	1.1	1.145	0.877	0.88	0.858	0.783502	0.786182	0.766528	0.778737	7.96431e-05	8.22526e-05
Lmscaffold20.70	Ubiquitin-conjugating enzyme 11 OS=Arabidopsis lyrata subsp. lyrata OX=81972 GN=UBC11 PE=3 SV=1	32.194	26.761	15.2	6	4	0.872	0.887	0.996	1.068	1.124	1.07	1.16298	1.22396	1.16515	1.18403	0.0173176	0.0226373
Lmscaffold20.88	"Chlorophyll a-b binding protein, chloroplastic OS=Arabidopsis thaliana OX=3702 GN=AXX17_At3g08510 PE=3 SV=1"	31.166	203.82	34	29	1	0.992	0.995	0.962	1.03	0.987	1.049	1.04781	1.00407	1.06714	1.03967	0.138961	0.270921
Lmscaffold2067.9	Serine/threonine protein phosphatase 2A regulatory subunit OS=Capsella rubella OX=81985 GN=CARUB_v10004601mg PE=3 SV=1	106.59	1.6446	4.7	6	1	0.951	0.986	0.978	1.03	1.047	1.023	1.06003	1.07753	1.05283	1.06346	0.00845051	0.0103784
Lmscaffold214.114	Coniferaldehyde/sinapaldehyde dehydrogenase OS=Brassica napus OX=3708 GN=REF1_II PE=3 SV=1	54.207	3.2768	20.2	11	2	1.049	0.931	0.928	0.926	1.097	1.078	0.955296	1.13171	1.1121	1.06637	0.392595	1.2894
Lmscaffold214.140	Dehydratase family OS=Arabidopsis lyrata subsp. lyrata OX=81972 GN=ARALYDRAFT_898995 PE=3 SV=1	65.173	2.2262	21.5	17	1	1.026	1.048	1.091	0.909	0.971	0.965	0.861611	0.920379	0.914692	0.898894	0.0177765	0.0233072
Lmscaffold214.152	BnaCnng69590D protein OS=Brassica napus OX=3708 GN=BnaCnng69590D PE=4 SV=1	7.6554	1.9701	32.4	2	1	0.767	1.165	1.019	0.973	1.067	1.029	0.989156	1.08472	1.04609	1.03999	0.758374	6.87869
Lmscaffold214.175	Adenosylhomocysteinase OS=Eutrema salsugineum OX=72664 GN=EUTSA_v10002505mg PE=3 SV=1	53.433	3.8961	51.8	43	1	0.797	1.004	0.618	1.524	1.354	0.734	1.89004	1.67921	0.910294	1.49318	0.207442	0.463749
Lmscaffold214.191	HGL1 OS=Arabidopsis thaliana OX=3702 GN=AXX17_At3g25510 PE=3 SV=1	83.804	1.3113	8.8	7	1	0.933	0.805	1.07	0.87	1.116	1.215	0.929487	1.19231	1.29808	1.13996	0.363816	1.12388
Lmscaffold214.205	BnaA01g23820D protein OS=Brassica napus OX=3708 GN=BnaA01g23820D PE=4 SV=1	35.174	180.84	57.9	29	8	1.095	1.062	1.043	0.964	0.893	0.966	0.90375	0.837187	0.905625	0.882188	0.0114808	0.0144543
Lmscaffold214.210	"mRNA, clone: RTFL01-09-O13 OS=Eutrema halophilum OX=98038 PE=2 SV=1"	30.335	169.25	16.5	7	1	0.921	0.938	1.076	1.064	1.005	1.012	1.08756	1.02726	1.03441	1.04974	0.406315	1.37065
Lmscaffold214.216	BnaA08g04920D protein OS=Brassica napus OX=3708 GN=BnaA08g04920D PE=4 SV=1	34.364	55.548	16.4	5	1	0.978	1.151	1.273	1.007	0.792	0.815	0.888007	0.698413	0.718695	0.768372	0.0742892	0.12208
Lmscaffold214.25	Indole-3-butyric acid response 5 OS=Arabidopsis lyrata subsp. lyrata OX=81972 GN=IBR5 PE=4 SV=1	28.568	5.0458	11.5	3	3	0.953	0.923	0.945	1.127	1.048	1.154	1.19851	1.1145	1.22722	1.18008	0.00686455	0.0083235
Lmscaffold214.261	APS1 OS=Arabidopsis thaliana OX=3702 GN=AXX17_At3g24660 PE=4 SV=1	51.409	155.82	42.5	44	1	0.978	1.27	1.062	0.713	0	0.988	0.646224	0	0.895468	0.770846	0.194492	0.425244
Lmscaffold214.289	Spindle assembly abnormal protein OS=Arabidopsis thaliana OX=3702 GN=At3g22520 PE=1 SV=1	66.801	58.31	22.1	13	4	0.988	0.86	1.025	1.022	0.996	1.085	1.06718	1.04003	1.13296	1.08006	0.246612	0.604469
Lmscaffold214.303	Time for coffee OS=Arabidopsis lyrata subsp. lyrata OX=81972 GN=ARALYDRAFT_479750 PE=4 SV=1	162.08	17.441	4	6	2	0.973	0.985	0.886	1.088	0.968	1.115	1.14768	1.0211	1.17616	1.11498	0.118066	0.218736
Lmscaffold214.307	PMH1 OS=Arabidopsis thaliana OX=3702 GN=AXX17_At3g24010 PE=4 SV=1	64.29	2.1183	9.3	5	2	0.908	0.96	0.957	1.104	1.022	1.068	1.17239	1.08531	1.13416	1.13062	0.0134154	0.017125
Lmscaffold214.31	Nudix hydrolase 6 OS=Arabidopsis thaliana OX=3702 GN=NUDT6 PE=1 SV=1	33.684	1.6304	2.7	1	1	0.99	0.959	0.963	1.066	0.99	1.047	1.09821	1.01992	1.07864	1.06559	0.0623245	0.0982913
Lmscaffold214.32	RPM1-interacting protein 4 (RIN4) family protein OS=Arabidopsis thaliana OX=3702 GN=At2g04410 PE=1 SV=1	14.46	1.5238	9.9	1	1	1.034	1.068	1.187	0.963	0.882	0.879	0.878382	0.8045	0.801763	0.828215	0.0250732	0.0343683
Lmscaffold214.33	"Indole-3-glycerol phosphate synthase, chloroplastic OS=Arabidopsis thaliana OX=3702 GN=IGPS PE=1 SV=2"	44.261	5.7165	21.4	8	3	1.017	1.015	1.015	0.982	0.936	1.049	0.966853	0.921562	1.03282	0.973745	0.462014	1.73967
Lmscaffold214.336	Zinc finger CCCH domain-containing protein 40 OS=Arabidopsis thaliana OX=3702 GN=At3g21810 PE=1 SV=1	46.149	3.4677	5.3	2	2	0.85	1.014	1.134	1.011	1.058	0.949	1.01167	1.05871	0.949633	1.00667	0.94335	35.5209
Lmscaffold214.350	Peptidylprolyl isomerase OS=Arabidopsis lyrata subsp. lyrata OX=81972 GN=ARALYDRAFT_898613 PE=4 SV=1	42.687	3.4415	14	5	1	0.794	0.98	0.977	1.219	1.169	0.886	1.32933	1.27481	0.966194	1.19011	0.221663	0.51214
Lmscaffold214.36	Long chain acyl-CoA synthetase 8 OS=Arabidopsis thaliana OX=3702 GN=LACS8 PE=1 SV=1	86.389	69.545	22.8	22	3	0.873	0.817	0.816	1.199	1.137	1.09	1.43536	1.36113	1.30487	1.36712	0.00112817	0.00123898
Lmscaffold214.39	At2g04280 OS=Arabidopsis thaliana OX=3702 GN=AT2G04280.1 PE=2 SV=1	64.89	3.5228	5.8	3	3	0.967	1.144	1.136	1.004	0.735	1.031	0.927626	0.679088	0.952572	0.853095	0.224331	0.521417
Lmscaffold214.391	MKK5 OS=Arabidopsis thaliana OX=3702 GN=AXX17_At3g22700 PE=3 SV=1	38.624	10.222	13.7	6	3	0.926	1.085	0.976	0.988	1.026	1.072	0.9923	1.03047	1.07667	1.03314	0.566214	2.71642
Lmscaffold214.400	PURC OS=Arabidopsis thaliana OX=3702 GN=AXX17_At3g22560 PE=3 SV=1	46.396	5.3193	25.5	10	1	0.972	1.035	0.945	1.028	1.015	1.019	1.04472	1.0315	1.03557	1.03726	0.245134	0.598739
Lmscaffold214.409	PSBTN OS=Arabidopsis thaliana OX=3702 GN=AXX17_At3g22490 PE=4 SV=1	10.569	18.366	13	3	2	1.14	1.105	1.112	0.889	0.961	0.917	0.794459	0.858803	0.819482	0.824248	0.00111955	0.00122931
Lmscaffold214.415	RNA-binding (RRM/RBD/RNP motifs) family protein OS=Arabidopsis thaliana OX=3702 GN=At3g20890 PE=4 SV=1	31.135	2.2837	3.5	1	1	0.99	0.928	0.946	1.119	0.937	1.097	1.17214	0.981494	1.14909	1.10091	0.185013	0.397654
Lmscaffold214.422	Leucine-rich repeat (LRR) family protein OS=Arabidopsis thaliana OX=3702 GN=At3g20820 PE=2 SV=1	39.873	18.914	23.6	11	2	1.11	1.033	1.099	0.926	0.969	0.872	0.856878	0.896669	0.806909	0.853486	0.0128001	0.0162681
Lmscaffold214.441	Ubiquitin carboxyl-terminal hydrolase OS=Noccaea caerulescens OX=107243 GN=LE_TR1703_c0_g1_i1_g.4479 PE=3 SV=1	87.957	45.371	17.2	18	14	0.991	0.953	0.942	0.991	1.025	1.033	1.03015	1.06549	1.0738	1.05648	0.0505846	0.0767194
Lmscaffold214.449	BnaA05g20390D protein OS=Brassica napus OX=3708 GN=BnaA05g20390D PE=4 SV=1	19.055	44.803	15.5	3	1	1.07	1.021	1.009	0.947	0.963	0.999	0.916452	0.931935	0.966774	0.938387	0.0579859	0.0901629
Lmscaffold214.464	BnaC03g41600D protein OS=Brassica napus OX=3708 GN=BnaC03g41600D PE=4 SV=1	23.118	10.639	30.3	16	2	1.035	0.986	1.09	0.973	0.917	1.011	0.938284	0.884282	0.974928	0.932498	0.159707	0.327115
Lmscaffold214.514	"mRNA, clone: RTFL01-01-G16 OS=Eutrema halophilum OX=98038 PE=2 SV=1"	65.324	138.68	22.5	20	1	0.948	0.941	1.113	1.041	0.951	1.022	1.04031	0.950366	1.02132	1.004	0.952057	41.1927
Lmscaffold214.52	BnaA07g04780D protein OS=Brassica napus OX=3708 GN=BnaC07g47910D PE=4 SV=1	21.6	17.809	18.1	4	2	1.098	1.053	1.113	0.874	0.907	0.878	0.803309	0.83364	0.806985	0.814645	0.000634735	0.000685195
Lmscaffold214.524	Dynamin-like protein ARC5 OS=Noccaea caerulescens OX=107243 GN=LE_TR3148_c0_g1_i1_g.10406 PE=3 SV=1	87.626	15.455	5	3	3	1.154	1.044	0.998	0.943	0.889	0.981	0.885169	0.834481	0.920839	0.880163	0.0751967	0.123922
Lmscaffold214.526	BnaCnng33870D protein OS=Brassica napus OX=3708 GN=BnaCnng33870D PE=4 SV=1	88.776	3.7351	1.7	2	2	1.076	0.983	1.054	1.001	0.99	0.907	0.964664	0.954064	0.874076	0.930935	0.154135	0.311942
Lmscaffold214.528	Putative beta-D-xylosidase 5 (Fragment) OS=Noccaea caerulescens OX=107243 GN=LE_TR10156_c0_g1_i1_g.34385 PE=4 SV=1	35.47	39.307	32.3	12	2	1.037	1.1	1.001	0.875	0.999	0.996	0.83652	0.955067	0.952199	0.914595	0.148842	0.297257
Lmscaffold214.529	Probable beta-D-xylosidase 5 OS=Arabidopsis thaliana OX=3702 GN=BXL5 PE=2 SV=2	49.837	4.9829	18.9	10	2	0.985	1.024	1.007	1.083	0.782	1.135	1.07725	0.777851	1.12898	0.994695	0.963853	53.7136
Lmscaffold214.53	GR1 OS=Arabidopsis thaliana OX=3702 GN=AXX17_At3g27480 PE=4 SV=1	59.377	2.8753	29.4	23	1	0.996	0.818	1.065	0.994	1.149	0.989	1.03578	1.19729	1.03057	1.08788	0.403695	1.35525
Lmscaffold214.532	BUB3.1 OS=Arabidopsis thaliana OX=3702 GN=AXX17_At3g20840 PE=4 SV=1	37.72	29.739	21.2	8	7	1.076	0.932	0.99	0.99	0.976	1.082	0.99066	0.976651	1.08272	1.01668	0.770687	7.37446
Lmscaffold214.543	Tetratricopeptide repeat-containing protein OS=Arabidopsis lyrata subsp. lyrata OX=81972 GN=ARALYDRAFT_897995 PE=4 SV=1	51.321	5.1102	8.7	4	2	1.017	0.981	0.911	0.989	0.979	1.136	1.01994	1.00963	1.17154	1.06703	0.336244	0.981264
Lmscaffold214.547	D-3-phosphoglycerate dehydrogenase OS=Capsella rubella OX=81985 GN=CARUB_v10015381mg PE=3 SV=1	61.879	8.4479	23.4	16	2	1.132	0.843	1.12	0.879	1.06	0.94	0.852019	1.02746	0.911147	0.93021	0.542676	2.46112
Lmscaffold214.555	Probable cysteine protease RD21C OS=Arabidopsis thaliana OX=3702 GN=RD21C PE=1 SV=1	49.463	7.9357	6.6	2	2	0.997	1.002	1.025	0.972	1.008	1.008	0.964286	1	1	0.988095	0.462287	1.74164
Lmscaffold214.61	Peptidylprolyl isomerase OS=Noccaea caerulescens OX=107243 GN=GA_TR6127_c0_g1_i1_g.20118 PE=4 SV=1	62.594	2.7131	29.4	35	2	0.926	0.883	0.913	1.151	1.056	1.089	1.26855	1.16385	1.20022	1.21087	0.00334384	0.00387317
Lmscaffold215.106	"ATP-dependent Clp protease ATP-binding subunit CLPT2, chloroplastic OS=Arabidopsis thaliana OX=3702 GN=CLPT2 PE=1 SV=1"	25.729	1.8804	12.6	5	1	1.198	1.152	1.41	0.761	0.775	0.707	0.607181	0.618351	0.564096	0.596543	0.00352833	0.00410117
Lmscaffold215.118	Amine oxidase OS=Arabidopsis thaliana OX=3702 GN=At4g12290 PE=2 SV=1	111.35	60.853	10.4	7	7	1.021	1.056	1.087	0.904	0.928	0.979	0.857143	0.879899	0.928255	0.888432	0.0157317	0.0203845
Lmscaffold215.130	SKU5 OS=Arabidopsis thaliana OX=3702 GN=AXX17_At4g13970 PE=4 SV=1	65.564	66.485	23.5	18	3	1.015	1.067	1.036	1.001	1.023	0.949	0.963117	0.984285	0.913085	0.953496	0.143772	0.283715
Lmscaffold215.148	0	9.5994	24.58	40	4	1	0.815	0.869	0.851	1.357	1.059	1.076	1.60592	1.25325	1.27337	1.37751	0.0311466	0.0438672
Lmscaffold215.149	ER membrane protein complex subunit 3 OS=Arabidopsis lyrata subsp. lyrata OX=81972 GN=ARALYDRAFT_911661 PE=3 SV=1	27.939	50.723	16.2	6	4	1.051	1.004	0.978	1.052	0.967	0.945	1.04055	0.956479	0.934718	0.97725	0.587025	2.96966
Lmscaffold215.164	"Putative plastid-lipid-associated protein 1, chloroplastic OS=Noccaea caerulescens OX=107243 GN=MP_TR24496_c0_g1_i1_g.71056 PE=4 SV=1"	34.915	198.65	40.6	29	2	0.871	0.867	0.881	1.109	1.227	1.223	1.27033	1.4055	1.40092	1.35892	0.00129085	0.00142595
Lmscaffold215.165	Pyrophosphate--fructose 6-phosphate 1-phosphotransferase subunit beta OS=Capsella rubella OX=81985 GN=PFP-BETA PE=3 SV=1	52.716	1.3331	17.8	16	1	0.908	1.025	1.014	1.064	1.041	0.964	1.08314	1.05972	0.981337	1.0414	0.444749	1.62716
Lmscaffold215.173	EMB2369 OS=Arabidopsis lyrata subsp. lyrata OX=81972 GN=ARALYDRAFT_490089 PE=3 SV=1	110.9	12.656	13.9	18	4	0.96	1.236	1.22	0.979	0.964	0.901	0.859778	0.846604	0.791276	0.832553	0.108542	0.195628
Lmscaffold215.199	"mRNA, clone: RTFL01-16-O24 OS=Eutrema halophilum OX=98038 PE=2 SV=1"	61.477	115.8	31.7	18	15	0.985	0.978	0.94	1.018	1.061	1.017	1.05202	1.09645	1.05098	1.06648	0.0330996	0.0471421
Lmscaffold215.209	GRXS17 OS=Arabidopsis thaliana OX=3702 GN=AXX17_At4g05280 PE=4 SV=1	53.082	1.2968	16.4	7	1	1.083	0	0	0.919	0	0	0.848569	0	0	0.848569
Lmscaffold215.232	PSII-Q OS=Arabidopsis thaliana OX=3702 GN=AXX17_At4g04980 PE=4 SV=1	24.764	8.1992	44.8	26	2	1.048	0.957	1.08	0.968	0.955	1.018	0.941329	0.928687	0.989951	0.953323	0.312283	0.869449
Lmscaffold215.243	"Adrenodoxin-like protein 1, mitochondrial OS=Arabidopsis thaliana OX=3702 GN=MFDX1 PE=1 SV=1"	21.915	1.7771	6.1	1	1	0.929	1.18	0.813	1.128	1.031	0.938	1.15811	1.05852	0.963039	1.05989	0.655979	4.0836
Lmscaffold215.3	Subtilisin-like protease SBT3.8 OS=Arabidopsis thaliana OX=3702 GN=SBT3.8 PE=3 SV=1	50.395	1.8835	3.2	2	1	0.931	0.986	0.766	1.034	1.089	1.21	1.15617	1.21767	1.35296	1.24227	0.0615554	0.0968809
Lmscaffold215.32	UDP-D-glucose/UDP-D-galactose 4-epimerase 5 OS=Arabidopsis lyrata subsp. lyrata OX=81972 GN=UGE5 PE=3 SV=1	38.638	46.679	27.4	8	4	0.742	0.831	0.843	1.286	1.08	1.252	1.59685	1.34106	1.55464	1.49752	0.00492356	0.00582597
Lmscaffold215.46	V-type proton ATPase subunit E1 OS=Arabidopsis thaliana OX=3702 GN=VHA-E1 PE=1 SV=2	26.121	3.5405	52.6	19	2	1.054	1.104	1.045	0.923	0.907	0.977	0.864502	0.849516	0.91508	0.876366	0.00923548	0.011421
Lmscaffold215.50	Dirigent protein OS=Capsella rubella OX=81985 GN=CARUB_v10002732mg PE=3 SV=1	20.789	5.5009	9.2	1	1	1.051	1.108	1.668	0.301	1.174	0.689	0.235955	0.920303	0.54011	0.565456	0.158452	0.323594
Lmscaffold215.55	"mRNA, clone: RTFL01-05-H19 OS=Eutrema halophilum OX=98038 PE=2 SV=1"	39.695	22.057	36	28	1	0.969	0.962	0.92	0.997	1.05	1.115	1.04911	1.10488	1.17327	1.10908	0.0502204	0.0760676
Lmscaffold215.65	Beta-adaptin-like protein OS=Eutrema salsugineum OX=72664 GN=EUTSA_v10028407mg PE=3 SV=1	95.316	1.1889	20.1	25	1	0.95	1.03	0.936	0.979	1.086	1.032	1.0072	1.11728	1.06173	1.06207	0.229288	0.539966
Lmscaffold215.68	Eukaryotic translation initiation factor 3 subunit A OS=Arabidopsis lyrata subsp. lyrata OX=81972 GN=ARALYDRAFT_489971 PE=3 SV=1	114.21	6.7828	30	30	3	0.926	0.952	0.999	0.957	1.244	0.934	0.997914	1.29718	0.973931	1.08968	0.446551	1.64065
Lmscaffold215.76	Putative phosphoribosylanthranilate transferase OS=Arabidopsis thaliana OX=3702 GN=At4g11610 PE=4 SV=1	62.018	15.826	8.9	11	1	0.843	0.836	0.857	1.165	1.205	1.114	1.37815	1.42547	1.31782	1.37382	0.000306887	0.000324692
Lmscaffold216.102	22.0 kDa heat shock protein OS=Noccaea caerulescens OX=107243 GN=LC_TR11390_c0_g1_i1_g.40046 PE=3 SV=1	21.923	53.466	50.8	21	3	0.579	0.552	0.455	1.363	1.406	1.43	2.57818	2.65952	2.70492	2.64754	3.33065e-05	3.40695e-05
Lmscaffold216.107	SAR1 OS=Arabidopsis thaliana OX=3702 GN=AXX17_At1g34080 PE=4 SV=1	169.91	19.362	2.1	2	2	1.029	1.05	1.02	0.972	0.949	0.992	0.940949	0.918683	0.96031	0.939981	0.0153632	0.0198738
Lmscaffold216.114	E3 ubiquitin-protein ligase OS=Arabidopsis thaliana OX=3702 GN=At1g33490 PE=4 SV=1	17.846	1.3382	5.9	1	1	0.922	0.968	0.92	1.152	0.988	1.069	1.22989	1.0548	1.14128	1.14199	0.0559908	0.086405
Lmscaffold216.116	Protein MOS2 (Fragment) OS=Noccaea caerulescens OX=107243 GN=LC_TR12596_c0_g1_i1_g.44132 PE=4 SV=1	51.49	5.2425	9.6	4	4	0.911	0.905	0.904	1.082	1.084	1.131	1.19338	1.19559	1.24743	1.21213	0.000285377	0.000301339
Lmscaffold216.120	"mRNA, clone: RTFL01-11-D14 OS=Eutrema halophilum OX=98038 PE=2 SV=1"	52.605	8.7165	11	7	2	1.121	1.059	0.937	1.024	0.934	0.937	0.985563	0.898941	0.901829	0.928778	0.295778	0.797055
Lmscaffold216.131	Immune-associated nucleotide-binding protein 3 OS=Arabidopsis thaliana OX=3702 GN=IAN3 PE=3 SV=1	36.193	1.3857	4.9	3	2	1.498	1.365	1.113	0.742	0.699	0.579	0.559859	0.527414	0.436871	0.508048	0.00608039	0.00731158
Lmscaffold216.138	"mRNA, clone: RTFL01-04-P10 OS=Eutrema halophilum OX=98038 PE=2 SV=1"	18.608	2.5156	9.4	3	1	1.055	1.036	1.024	0.938	0.981	0.976	0.903371	0.944783	0.939968	0.929374	0.0108372	0.0135752
Lmscaffold216.150	F23M19.10 OS=Arabidopsis thaliana OX=3702 GN=At1g34220 PE=1 SV=1	67.562	11.785	8.6	6	5	0.741	0.738	0.883	0.971	1.307	1.09	1.23328	1.66003	1.38442	1.42591	0.0374453	0.0540945
Lmscaffold216.162	"Essential protein Yae1, N-terminal OS=Arabidopsis thaliana OX=3702 GN=At1g34570 PE=4 SV=1"	21.287	1.6597	8.5	2	2	1.311	1.05	1.145	0.899	0.79	0.809	0.769253	0.675984	0.692242	0.712493	0.0157168	0.0203614
Lmscaffold216.173	PHI-1 OS=Arabidopsis thaliana OX=3702 GN=AXX17_At1g35810 PE=4 SV=1	33.588	4.4904	8	2	2	0.908	1.012	1.085	0.936	1.116	0.956	0.934443	1.11414	0.954409	1.001	0.990221	222.512
Lmscaffold216.175	14-3-3-like protein GF14 Phi OS=Eutrema salsugineum OX=72664 GN=EUTSA_v10001833mg PE=2 SV=1	30.249	19.478	41	23	1	1.069	1.006	1.083	0.878	0.955	1.017	0.834072	0.90722	0.966118	0.90247	0.0926179	0.159697
Lmscaffold216.179	Oxidoreductase OS=Arabidopsis lyrata subsp. lyrata OX=81972 GN=ARALYDRAFT_473661 PE=3 SV=1	38.005	2.6825	5.1	2	2	1.082	0.972	1.162	0.947	0.907	0.941	0.883396	0.846082	0.877799	0.869092	0.0678279	0.108994
Lmscaffold216.191	Nitrate reductase OS=Arabidopsis lyrata subsp. lyrata OX=81972 GN=ARALYDRAFT_891281 PE=3 SV=1	102.66	17.345	9.1	8	3	1.146	1.147	1.087	0.813	0.835	1.061	0.721598	0.741124	0.941716	0.801479	0.0520296	0.0793255
Lmscaffold216.199	Alkylated DNA repair protein alkB-like protein 8 (Fragment) OS=Noccaea caerulescens OX=107243 GN=GA_TR12459_c0_g1_i1_g.39889 PE=4 SV=1	44.858	7.1594	12.6	4	2	0.989	1.033	1.001	0.986	1.041	0.963	0.978498	1.03308	0.955673	0.989084	0.70049	5.03053
Lmscaffold216.20	"Glycerol-3-phosphate acyltransferase, chloroplastic OS=Arabidopsis lyrata subsp. lyrata OX=81972 GN=ARALYDRAFT_473408 PE=3 SV=1"	50.481	14.168	23.6	10	2	1.117	1.204	1.064	0.884	0.839	0.9	0.783456	0.743575	0.797637	0.774889	0.00473828	0.00558964
Lmscaffold216.201	SFR3 OS=Arabidopsis thaliana OX=3702 GN=AXX17_At1g36920 PE=4 SV=1	252.97	66.15	9.2	22	2	0.931	0.794	1.034	0.946	1.129	1.177	1.02863	1.22762	1.27981	1.17869	0.171993	0.361093
Lmscaffold216.205	"50S ribosomal protein L21, chloroplastic OS=Arabidopsis thaliana OX=3702 GN=RPL21 PE=2 SV=1"	23.537	3.5378	39.5	9	1	0.928	0.942	1.117	0.899	0.958	1.168	0.902913	0.962169	1.17308	1.01272	0.906966	20.8512
Lmscaffold216.206	Annexin OS=Arabidopsis thaliana OX=3702 GN=AXX17_At1g36510 PE=3 SV=1	35.991	141.34	62.1	46	4	1.014	1.001	1.006	1.05	0.95	1.051	1.0427	0.943396	1.04369	1.00993	0.781529	7.82203
Lmscaffold216.217	BnaCnng55180D protein OS=Brassica napus OX=3708 GN=BnaCnng55180D PE=4 SV=1	60.488	6.4614	17.7	11	3	1.203	1.267	1.248	0.796	0.749	0.742	0.642281	0.604357	0.598709	0.615116	4.7691e-05	4.89488e-05
Lmscaffold216.229	Glyceraldehyde-3-phosphate dehydrogenase (Fragment) OS=Noccaea caerulescens OX=107243 GN=LC_TR1824_c0_g1_i1_g.6185 PE=3 SV=1	47.477	323.31	64.9	121	1	1.028	1.032	1.022	1.046	0.982	0.933	1.01817	0.955873	0.908177	0.96074	0.286765	0.761283
Lmscaffold216.236	24 kDa vacuolar protein-like OS=Arabidopsis thaliana OX=3702 GN=At5g20655 PE=2 SV=1	99.805	16.306	9	8	2	1.051	0.996	1.108	0.953	1	0.902	0.906181	0.950872	0.857686	0.904913	0.0804872	0.134713
Lmscaffold216.239	60S ribosomal protein L3-1 (Fragment) OS=Noccaea caerulescens OX=107243 GN=LC_TR12503_c0_g1_i1_g.43754 PE=3 SV=1	44.488	15.668	40.9	22	1	0.942	1.032	0.873	1.024	1.074	1.071	1.07903	1.13172	1.12856	1.1131	0.0926934	0.159946
Lmscaffold216.275	Hemb2 OS=Arabidopsis thaliana OX=3702 GN=AXX17_At1g40290 PE=3 SV=1	41.783	1.4064	2.7	1	1	1.061	0.89	1.001	0.916	1.312	0.826	0.930894	1.33333	0.839431	1.03455	0.839606	11.3567
Lmscaffold216.291	Gamma-glutamylcyclotransferase (Fragment) OS=Noccaea caerulescens OX=107243 GN=GA_TR19281_c6_g1_i1_g.62838 PE=3 SV=1	22.081	16.559	29.1	6	5	1.118	1.023	1.046	0.953	0.914	0.994	0.897082	0.86037	0.935676	0.897709	0.0417571	0.0613154
Lmscaffold216.298	Pre-mRNA-processing protein 40A OS=Arabidopsis thaliana OX=3702 GN=PRP40A PE=1 SV=1	111.83	2.4602	3.1	3	3	0.96	0.995	0.936	0.993	1.11	1.02	1.03044	1.15185	1.05846	1.08025	0.120473	0.224569
Lmscaffold216.328	RD21A OS=Arabidopsis thaliana OX=3702 GN=AXX17_At1g41130 PE=3 SV=1	51.162	68.863	16.5	14	2	1.009	0.972	1.144	1.03	0.99	0.921	0.9888	0.9504	0.88416	0.94112	0.372973	1.17829
Lmscaffold216.331	WPP domain-containing protein 2 OS=Arabidopsis thaliana OX=3702 GN=WPP2 PE=1 SV=1	19.622	8.0435	22.7	7	1	1.085	0.933	1.057	0.866	0.909	1.156	0.844878	0.886829	1.1278	0.953171	0.661581	4.1858
Lmscaffold216.349	BnaC06g00070D protein OS=Brassica napus OX=3708 GN=BnaC06g00070D PE=4 SV=1	26.232	68.706	48.1	18	6	1.009	0.988	0.987	1.01	1.015	0.949	1.01542	1.02044	0.954088	0.996649	0.888882	17.1522
Lmscaffold216.36	Zinc finger CCCH domain-containing protein 12 OS=Arabidopsis thaliana OX=3702 GN=At1g32360 PE=2 SV=1	39.742	2.9084	7.8	2	2	0.793	0.774	0.848	0.814	1.638	1.141	1.01118	2.03478	1.41739	1.48778	0.177974	0.377402
Lmscaffold216.363	Serpin-ZX OS=Noccaea caerulescens OX=107243 GN=LC_TR5595_c0_g1_i1_g.19403 PE=3 SV=1	42.672	74.658	35.8	17	2	1.014	1.169	0.985	1.005	0.943	0.898	0.951705	0.892992	0.850379	0.898359	0.174003	0.366638
Lmscaffold216.395	"50S ribosomal protein L18, chloroplastic OS=Noccaea caerulescens OX=107243 GN=LC_TR9986_c0_g1_i1_g.35025 PE=3 SV=1"	18.773	78.139	44.7	18	1	1.117	0.922	1.147	0.951	0.941	0.93	0.89548	0.886064	0.875706	0.88575	0.161702	0.332373
Lmscaffold216.399	Protein argonaute 1 OS=Noccaea caerulescens OX=107243 GN=GA_TR4088_c0_g1_i1_g.14316 PE=3 SV=1	132.32	8.259	13.6	20	2	0.885	0.814	1.197	0.86	1.083	1.172	0.890884	1.12189	1.21409	1.07562	0.651593	3.98158
Lmscaffold216.400	"Bifunctional D-cysteine desulfhydrase/1-aminocyclopropane-1-carboxylate deaminase, mitochondrial (Fragment) OS=Noccaea caerulescens OX=107243 GN=LE_TR19867_c0_g1_i1_g.63656 PE=4 SV=1"	40.312	1.7093	28.1	19	1	1.097	0.925	0.979	0.941	1.029	1.038	0.940686	1.02866	1.03765	1.00233	0.970582	63.7837
Lmscaffold216.416	T1N15.24 OS=Arabidopsis lyrata subsp. lyrata OX=81972 GN=ARALYDRAFT_314295 PE=4 SV=1	39.984	17.8	8.3	4	2	1.039	0.988	1.021	1.018	1.033	0.912	1.00197	1.01673	0.897638	0.972113	0.526622	2.29565
Lmscaffold216.419	HON5 OS=Arabidopsis thaliana OX=3702 GN=AXX17_At1g42740 PE=4 SV=1	48.662	55.277	12.6	8	2	0.983	0.961	0.999	1.072	1.032	0.967	1.09276	1.05199	0.985729	1.04349	0.259724	0.65552
Lmscaffold216.421	Lysine histidine transporter-like 1 OS=Arabidopsis thaliana OX=3702 GN=At1g48640 PE=3 SV=2	138.07	23.507	10.2	18	2	1.132	1.174	1.031	0.808	0.792	1.068	0.726401	0.712017	0.960144	0.799521	0.0874177	0.148815
Lmscaffold216.424	BnaA08g03050D protein OS=Brassica napus OX=3708 GN=BnaA08g03050D PE=4 SV=1	10.216	2.2961	22.7	3	1	1.097	0.888	0.989	0.974	1.103	0.956	0.982515	1.11264	0.964358	1.01984	0.808718	9.04258
Lmscaffold216.435	Signal recognition particle 54 kDa protein OS=Capsella rubella OX=81985 GN=CARUB_v10008947mg PE=3 SV=1	54.936	34.245	20.8	10	2	0.987	1.137	1.044	0.978	0.893	0.975	0.926136	0.845644	0.923295	0.898359	0.107129	0.192434
Lmscaffold216.439	F27J15.26 OS=Arabidopsis thaliana OX=3702 GN=F27K7.14 PE=4 SV=1	64.954	5.0801	7.3	4	3	0.958	1.069	0.993	0.988	1.04	0.966	0.981457	1.03311	0.959603	0.991391	0.836792	11.103
Lmscaffold216.476	Phosphatidylinositol 4-kinase alpha 1 OS=Noccaea caerulescens OX=107243 GN=LC_TR6808_c1_g1_i1_g.23012 PE=3 SV=1	221.6	2.5953	0.9	2	2	1.029	0.967	0.98	1.031	1.013	0.993	1.03931	1.02117	1.00101	1.0205	0.404456	1.35977
Lmscaffold216.497	ARP protein OS=Arabidopsis thaliana OX=3702 GN=NQR PE=2 SV=1	67.616	1.949	7.8	5	1	1.001	1.008	1.012	1.09	1.019	0.886	1.08242	1.01192	0.879841	0.991394	0.891913	17.4524
Lmscaffold216.529	Alanine--tRNA ligase OS=Brassica napus OX=3708 GN=BnaA08g02200D PE=3 SV=1	112.21	3.1529	32.1	45	2	1.095	1.091	1.123	0.877	0.931	0.89	0.795104	0.844062	0.80689	0.815352	0.000441129	0.000471087
Lmscaffold216.540	Prolyl oligopeptidase family protein OS=Arabidopsis thaliana OX=3702 GN=At1g50380 PE=4 SV=1	88.857	59.491	17.9	13	7	0.991	0.981	1.025	0.937	1.017	1.024	0.937938	1.01802	1.02503	0.99366	0.847711	12.0023
Lmscaffold216.550	Carboxynorspermidine synthase OS=Noccaea caerulescens OX=107243 GN=MP_TR10979_c0_g1_i1_g.33121 PE=4 SV=1	46.821	4.485	6.5	3	1	0.74	0.711	0.815	1.376	1.231	1.154	1.82171	1.62974	1.5278	1.65975	0.00229649	0.00260416
Lmscaffold216.558	At1g50570 OS=Arabidopsis thaliana OX=3702 GN=At1g50570 PE=2 SV=1	73.608	2.7053	2.5	3	2	1.199	0.908	1.072	0.907	0.995	0.923	0.85593	0.938975	0.871029	0.888644	0.25316	0.628032
Lmscaffold216.607	Photosystem II 5 kD protein OS=Arabidopsis lyrata subsp. lyrata OX=81972 GN=ARALYDRAFT_892108 PE=4 SV=1	11.52	9.5717	11.3	3	1	1.034	0.988	1.025	1.022	0.993	0.952	1.00624	0.977683	0.937315	0.973745	0.341187	1.00368
Lmscaffold216.621	Multiple C2 and transmembrane domain-containing protein 1 OS=Noccaea caerulescens OX=107243 GN=GA_TR15855_c7_g1_i1_g.49096 PE=4 SV=1	66.136	13.891	14.4	9	5	1.053	0.969	1.031	0.948	0.986	1.023	0.931543	0.968883	1.00524	0.968556	0.389502	1.27264
Lmscaffold216.626	Protein MANNAN SYNTHESIS-RELATED 2 OS=Arabidopsis thaliana OX=3702 GN=MSR2 PE=2 SV=1	46.579	2.6896	8.1	3	3	1.01	0.993	1.172	0.996	0.889	0.8	0.941102	0.84	0.755906	0.845669	0.112026	0.203966
Lmscaffold216.632	Serine/threonine-protein phosphatase 2A 55 kDa regulatory subunit B OS=Arabidopsis thaliana OX=3702 GN=B ALPHA PE=1 SV=1	56.79	13.165	10.4	7	5	0.939	0.949	1.015	1.103	0.993	1.009	1.13986	1.02618	1.04271	1.06958	0.182358	0.390144
Lmscaffold216.637	BnaC06g04900D protein OS=Brassica napus OX=3708 GN=BnaC06g04900D PE=4 SV=1	104.34	3.6499	2.6	3	3	0.921	0.886	0.957	1.167	0.992	1.096	1.26664	1.0767	1.18958	1.17764	0.0404613	0.0590516
Lmscaffold216.648	"Probable mitochondrial-processing peptidase subunit alpha-1, mitochondrial OS=Arabidopsis thaliana OX=3702 GN=At1g51980 PE=1 SV=1"	119.21	323.31	38	88	20	1.023	1.044	0.986	0.978	0.991	0.977	0.961022	0.973796	0.960039	0.964953	0.111826	0.20339
Lmscaffold216.649	Nitrile-specifier protein 4 OS=Noccaea caerulescens OX=107243 GN=LC_TR7242_c0_g1_i1_g.24247 PE=4 SV=1	26.39	6.5915	9.9	2	2	1.106	1.135	1.319	0.869	0.769	0.811	0.732303	0.648034	0.683427	0.687921	0.00701959	0.00852335
Lmscaffold216.650	Jacalin lectin family protein OS=Arabidopsis lyrata subsp. lyrata OX=81972 GN=ARALYDRAFT_474325 PE=4 SV=1	52.861	13.914	5.9	2	1	1.088	0.969	1.072	0.837	0.921	1.12	0.802493	0.88303	1.07383	0.919783	0.413756	1.41982
Lmscaffold216.658	TRZ3 OS=Arabidopsis thaliana OX=3702 GN=AXX17_At1g46440 PE=3 SV=1	93.154	3.0874	2.6	2	2	1.057	0.887	0.937	1.092	1.052	0.988	1.13711	1.09545	1.02881	1.08712	0.228087	0.53569
Lmscaffold216.665	Protein disulfide isomerase-like 1-5 OS=Arabidopsis thaliana OX=3702 GN=PDIL1-5 PE=2 SV=1	59.899	99.116	26.7	16	4	1.073	0.624	0.983	1.163	1.191	1.019	1.30187	1.33321	1.14067	1.25858	0.19151	0.416632
Lmscaffold216.679	Beta-glucosidase 1 OS=Arabidopsis lyrata subsp. lyrata OX=81972 GN=ARALYDRAFT_474364 PE=3 SV=1	60.287	323.31	38.3	73	1	1.189	1.101	1.022	0.919	0.907	0.826	0.832428	0.821558	0.748188	0.800725	0.0175162	0.0229313
Lmscaffold216.68	"Starch synthase, chloroplastic/amyloplastic OS=Capsella rubella OX=81985 GN=CARUB_v10008624mg PE=3 SV=1"	68.651	16.704	16.2	9	8	1.098	1.279	1.177	0.775	0.821	0.833	0.654192	0.693022	0.703151	0.683455	0.00246728	0.00280972
Lmscaffold216.686	Pre-mRNA-processing-splicing factor 8 OS=Noccaea caerulescens OX=107243 GN=LE_TR13861_c0_g1_i1_g.44522 PE=4 SV=1	298.8	21.659	5.5	13	12	0.975	1.047	1.029	1.054	0.948	1.014	1.03638	0.932153	0.99705	0.988528	0.772562	7.45383
Lmscaffold216.692	Signal peptidase I OS=Arabidopsis thaliana OX=3702 GN=AXX17_At1g46890 PE=3 SV=1	20.121	12.328	25	7	6	1.021	1.015	0.992	0.999	1.026	1.022	0.989762	1.01651	1.01255	1.00627	0.631127	3.60659
Lmscaffold216.697	Is a member of the PF|00364 Biotin-requiring enzymes family OS=Arabidopsis thaliana OX=3702 GN=At1g52670 PE=2 SV=1	29.672	1.9701	7	2	2	1.054	1.029	1.012	0.97	0.952	0.995	0.940226	0.922779	0.964459	0.942488	0.0272332	0.03773
Lmscaffold216.7	Phosphoribulokinase OS=Eutrema salsugineum OX=72664 GN=EUTSA_v10007801mg PE=3 SV=1	44.731	323.31	58.9	67	1	1.129	1.086	1.074	0.885	0.914	0.921	0.807236	0.833688	0.840073	0.826999	0.00069063	0.000748317
Lmscaffold216.703	Transducin family protein OS=Arabidopsis lyrata subsp. lyrata OX=81972 GN=ARALYDRAFT_474398 PE=4 SV=1	38.04	53.018	39.4	16	1	1.019	0.851	0.847	1.165	1.088	1.046	1.28635	1.20132	1.15495	1.21421	0.0434222	0.0642342
Lmscaffold216.705	Caffeoylshikimate esterase (Fragment) OS=Noccaea caerulescens OX=107243 GN=LE_TR11178_c0_g1_i1_g.36984 PE=4 SV=1	37.505	11.124	15.6	9	2	1.109	1.018	0.934	0.977	0.998	0.974	0.95753	0.978112	0.95459	0.963411	0.505459	2.09835
Lmscaffold216.712	2-oxoglutarate (2OG) and Fe(II)-dependent oxygenase superfamily protein OS=Arabidopsis thaliana OX=3702 GN=At1g52820 PE=4 SV=1	49.528	19.562	11	4	3	1.042	1.267	1.236	0.936	0.837	0.694	0.792102	0.708322	0.587306	0.69591	0.0224946	0.0304267
Lmscaffold216.756	Protein DJ-1 homolog B OS=Arabidopsis thaliana OX=3702 GN=DJ1B PE=1 SV=1	46.83	17.097	31.9	20	2	0.974	0.912	0.878	1.106	1.077	1.068	1.20043	1.16896	1.15919	1.17619	0.00589188	0.00706418
Lmscaffold216.766	Probable LRR receptor-like serine/threonine-protein kinase At1g53430 OS=Arabidopsis thaliana OX=3702 GN=At1g53430 PE=1 SV=1	114.79	59.287	13.2	11	10	1.072	1.143	1.095	0.902	0.865	0.915	0.817523	0.783988	0.829305	0.810272	0.00124084	0.00136789
Lmscaffold216.778	"Persulfide dioxygenase ETHE1-like protein, mitochondrial OS=Noccaea caerulescens OX=107243 GN=GA_TR8275_c2_g1_i1_g.26815 PE=4 SV=1"	31.892	57.994	31.5	14	1	1.073	1.105	0.9	1.002	0.958	0.974	0.976608	0.933723	0.949318	0.953216	0.500963	2.05761
Lmscaffold216.808	Thiocyanate forming protein OS=Lepidium sativum OX=33125 PE=2 SV=1	37.686	181.48	47.6	35	18	1.19	1.152	1.151	0.838	0.837	0.84	0.719725	0.718866	0.721443	0.720011	1.44103e-05	1.46564e-05
Lmscaffold216.809	"ATP synthase subunit alpha, chloroplastic OS=Bunias orientalis OX=358661 GN=atpA PE=3 SV=1"	28.469	126.1	28.4	41	5	0.974	1.028	1	0.998	0.961	0.973	0.997335	0.96036	0.972352	0.976682	0.28725	0.763444
Lmscaffold216.810	BnaC03g78270D protein OS=Brassica napus OX=3708 GN=BnaC03g78270D PE=3 SV=1	17.179	62.79	45.4	8	5	0.483	0.453	0.48	1.548	1.432	1.538	3.27966	3.0339	3.25847	3.19068	1.12138e-05	1.13788e-05
Lmscaffold216.827	Acetyltransferase component of pyruvate dehydrogenase complex OS=Arabidopsis thaliana OX=3702 GN=AXX17_At1g48680 PE=3 SV=1	59.472	301.75	38.8	29	4	0.99	0.969	0.925	1.042	1.086	1.001	1.08391	1.12968	1.04126	1.08495	0.0585925	0.0912895
Lmscaffold216.838	DEAD-box ATP-dependent RNA helicase 20 (Fragment) OS=Noccaea caerulescens OX=107243 GN=LC_TR2976_c0_g1_i1_g.11805 PE=3 SV=1	73.043	39.957	21.8	14	2	0.928	0.841	0.804	1.148	1.129	1.168	1.33852	1.31636	1.36183	1.3389	0.00163926	0.0018291
Lmscaffold216.849	BnaC06g41560D protein OS=Brassica napus OX=3708 GN=BnaC06g41560D PE=4 SV=1	18.202	3.9138	27.8	4	2	1.191	1.199	1.152	0.781	0.839	0.841	0.661491	0.710615	0.712309	0.694805	0.000123412	0.000128312
Lmscaffold216.853	Mediator of RNA polymerase II transcription subunit 13 OS=Brassica oleracea var. oleracea OX=109376 PE=3 SV=1	286.9	2.3292	1.4	5	3	0.982	1.002	1.024	0.989	1.031	0.985	0.98637	1.02826	0.98238	0.999003	0.960688	51.4781
Lmscaffold216.865	BnaC06g10950D protein OS=Brassica napus OX=3708 GN=BnaC06g10950D PE=4 SV=1	37.863	140.85	54.8	21	1	1.227	1.057	0.84	0.896	0.959	1.024	0.860435	0.920935	0.983355	0.921575	0.526726	2.29898
Lmscaffold216.866	BnaC06g10960D protein OS=Brassica napus OX=3708 GN=BnaC06g10960D PE=3 SV=1	63.485	20.345	54.3	103	2	0.9	0.758	0.897	1.148	1.113	1.201	1.34795	1.30685	1.41018	1.35499	0.00478833	0.00565539
Lmscaffold216.871	Nuclear pore complex protein NUP214 OS=Arabidopsis thaliana OX=3702 GN=NUP214 PE=1 SV=1	194.74	6.6642	2.5	4	4	1.011	0.936	0.981	1.028	1.019	1.038	1.05328	1.04406	1.06352	1.05362	0.08038	0.134501
Lmscaffold216.901	"Pentatricopeptide repeat-containing protein At1g55890, mitochondrial OS=Arabidopsis thaliana OX=3702 GN=At1g55890 PE=1 SV=1"	42.981	6.0208	7.8	3	3	1.012	1.011	1.053	1.002	0.952	0.984	0.977243	0.928479	0.959688	0.955137	0.0843082	0.142477
Lmscaffold216.915	Obg-like ATPase 1 OS=Capsella rubella OX=81985 GN=CARUB_v10011750mg PE=3 SV=1	45.861	16.066	35.3	17	1	1.147	1.02	1.322	0.829	0.819	0.87	0.712812	0.704213	0.748065	0.721697	0.0219696	0.0296188
Lmscaffold216.916	"mRNA, clone: RTFL01-01-M18 OS=Eutrema halophilum OX=98038 PE=2 SV=1"	94.038	323.31	51.2	127	1	0.972	0.968	0.871	1.065	1.111	1.027	1.13661	1.1857	1.09605	1.13945	0.033285	0.0474643
Lmscaffold216.921	Nucleolar protein 56 OS=Noccaea caerulescens OX=107243 GN=LC_TR12416_c0_g1_i1_g.43357 PE=4 SV=1	58.749	2.3964	17	10	2	1.04	0.994	1.02	0.979	0.946	1.033	0.96169	0.929273	1.01473	0.968566	0.326458	0.937003
Lmscaffold216.933	Abc transporter family protein OS=Arabidopsis lyrata subsp. lyrata OX=81972 GN=ARALYDRAFT_337713 PE=4 SV=1	139.7	6.8935	2.8	3	3	1.04	0.972	1.16	0.874	0.978	0.984	0.826608	0.924968	0.930643	0.894073	0.162656	0.334731
Lmscaffold219.111	Putative mediator of RNA polymerase II transcription subunit 37e OS=Noccaea caerulescens OX=107243 GN=LC_TR13509_c0_g1_i1_g.46852 PE=3 SV=1	71.327	323.31	57.2	136	5	0.83	0.903	0.819	1.222	1.216	1.085	1.43652	1.42947	1.27547	1.38049	0.00336674	0.00390228
Lmscaffold219.112	HSP70-1 OS=Arabidopsis thaliana OX=3702 GN=AXX17_At5g01630 PE=3 SV=1	66.056	323.31	53.9	139	1	0.976	0.905	0.841	1.086	1.163	1.008	1.19691	1.28178	1.11095	1.19655	0.0397511	0.0579059
Lmscaffold219.114	THO complex subunit 4B OS=Noccaea caerulescens OX=107243 GN=LC_TR14037_c0_g1_i1_g.48419 PE=4 SV=1	30.442	110.68	32.5	17	8	0.957	0.996	0.985	1.05	0.985	1.012	1.07216	1.00579	1.03336	1.0371	0.176141	0.372157
Lmscaffold219.129	Protein MODIFIER OF SNC1 11 OS=Arabidopsis thaliana OX=3702 GN=MOS11 PE=1 SV=1	22.964	100.81	41	7	3	0.889	1.094	0.943	0.969	1.087	0.936	0.993506	1.11449	0.959672	1.02256	0.78816	8.13381
Lmscaffold219.136	"Isocitrate dehydrogenase [NAD] subunit, mitochondrial OS=Eutrema salsugineum OX=72664 GN=EUTSA_v10013851mg PE=3 SV=1"	38.91	12.312	31.1	13	2	0.986	1.07	0.939	1.004	0.955	1.059	1.00568	0.956594	1.06077	1.00768	0.882505	15.9676
Lmscaffold219.147	DnaJ protein P58IPK homolog OS=Arabidopsis thaliana OX=3702 GN=P58IPK PE=1 SV=1	53.764	47.795	17.8	9	1	0.92	0.61	1.139	1.064	0.867	1.415	1.19595	0.974522	1.59048	1.25365	0.366652	1.1392
Lmscaffold219.163	Putative 60S ribosomal protein OS=Arabidopsis thaliana OX=3702 GN=At5g02870/F9G14_180 PE=2 SV=1	44.844	229.84	41.5	27	2	1.11	1.087	1.106	0.878	0.917	0.91	0.797457	0.832879	0.826521	0.818952	0.000139119	0.000144923
Lmscaffold219.171	Histidyl-tRNA synthetase 1 OS=Arabidopsis lyrata subsp. lyrata OX=81972 GN=ATHRS1 PE=3 SV=1	52.178	26.765	13.8	6	6	0.97	0.977	1.021	1.014	1.024	0.979	1.02493	1.03504	0.989555	1.01651	0.480086	1.88836
Lmscaffold219.181	Exocyst subunit Exo70 family protein OS=Arabidopsis thaliana OX=3702 GN=AXX17_At5g02810 PE=3 SV=1	72.282	9.9255	9.4	6	6	1.023	1.031	1.045	0.97	0.989	0.963	0.939013	0.957406	0.932236	0.942885	0.0042554	0.00499631
Lmscaffold219.189	ATMDAR2 OS=Arabidopsis thaliana OX=3702 GN=AXX17_At5g02950 PE=4 SV=1	47.308	2.6232	26	16	1	1.243	0.988	0.959	0.828	1.047	0.936	0.778683	0.984639	0.880251	0.881191	0.315426	0.885632
Lmscaffold219.202	DNAJ heat shock N-terminal domain-containing protein OS=Arabidopsis thaliana OX=3702 GN=MHF15.7 PE=2 SV=1	29.933	5.5633	8.9	2	2	1.162	0.85	0.992	0.859	1.034	1.108	0.857856	1.03262	1.10652	0.999001	0.993565	346.059
Lmscaffold219.218	"Signal recognition particle 54 kDa protein, chloroplastic OS=Noccaea caerulescens OX=107243 GN=GA_TR21116_c0_g1_i1_g.70112 PE=3 SV=1"	61.799	179.31	41.1	32	2	1.044	1.089	1.016	0.894	1.059	0.908	0.851699	1.00889	0.865037	0.908542	0.167081	0.347221
Lmscaffold219.269	BnaA03g01310D protein OS=Brassica napus OX=3708 GN=BnaA03g01310D PE=4 SV=1	32.633	3.5668	8.9	3	2	1.061	0.984	1.037	0.87	1.114	0.941	0.846853	1.08436	0.915964	0.949059	0.528657	2.32196
Lmscaffold219.285	Aspartyl aminopeptidase OS=Arabidopsis thaliana OX=3702 GN=T1E3_70 PE=3 SV=1	92.309	3.9769	15.7	10	2	0.859	0.906	1.195	1.033	1.01	1.014	1.04696	1.02365	1.0277	1.03277	0.774091	7.51019
Lmscaffold219.286	Putative aspartyl aminopeptidase OS=Noccaea caerulescens OX=107243 GN=MP_TR4375_c0_g1_i1_g.11480 PE=3 SV=1	57.186	8.5355	14.1	9	2	0.844	0.925	0.848	1.05	1.126	1.128	1.20367	1.29079	1.29308	1.26251	0.00339385	0.00393567
Lmscaffold219.287	PHX21 OS=Arabidopsis thaliana OX=3702 GN=AXX17_At5g04130 PE=3 SV=1	92.018	1.8058	2	2	2	1.033	1.057	1.05	0.938	1.013	0.919	0.896178	0.967834	0.878025	0.914013	0.0382555	0.0553914
Lmscaffold219.288	ACT domain-containing protein ACR12 OS=Noccaea caerulescens OX=107243 GN=LC_TR15988_c0_g1_i1_g.54892 PE=4 SV=1	33.127	60.666	22.3	14	2	0.979	0.982	0.977	1.038	1.046	1.021	1.0599	1.06807	1.04255	1.05684	0.00177024	0.00198065
Lmscaffold219.289	BnaA03g01410D protein OS=Brassica napus OX=3708 GN=BnaA03g01410D PE=4 SV=1	10.353	3.0906	10	2	2	0.941	0.904	1.06	1.006	1.083	1.02	1.0389	1.11842	1.05336	1.07022	0.266349	0.67938
Lmscaffold219.308	SUVH1 OS=Arabidopsis thaliana OX=3702 GN=AXX17_At5g04400 PE=4 SV=1	72.303	1.4824	2.8	2	2	1.112	1.211	1.023	0.974	0.835	0.857	0.873282	0.748655	0.76838	0.796772	0.030829	0.0433236
Lmscaffold219.315	BnaCnng13090D protein OS=Brassica napus OX=3708 GN=BnaCnng13090D PE=4 SV=1	10.447	8.6222	17.7	1	1	1.014	1.029	1.079	0.978	1.004	0.908	0.939782	0.964766	0.872518	0.925689	0.0900981	0.154245
Lmscaffold219.317	Coatomer subunit delta OS=Eutrema salsugineum OX=72664 GN=EUTSA_v10013243mg PE=3 SV=1	57.96	195.11	34.6	25	2	1.082	1.025	1.037	0.944	0.971	0.951	0.900763	0.926527	0.907443	0.911578	0.00839505	0.0103085
Lmscaffold219.322	Single-stranded nucleic acid binding R3H protein OS=Arabidopsis thaliana OX=3702 GN=MUG13.4 PE=2 SV=1	36.088	9.2837	11.3	3	3	0.759	0.908	0.707	1.292	1.267	1.092	1.63269	1.6011	1.37995	1.53791	0.00811902	0.00993799
Lmscaffold219.34	"Chlorophyll a-b binding protein, chloroplastic OS=Capsella rubella OX=81985 GN=CARUB_v10002918mg PE=3 SV=1"	30.027	25.338	24	25	1	0.953	1.05	1.038	0.94	0.965	0.952	0.927327	0.951989	0.939165	0.939494	0.122252	0.228926
Lmscaffold219.86	AT5g02160 OS=Arabidopsis thaliana OX=3702 GN=At5g02160 PE=2 SV=1	13.666	55.618	23.7	12	3	1.012	1.015	1.059	0.967	0.989	1.015	0.940052	0.961439	0.986714	0.962735	0.135874	0.263209
Lmscaffold219.92	BnaA10g27260D protein OS=Brassica napus OX=3708 GN=BnaA10g27260D PE=4 SV=1	27.296	45.115	38.7	14	3	0.913	0.951	0.952	1.12	1.113	1.051	1.19318	1.18572	1.11967	1.16619	0.00356756	0.00414954
Lmscaffold219.97	E3 ubiquitin-protein ligase UBR2 (Fragment) OS=Noccaea caerulescens OX=107243 GN=MP_TR26794_c5_g1_i1_g.79451 PE=4 SV=1	224.27	17.994	1.3	2	2	0.909	0.927	1.005	1.194	0.949	1.036	1.26082	1.00211	1.09398	1.11897	0.219805	0.506168
Lmscaffold22.102	Binding protein OS=Arabidopsis lyrata subsp. lyrata OX=81972 GN=ARALYDRAFT_485837 PE=4 SV=1	45.715	9.123	33	19	3	0.904	0.805	0.909	1.117	1.097	1.032	1.27998	1.25707	1.18258	1.23988	0.00788951	0.0096452
Lmscaffold22.110	"Hydrolase, hydrolyzing O-glycosyl compounds OS=Arabidopsis lyrata subsp. lyrata OX=81972 GN=ARALYDRAFT_485844 PE=3 SV=1"	148.73	11.696	4.5	6	2	0.958	1.02	1.041	0.99	0.994	1.012	0.983769	0.987744	1.00563	0.992382	0.781284	7.79717
Lmscaffold22.155	RING-type E3 ubiquitin transferase OS=Arabidopsis lyrata subsp. lyrata OX=81972 GN=ARALYDRAFT_906899 PE=4 SV=1	69.284	4.6093	5.9	3	3	0.802	0.757	0.872	1.141	1.129	1.318	1.40806	1.39325	1.62649	1.47594	0.00520253	0.00617601
Lmscaffold22.170	Chloroplast phosphoribosylformylglycinamidine cyclo-ligase OS=Arabidopsis lyrata subsp. lyrata OX=81972 GN=ARALYDRAFT_324031 PE=3 SV=1	41.088	2.689	14	5	1	1.071	1.094	1.001	0.92	0.942	0.982	0.871762	0.892609	0.930512	0.898294	0.0322953	0.0457813
Lmscaffold22.30	Probable proteasome inhibitor OS=Arabidopsis thaliana OX=3702 GN=At3g53970 PE=1 SV=1	32.199	100	33.1	9	4	0.822	0.907	0.823	1.113	1.16	1.247	1.30839	1.36364	1.46591	1.37931	0.00261302	0.00298594
Lmscaffold22.32	Universal stress protein family protein OS=Arabidopsis lyrata subsp. lyrata OX=81972 GN=ARALYDRAFT_906797 PE=4 SV=1	18.161	-2	34.6	10	1	0.987	1.046	0.921	1.019	1.019	1.022	1.03487	1.03487	1.03791	1.03588	0.383319	1.23563
Lmscaffold22.40	"Diaminopimelate epimerase, chloroplastic OS=Arabidopsis thaliana OX=3702 GN=DAPF PE=1 SV=1"	39.24	4.4011	41	19	2	1.128	0.979	1.099	0.879	0.787	1.135	0.82252	0.736432	1.06207	0.873674	0.300649	0.819374
Lmscaffold22.47	RSZ32 OS=Arabidopsis thaliana OX=3702 GN=AXX17_At3g47890 PE=4 SV=1	31.794	2.7716	4.2	1	1	0.991	0.938	1.03	0.963	1.007	1.083	0.976343	1.02095	1.09801	1.03177	0.516052	2.19732
Lmscaffold22.51	CP29 OS=Arabidopsis thaliana OX=3702 GN=AXX17_At3g47850 PE=4 SV=1	35.004	1.6826	18.2	13	1	1.625	1.339	1.3	0.625	0.566	0.535	0.439728	0.398218	0.376407	0.404784	0.00132626	0.00146693
Lmscaffold22.6	Putative ADP-ribosylation factor GTPase-activating protein AGD6 OS=Noccaea caerulescens OX=107243 GN=LC_TR13082_c0_g1_i1_g.45422 PE=4 SV=1	54.52	3.2577	9.1	7	3	1.094	0.961	1.04	1.052	0.903	0.962	1.01971	0.875283	0.932472	0.942488	0.364414	1.12672
Lmscaffold22.80	PfkB-type carbohydrate kinase family protein OS=Arabidopsis lyrata subsp. lyrata OX=81972 GN=ARALYDRAFT_485806 PE=4 SV=1	54.874	2.9656	13.8	6	1	0.838	1.278	0.905	0.949	0.684	1.365	0.942403	0.679245	1.35551	0.992387	0.976132	81.9246
Lmscaffold22.82	Uncoupling protein 1 OS=Brassica juncea OX=3707 GN=UCP1 PE=2 SV=1	32.718	2.6406	29.8	18	1	0.933	0.932	0.95	1.056	1.087	1.058	1.1254	1.15844	1.12753	1.13712	0.000375162	0.000398867
Lmscaffold22.84	Ataxin-3-like protein OS=Noccaea caerulescens OX=107243 GN=GA_TR4741_c0_g1_i1_g.15779 PE=4 SV=1	30.959	5.1938	4.9	1	1	1	0.944	1.096	0.961	0.899	1.112	0.948355	0.887171	1.09737	0.977632	0.783848	7.98287
Lmscaffold22.9	60S ribosomal protein L36 OS=Brassica oleracea var. oleracea OX=109376 GN=106299069 PE=3 SV=1	12.71	1.1549	33	9	1	0.899	1.057	0.926	1.003	1.083	1.047	1.04407	1.12734	1.08987	1.08709	0.19621	0.430083
Lmscaffold22.98	ATVAMP727 OS=Arabidopsis lyrata subsp. lyrata OX=81972 GN=ARALYDRAFT_906838 PE=3 SV=1	39.426	5.2101	11.7	4	1	1.046	0.927	0.837	1.274	0.895	1.041	1.36014	0.955516	1.11139	1.14235	0.3492	1.04221
Lmscaffold221.22	Leucine-rich repeat receptor-like protein kinase (Fragment) OS=Arabidopsis thaliana OX=3702 GN=LRR-RLK PE=2 SV=1	71.941	9.939	7.4	5	5	1.108	1.004	1.014	0.947	0.927	1.008	0.908829	0.889635	0.96737	0.921945	0.119074	0.221252
Lmscaffold221.55	Proteasome subunit alpha type OS=Arabidopsis thaliana OX=3702 GN=AXX17_At2g22920 PE=3 SV=1	27.405	59.996	45	19	11	0.986	0.944	0.953	1.046	1.046	1.026	1.08845	1.08845	1.06764	1.08151	0.00554778	0.0066129
Lmscaffold221.58	OCP11 OS=Arabidopsis thaliana OX=3702 GN=AXX17_At2g22950 PE=4 SV=1	100.8	13.683	14.6	20	1	0.98	1.128	0.935	0.909	1.073	0.987	0.896155	1.05784	0.973053	0.975682	0.759084	6.93025
Lmscaffold2225.11	BnaA01g23420D protein OS=Brassica napus OX=3708 GN=BnaA01g23420D PE=4 SV=1	80.211	2.717	7.4	4	1	0.976	1.008	1.136	0.835	0.834	1.221	0.802885	0.801923	1.17404	0.926282	0.607606	3.24584
Lmscaffold2225.12	"Ubiquinone biosynthesis monooxygenase COQ6, mitochondrial OS=Brassica rapa subsp. pekinensis OX=51351 GN=COQ6 PE=3 SV=1"	124.58	7.9526	4.3	8	5	0.922	1.022	1.002	0.962	1.064	0.993	0.979633	1.0835	1.0112	1.02478	0.601304	3.15889
Lmscaffold2225.2	BnaCnng69590D protein OS=Brassica napus OX=3708 GN=BnaCnng69590D PE=4 SV=1	7.5353	8.6828	35.2	4	2	0.961	0.842	0.813	1.045	1.292	1.059	1.19839	1.48165	1.21445	1.29817	0.0475549	0.0713938
Lmscaffold2225.26	Adenosylhomocysteinase OS=Eutrema salsugineum OX=72664 GN=EUTSA_v10002505mg PE=3 SV=1	53.423	1.4778	51.8	43	1	1.181	0.764	0.726	0.886	1.374	1.07	0.995133	1.54324	1.2018	1.24672	0.341521	1.00636
Lmscaffold2225.33	Leucine-rich repeat family protein OS=Arabidopsis lyrata subsp. lyrata OX=81972 GN=ARALYDRAFT_479890 PE=3 SV=1	94.362	16.437	9.4	6	5	1.207	1.092	0.946	0.931	0.825	0.922	0.860709	0.762712	0.852388	0.82527	0.0845282	0.142953
Lmscaffold2225.40	S1 RNA-binding domain-containing protein OS=Arabidopsis lyrata subsp. lyrata OX=81972 GN=ARALYDRAFT_479886 PE=4 SV=1	42.625	49.338	18.3	9	2	0.996	1.06	1.085	0.917	0.991	0.963	0.875836	0.946514	0.919771	0.91404	0.057955	0.0900948
Lmscaffold2225.9	Glutathione reductase OS=Eutrema salsugineum OX=72664 GN=EUTSA_v10002792mg PE=3 SV=1	52.543	1.3436	14.5	12	1	0.988	0.95	0.947	1.05	1.012	1.067	1.09185	1.05234	1.10953	1.08458	0.0177765	0.0233028
Lmscaffold223.102	Galactokinase OS=Noccaea caerulescens OX=107243 GN=MP_TR17937_c0_g1_i1_g.51288 PE=4 SV=1	54.358	21.04	20.2	13	3	0.847	1.07	1.056	1.045	0.983	1.017	1.05449	0.991927	1.02624	1.02422	0.762889	7.05748
Lmscaffold223.109	Peptidyl-prolyl cis-trans isomerase OS=Eutrema salsugineum OX=72664 GN=EUTSA_v10021435mg PE=3 SV=1	26.765	21.922	27.5	6	1	0.937	1.174	0.811	0.986	1.124	0.981	1.01232	1.154	1.00719	1.05784	0.653359	4.03484
Lmscaffold223.117	Importin subunit alpha OS=Arabidopsis lyrata subsp. lyrata OX=81972 GN=ARALYDRAFT_477986 PE=3 SV=1	59.393	4.8352	20.1	13	1	1.016	0.921	1.02	0.943	1.168	0.94	0.956713	1.18498	0.953669	1.03179	0.722273	5.57182
Lmscaffold223.163	BnaC03g34430D protein OS=Brassica napus OX=3708 GN=BnaC03g34430D PE=4 SV=1	117.02	16.634	6.9	7	6	0.868	0.937	0.864	1.113	1.097	0.972	1.25103	1.23305	1.09254	1.19221	0.027594	0.0382908
Lmscaffold223.188	At3g05625 OS=Arabidopsis thaliana OX=3702 GN=At3g05625 PE=1 SV=1	28.692	2.8209	7.1	2	1	1.3	1.042	1.031	0.877	0.874	0.879	0.780018	0.77735	0.781797	0.779721	0.0479494	0.0720637
Lmscaffold223.199	26S protease regulatory subunit 6A-like protein A OS=Noccaea caerulescens OX=107243 GN=GA_TR18490_c0_g1_i1_g.59174 PE=3 SV=1	84.295	12.428	30.3	33	1	0.795	1.057	0.997	1.009	1.123	1.038	1.06248	1.18252	1.09302	1.11267	0.282873	0.745833
Lmscaffold223.207	Acyl-CoA-binding domain-containing protein 4 OS=Noccaea caerulescens OX=107243 GN=LC_TR8228_c0_g1_i1_g.28792 PE=4 SV=1	72.877	46.626	25.2	21	2	0.89	1.393	0.999	0.953	0.911	0.871	0.871115	0.832724	0.796161	0.833333	0.303597	0.830985
Lmscaffold223.215	Protein YIPF OS=Eutrema salsugineum OX=72664 GN=EUTSA_v10021283mg PE=3 SV=1	54.341	52.972	5.8	3	2	0.967	0.904	0.939	1.088	1.152	1.124	1.16157	1.22989	1.2	1.19715	0.00207125	0.00233506
Lmscaffold223.246	Cysteine synthase OS=Arabidopsis lyrata subsp. lyrata OX=81972 GN=ARALYDRAFT_896550 PE=3 SV=1	34.386	1.4774	27.8	15	2	0.822	0.939	1.043	1.085	1.127	1.005	1.16084	1.20578	1.07525	1.14729	0.133093	0.256396
Lmscaffold223.248	Transcription regulator OS=Arabidopsis lyrata subsp. lyrata OX=81972 GN=ARALYDRAFT_477768 PE=4 SV=1	48.431	3.7805	11.3	5	2	0.928	0.965	0.955	1.051	1.094	1.022	1.10709	1.15239	1.07654	1.11201	0.0108625	0.0136119
Lmscaffold223.253	DNA damage-repair/toleration protein DRT102 OS=Arabidopsis thaliana OX=3702 GN=DRT102 PE=1 SV=2	33.647	77.799	38.5	11	4	0.923	0.928	0.906	1.021	1.056	1.075	1.11099	1.14908	1.16975	1.14327	0.001551	0.00172455
Lmscaffold223.254	Zeta-carotene desaturase OS=Capsella rubella OX=81985 GN=CARUB_v10013363mg PE=3 SV=1	61.92	28.039	16.6	7	2	1.064	1.03	0.994	1.049	0.916	0.96	1.01911	0.889896	0.932642	0.947215	0.284761	0.752808
Lmscaffold223.267	SWP OS=Arabidopsis thaliana OX=3702 GN=AXX17_At3g04210 PE=4 SV=1	185.47	4.4372	2.6	4	4	0.898	0.942	0.96	1.051	1.067	1.057	1.12607	1.14321	1.1325	1.13393	0.00276171	0.00316885
Lmscaffold223.271	BnaC03g33890D protein OS=Brassica napus OX=3708 GN=BnaC03g33890D PE=4 SV=1	15.561	26.733	64.5	16	1	0.879	0.906	1.014	1.182	1.053	0.986	1.26688	1.12862	1.05681	1.15077	0.117785	0.218041
Lmscaffold223.273	Ankyrin repeat family protein OS=Arabidopsis thaliana OX=3702 GN=TPR10 PE=2 SV=1	49.218	129.16	22.7	10	1	0.881	0.881	0.904	1.236	1.111	1.009	1.39085	1.25019	1.13541	1.25881	0.0253466	0.0347704
Lmscaffold223.281	BnaC03g33820D protein OS=Brassica napus OX=3708 GN=BnaC03g33820D PE=4 SV=1	54.384	86.903	23.7	12	9	0.998	1.074	1.009	0.938	0.952	1.003	0.91334	0.926972	0.976631	0.938981	0.112141	0.204335
Lmscaffold223.294	"Rubisco accumulation factor 1.2, chloroplastic OS=Arabidopsis thaliana OX=3702 GN=RAF1.2 PE=1 SV=1"	83.091	15.552	7	6	1	1.062	1.163	1.135	0.942	0.823	0.886	0.841071	0.734821	0.791071	0.788988	0.00664149	0.00802926
Lmscaffold223.295	Probable low-specificity L-threonine aldolase 2 OS=Arabidopsis thaliana OX=3702 GN=THA2 PE=1 SV=1	38.191	12.305	18.1	5	5	1.008	0.899	1.001	1.042	0.974	1.058	1.07497	1.00481	1.09147	1.05708	0.273535	0.708872
Lmscaffold223.314	Li-tolerant lipase 1 OS=Arabidopsis lyrata subsp. lyrata OX=81972 GN=ATLTL1 PE=3 SV=1	25.932	65.049	9	1	1	1.047	1.13	1.295	0.846	0.815	0.876	0.730991	0.704205	0.756912	0.730703	0.0141844	0.0181934
Lmscaffold223.324	Glyceraldehyde-3-phosphate dehydrogenase OS=Capsella rubella OX=81985 GN=CARUB_v10013953mg PE=3 SV=1	31.556	323.31	75.6	54	2	0.951	1.033	0.955	1.001	1.108	1.023	1.02178	1.131	1.04423	1.06567	0.201655	0.445945
Lmscaffold223.328	ATAPY1 OS=Arabidopsis thaliana OX=3702 GN=AXX17_At3g03490 PE=3 SV=1	51.258	7.1439	11.3	5	3	1.074	1.084	1.041	1.002	0.879	0.936	0.939669	0.82432	0.877774	0.880588	0.02817	0.0391916
Lmscaffold223.337	T-complex protein 1 subunit theta OS=Arabidopsis thaliana OX=3702 GN=CCT8 PE=1 SV=1	58.94	305.45	41.4	32	1	1.018	0.897	0.935	1.019	1.094	1.048	1.07263	1.15158	1.10316	1.10912	0.0685111	0.110423
Lmscaffold223.342	AT3G03890 protein OS=Arabidopsis thaliana OX=3702 GN=At3g03890 PE=2 SV=1	35.3	6.1799	13	8	5	0.972	0.982	0.966	1.044	1.029	1.021	1.0726	1.05719	1.04897	1.05959	0.00210725	0.00237718
Lmscaffold223.363	"Polyribonucleotide nucleotidyltransferase 1, chloroplastic OS=Arabidopsis thaliana OX=3702 GN=PNP1 PE=1 SV=1"	97.547	5.4435	17.6	20	2	0.992	0.973	1.006	1.004	0.988	1.05	1.0138	0.997644	1.06025	1.0239	0.32074	0.910833
Lmscaffold223.371	GLUC OS=Arabidopsis thaliana OX=3702 GN=AXX17_At3g03000 PE=3 SV=1	59.91	33.365	19.6	13	2	0.827	0.826	0.827	1.213	1.173	1.156	1.46734	1.41895	1.39839	1.42823	3.06867e-05	3.13713e-05
Lmscaffold223.375	Putative ribosomal protein S2 OS=Arabidopsis thaliana OX=3702 GN=At3g03600 PE=2 SV=1	24.833	5.0573	13.7	3	3	0.953	1.01	1.126	0.991	0.922	1.012	0.962447	0.895435	0.982842	0.946908	0.397099	1.31724
Lmscaffold223.382	NPC3 OS=Arabidopsis thaliana OX=3702 GN=AXX17_At3g02880 PE=4 SV=1	52.557	17.135	12.2	6	5	1.025	1.061	1.066	0.986	0.941	0.95	0.938452	0.895622	0.904188	0.912754	0.00828025	0.0101585
Lmscaffold223.390	Cytochrome P450 89A9 OS=Arabidopsis thaliana OX=3702 GN=CYP89A9 PE=2 SV=1	94.788	6.1633	6.1	6	4	1.007	0.987	0.986	1.02	0.969	1.032	1.02685	0.975503	1.03893	1.01376	0.541254	2.44829
Lmscaffold223.408	Universal stress protein A-like protein OS=Noccaea caerulescens OX=107243 GN=LE_TR9489_c1_g1_i1_g.32053 PE=4 SV=1	18.222	37.08	34.1	7	6	0.75	0.78	0.797	1.235	1.184	1.263	1.59218	1.52643	1.62828	1.58229	7.37264e-05	7.60856e-05
Lmscaffold223.423	ADP-ribosylation factor B1C OS=Arabidopsis thaliana OX=3702 GN=ADP-ribosylation factor B1C PE=2 SV=1	19.255	4.0547	15.2	2	1	0.956	0.91	0.964	1.027	1.134	1.023	1.08869	1.20212	1.08445	1.12509	0.0421447	0.061989
Lmscaffold223.428	NADP-dependent alkenal double bond reductase P1 (Fragment) OS=Noccaea caerulescens OX=107243 GN=LC_TR7713_c0_g1_i1_g.27191 PE=4 SV=1	37.873	2.5027	20.1	9	1	0.854	1.335	0.939	1.065	0.847	0.983	1.02142	0.81234	0.942775	0.925512	0.655257	4.07547
Lmscaffold223.454	At3g02860 OS=Arabidopsis thaliana OX=3702 GN=At3g02860 PE=1 SV=1	35.386	1.6251	3.8	1	1	0.845	0.969	0.963	1.066	1.05	1.124	1.1516	1.13432	1.21426	1.16673	0.0288351	0.0401892
Lmscaffold223.457	ZFN1 OS=Arabidopsis thaliana OX=3702 GN=AXX17_At3g02100 PE=4 SV=1	43.146	10.836	20.6	8	2	1.11	0.712	1.278	0.931	1.113	0.863	0.900968	1.0771	0.835161	0.937742	0.743807	6.33418
Lmscaffold223.461	BnaC03g60210D protein OS=Brassica napus OX=3708 GN=BnaC03g60210D PE=4 SV=1	29.688	7.1247	12.5	3	3	1.064	0.924	1.032	0.953	1.039	0.997	0.946689	1.03212	0.990397	0.989735	0.84358	11.6827
Lmscaffold223.465	Cathepsin K (Fragment) OS=Noccaea caerulescens OX=107243 GN=MP_TR4716_c0_g1_i1_g.12531 PE=3 SV=1	55.295	2.1074	3.1	2	2	0.946	1.137	1.051	0.97	0.884	1.028	0.928526	0.846203	0.984046	0.919592	0.292052	0.782475
Lmscaffold223.469	"Histidine--tRNA ligase, cytoplasmic OS=Arabidopsis thaliana OX=3702 GN=At3g02760 PE=2 SV=1"	92.563	2.3483	21.9	17	2	1.029	1.146	0.997	1.079	0.947	0.79	1.02049	0.895649	0.747163	0.887768	0.279802	0.734124
Lmscaffold223.47	PPPDE putative thiol peptidase family protein OS=Arabidopsis thaliana OX=3702 GN=T1B9.26 PE=2 SV=1	28.638	2.9534	22.3	6	1	0.723	0.891	0.834	1.229	1.002	1.347	1.50613	1.22794	1.65074	1.4616	0.0287079	0.0399959
Lmscaffold223.473	BnaCnng05870D protein OS=Brassica napus OX=3708 GN=BnaCnng05870D PE=4 SV=1	41.438	68.622	13.7	9	5	0.985	0.949	0.96	1.035	1.033	1.06	1.07291	1.07084	1.09883	1.08086	0.00475605	0.00561252
Lmscaffold223.479	Tyrosine--tRNA ligase OS=Arabidopsis lyrata subsp. lyrata OX=81972 GN=ARALYDRAFT_477507 PE=3 SV=1	56.681	43.42	21.5	11	4	0.998	0.976	1.048	0.964	1.043	0.951	0.956982	1.03541	0.944077	0.978822	0.583106	2.92014
Lmscaffold223.492	T-complex protein 1 subunit zeta 1 OS=Noccaea caerulescens OX=107243 GN=GA_TR5680_c0_g1_i1_g.18692 PE=3 SV=1	58.924	53.461	32.7	28	2	0.979	0.986	1.009	1.033	0.96	1.049	1.04203	0.968393	1.05817	1.02286	0.476017	1.86184
Lmscaffold223.493	Regulator of chromosome condensation (RCC1) family protein OS=Arabidopsis thaliana OX=3702 GN=At3g02510 PE=2 SV=1	71.85	2.2007	11.2	16	1	0.862	0.988	0.893	1.126	1.015	1.136	1.2315	1.1101	1.24244	1.19468	0.0304237	0.0426937
Lmscaffold223.509	"6-phosphogluconate dehydrogenase, decarboxylating OS=Capsella rubella OX=81985 GN=CARUB_v10013557mg PE=3 SV=1"	53.545	255.13	43.6	32	1	0.99	1.03	0.994	1.042	0.975	0.982	1.03716	0.970471	0.977439	0.995023	0.849919	12.2325
Lmscaffold223.52	UGT80A2 OS=Arabidopsis thaliana OX=3702 GN=AXX17_At3g06920 PE=4 SV=1	69.581	41.695	9.2	4	1	1.261	0.954	0.972	0.849	0.774	1.193	0.799184	0.728585	1.123	0.88359	0.490019	1.96402
Lmscaffold223.521	RGP1 OS=Arabidopsis thaliana OX=3702 GN=AXX17_At3g01420 PE=4 SV=1	40.627	20.948	53.8	37	1	0.869	0.706	0.913	1.125	1.213	1.192	1.35651	1.46262	1.4373	1.41881	0.00706298	0.00857903
Lmscaffold223.524	Eukaryotic translation initiation factor 3 subunit M OS=Arabis alpina OX=50452 GN=AALP_AA3G014500 PE=3 SV=1	46.945	4.7976	23.4	10	2	1.044	1.015	0.948	0.929	0.969	1.046	0.926837	0.966744	1.04357	0.979049	0.662099	4.20053
Lmscaffold223.532	Carboxypeptidase OS=Eutrema salsugineum OX=72664 GN=EUTSA_v10020652mg PE=3 SV=1	52.824	7.6876	8.4	4	4	1.153	1.124	1.13	0.858	0.854	0.872	0.755503	0.751981	0.767831	0.758439	1.22138e-05	1.24098e-05
Lmscaffold223.534	MPPBETA OS=Arabidopsis thaliana OX=3702 GN=AXX17_At3g01260 PE=3 SV=1	59.065	323.31	49.9	57	1	1.05	0.905	1.054	1.062	0.955	0.988	1.05882	0.952144	0.985045	0.998671	0.98286	124.484
Lmscaffold223.541	Lysine-tRNA ligase OS=Arabidopsis thaliana OX=3702 GN=At3g01060 PE=1 SV=1	49.47	3.6704	6.8	4	3	1.076	0.936	1.124	1.001	0.893	0.981	0.957589	0.854273	0.938457	0.916773	0.254378	0.633083
Lmscaffold223.546	"Cystathionine gamma-synthase 1, chloroplastic OS=Noccaea caerulescens OX=107243 GN=MP_TR19669_c0_g1_i1_g.56137 PE=3 SV=1"	59.907	39.755	16.2	9	4	1.156	1.079	1.088	0.932	0.844	0.908	0.841408	0.761962	0.819741	0.807704	0.00399787	0.00468132
Lmscaffold223.547	ATP synthase E chain OS=Arabidopsis thaliana OX=3702 GN=At5g15320 PE=2 SV=1	5.5325	16.875	34	1	1	1.09	0.906	0.916	0.87	1.064	1.16	0.896291	1.09615	1.19505	1.0625	0.59143	3.02934
Lmscaffold223.563	VDAC1 OS=Arabidopsis thaliana OX=3702 GN=AXX17_At3g00320 PE=4 SV=1	29.525	1.3113	31.5	17	1	0.984	1.071	0.901	1.056	0.929	1.074	1.07172	0.942828	1.08999	1.03484	0.635412	3.67326
Lmscaffold223.574	V-type proton ATPase subunit G OS=Capsella rubella OX=81985 GN=CARUB_v10014969mg PE=3 SV=1	12.313	6.1109	77.3	16	2	1.07	1.006	1.023	1.022	1.009	0.958	0.989351	0.976767	0.927396	0.964505	0.251045	0.620795
Lmscaffold223.579	"Photosynthetic NDH subunit of lumenal location 3, chloroplastic OS=Arabidopsis thaliana OX=3702 GN=PNSL3 PE=1 SV=1"	24.787	4.702	19.5	6	2	0.965	1.083	1.035	0.978	0.96	0.993	0.95167	0.934155	0.966267	0.950697	0.22737	0.53257
Lmscaffold223.583	CYP38 OS=Arabidopsis thaliana OX=3702 GN=AXX17_At3g00580 PE=4 SV=1	55.281	288.79	37.7	26	1	1.002	1.015	1.059	0.97	0.969	0.997	0.946034	0.945059	0.972367	0.954486	0.0752442	0.12403
Lmscaffold223.59	PDE320 OS=Arabidopsis lyrata subsp. lyrata OX=81972 GN=ARALYDRAFT_896845 PE=4 SV=1	53.176	2.5836	4.1	2	2	1.056	0.88	1.016	0.868	1.07	1.117	0.882114	1.0874	1.13516	1.03489	0.731038	5.8199
Lmscaffold223.600	At3g01660 OS=Arabidopsis thaliana OX=3702 GN=At3g01660 PE=2 SV=1	31.651	2.175	4.8	1	1	0.963	0.929	1.046	0.885	1.272	0.914	0.903676	1.29884	0.933288	1.04527	0.748787	6.52006
Lmscaffold223.601	SEOR2 OS=Arabidopsis thaliana OX=3702 GN=AXX17_At3g00800 PE=4 SV=1	174.43	4.472	18.1	41	3	0.892	1.209	1.17	1.02	0.928	0.799	0.935494	0.851116	0.732803	0.839804	0.21485	0.489899
Lmscaffold223.615	Ribulose-phosphate 3-epimerase OS=Arabidopsis thaliana OX=3702 GN=At3g01850 PE=2 SV=1	24.35	1.7037	7.5	2	1	1.04	1.041	0.89	1.065	1.067	0.911	1.0754	1.07742	0.919892	1.02423	0.755681	6.75747
Lmscaffold223.622	SOX OS=Arabidopsis thaliana OX=3702 GN=At3g01910 PE=2 SV=1	43.261	33.538	29	12	4	1.054	0.867	0.899	1.078	1.035	1.058	1.14681	1.10106	1.12553	1.12447	0.118683	0.220173
Lmscaffold223.71	Dihydrolipoamide acetyltransferase component of pyruvate dehydrogenase complex OS=Noccaea caerulescens OX=107243 GN=MP_TR395_c0_g1_i1_g.1138 PE=3 SV=1	37.471	7.9596	14.7	5	1	0.975	0.867	1.044	1.076	1.009	1.044	1.1185	1.04886	1.08524	1.0842	0.214957	0.490306
Lmscaffold223.87	EMB2750 OS=Arabidopsis lyrata subsp. lyrata OX=81972 GN=ARALYDRAFT_896759 PE=4 SV=1	55.32	13.065	8.8	3	3	1.068	1.084	1.038	0.897	0.966	0.955	0.843574	0.908464	0.898119	0.883386	0.0080327	0.00982887
Lmscaffold223.96	SFR2 OS=Arabidopsis thaliana OX=3702 GN=AXX17_At3g06300 PE=3 SV=1	71.342	24.493	17.8	13	2	0.947	1.034	1.053	1.063	0.987	0.933	1.05109	0.975939	0.922544	0.983191	0.750319	6.56624
Lmscaffold224.19	F1F0-ATPase inhibitor protein OS=Arabidopsis lyrata subsp. lyrata OX=81972 GN=ARALYDRAFT_901754 PE=4 SV=1	11.981	129.57	45.6	6	3	1.158	0.916	1.038	0.938	1.006	0.89	0.904242	0.969794	0.857969	0.910668	0.298081	0.807009
Lmscaffold224.2	Cyclin-dependent kinases regulatory subunit OS=Eutrema salsugineum OX=72664 GN=EUTSA_v10017487mg PE=3 SV=1	10.918	4.4819	27.8	4	3	1	1.098	0.998	0.986	0.912	1.02	0.955426	0.883721	0.988372	0.942506	0.265641	0.677079
Lmscaffold224.23	"Putative oxidoreductase, chloroplastic OS=Noccaea caerulescens OX=107243 GN=LE_TR18852_c0_g1_i1_g.60488 PE=4 SV=1"	42.606	38.86	24.5	9	6	1.075	1.109	1.085	0.882	0.923	0.914	0.809422	0.847048	0.838789	0.831753	0.00033248	0.000352413
Lmscaffold224.25	BnaA04g15980D protein OS=Brassica napus OX=3708 GN=BnaA04g15980D PE=3 SV=1	11.493	4.6451	38.1	8	2	0.781	0.85	0.84	1.143	1.232	1.145	1.3877	1.49575	1.39013	1.42452	0.000655739	0.000708858
Lmscaffold224.30	Aldo/keto reductase family protein OS=Arabidopsis lyrata subsp. lyrata OX=81972 GN=ARALYDRAFT_901763 PE=4 SV=1	43.443	120.43	32.7	16	5	1.102	1.022	1.098	0.699	0.88	0.964	0.650838	0.819367	0.897579	0.789261	0.0515565	0.0784668
Lmscaffold224.39	Sec23/sec24 transport family protein OS=Arabidopsis lyrata subsp. lyrata OX=81972 GN=ARALYDRAFT_481646 PE=4 SV=1	82.589	9.3428	6.2	5	4	1.043	1.085	0.957	1.042	0.958	0.929	1.01329	0.931605	0.903404	0.949433	0.36276	1.11567
Lmscaffold224.60	F-box protein At2g27310 OS=Arabidopsis thaliana OX=3702 GN=At2g27310 PE=2 SV=1	56.548	16.661	5.2	3	1	1.114	0.834	0.771	1.169	1.015	1.111	1.28981	1.1199	1.22582	1.21184	0.169109	0.352487
Lmscaffold225.13	DNA-directed RNA polymerase subunit beta OS=Arabidopsis pedemontana OX=412662 GN=rpoB PE=3 SV=1	36.807	4.9232	6	2	2	1.118	1.12	1.119	0.905	0.858	0.888	0.808758	0.766756	0.793566	0.789693	6.83958e-05	7.05426e-05
Lmscaffold225.19	BnaC05g37500D protein OS=Brassica napus OX=3708 GN=BnaC05g37500D PE=3 SV=1	57.522	18.374	10.6	6	2	1.038	1.085	0.831	1.023	1.119	0.917	1.03893	1.13643	0.93128	1.03555	0.737555	6.05874
Lmscaffold225.38	MFP1 OS=Arabidopsis thaliana OX=3702 GN=AXX17_At3g16790 PE=4 SV=1	81.86	175.18	34.4	45	15	1.027	1.039	1.021	0.99	0.962	0.956	0.962099	0.934888	0.929057	0.942015	0.00706463	0.00858252
Lmscaffold2304.15	26S proteasome regulatory subunit 4-like protein A (Fragment) OS=Noccaea caerulescens OX=107243 GN=GA_TR5353_c0_g1_i1_g.17212 PE=3 SV=1	70.984	2.4083	29.4	25	1	1.053	1.083	1.007	0.893	0.985	0.989	0.85237	0.940185	0.944003	0.912186	0.0744954	0.122535
Lmscaffold2304.8	50S ribosomal protein L4 OS=Arabidopsis thaliana OX=3702 PE=2 SV=1	33.343	1.9391	12.3	5	1	0.864	1.04	1.244	0.873	0.933	1.059	0.831957	0.889136	1.00921	0.910102	0.484935	1.92922
Lmscaffold231.103	tRNA synthetase class I (C) family protein OS=Arabidopsis lyrata subsp. lyrata OX=81972 GN=ARALYDRAFT_494092 PE=3 SV=1	58.158	29.205	21.3	13	4	1.032	1.08	1.061	0.95	0.984	0.904	0.898204	0.93035	0.854712	0.894422	0.0145293	0.0186943
Lmscaffold231.115	APE1 OS=Arabidopsis thaliana OX=3702 GN=APE1 PE=1 SV=1	31.511	27.081	42.7	17	1	1.032	0.999	0.929	1.199	0.925	0.936	1.2152	0.9375	0.948649	1.03378	0.742258	6.23711
Lmscaffold231.130	14-3-3-like protein GF14 psi OS=Noccaea caerulescens OX=107243 GN=GA_TR4601_c0_g1_i1_g.15519 PE=3 SV=1	29.181	24.314	42.5	24	1	0.881	1.099	0.972	0.953	1.083	1.028	0.968496	1.10061	1.04472	1.03794	0.638634	3.73842
Lmscaffold231.134	Ribulose bisphosphate carboxylase small chain OS=Brassica oleracea var. oleracea OX=109376 GN=106341726 PE=3 SV=1	20.265	83.604	61.3	128	2	1.186	1.046	0.957	0.918	0.943	0.918	0.863594	0.887112	0.863594	0.871433	0.111621	0.202963
Lmscaffold231.171	TCH2 OS=Arabidopsis thaliana OX=3702 GN=AXX17_At5g34910 PE=4 SV=1	17.462	3.1253	7	1	1	0.985	1.014	0.89	0.995	1.182	0.947	1.03323	1.22741	0.983385	1.08134	0.387618	1.26116
Lmscaffold231.174	DIP2 OS=Arabidopsis thaliana OX=3702 GN=AXX17_At5g34850 PE=4 SV=1	34.384	15.812	24.9	12	1	0.915	0.967	1.058	1.017	0.953	1.106	1.03776	0.972449	1.12857	1.04626	0.498301	2.03707
Lmscaffold231.178	"15.7 kDa heat shock protein, peroxisomal OS=Noccaea caerulescens OX=107243 GN=MP_TR19635_c0_g1_i1_g.56058 PE=3 SV=1"	15.628	20.15	56.2	8	4	0.468	0.516	0.45	1.575	1.499	1.529	3.29498	3.13598	3.19874	3.2099	3.68235e-06	3.71758e-06
Lmscaffold231.193	Glycosyl hydrolase family 18 protein OS=Arabidopsis lyrata subsp. lyrata OX=81972 GN=ARALYDRAFT_329582 PE=3 SV=1	40.303	2.8465	2.7	1	1	1.048	1.089	1.029	1.011	0.962	0.874	0.957991	0.91156	0.828174	0.899242	0.0722258	0.117911
Lmscaffold231.194	EMB1467 OS=Arabidopsis thaliana OX=3702 GN=AXX17_At5g34690 PE=3 SV=1	81.163	273.3	31.9	31	1	1.072	1.064	1.056	0.845	1.014	0.955	0.794173	0.953008	0.897556	0.881579	0.0644328	0.102475
Lmscaffold231.203	Pre-mRNA-splicing factor 38B OS=Noccaea caerulescens OX=107243 GN=MP_TR5803_c0_g1_i1_g.16239 PE=4 SV=1	73.429	1.7707	5.2	6	1	1.01	0.941	0.883	1.097	1	1.084	1.16126	1.05857	1.14749	1.12244	0.0722247	0.117881
Lmscaffold231.31	"Protease Do-like 8, chloroplastic OS=Noccaea caerulescens OX=107243 GN=LC_TR1284_c1_g1_i1_g.4358 PE=4 SV=1"	42.911	2.1355	2.8	2	1	1.246	1.142	1.109	0.832	0.884	0.79	0.713755	0.758364	0.677724	0.716614	0.00260658	0.00297809
Lmscaffold231.38	RPL5A OS=Arabidopsis thaliana OX=3702 GN=AXX17_At3g27470 PE=1 SV=1	34.692	24.871	27.6	14	3	1.081	1.176	1.061	0.903	0.825	0.874	0.816456	0.745931	0.790235	0.784207	0.00479498	0.00566517
Lmscaffold231.53	TLD-domain containing nucleolar protein OS=Arabidopsis thaliana OX=3702 GN=MIJ24.8 PE=4 SV=1	60.257	45.49	17.5	13	2	0.973	1.096	1.132	0.952	0.898	0.962	0.892221	0.841612	0.901593	0.878475	0.0674947	0.108384
Lmscaffold231.57	BnaC04g31650D protein OS=Brassica napus OX=3708 GN=BnaC04g31650D PE=4 SV=1	48.674	20.786	25.2	10	5	0.893	0.936	0.968	1.111	1.061	1.032	1.19163	1.13801	1.1069	1.14551	0.012841	0.016335
Lmscaffold232.21	NIG OS=Arabidopsis thaliana OX=3702 GN=AXX17_At4g15140 PE=1 SV=1	65.758	13.895	7.4	7	4	1.017	1.017	1.005	0.978	0.976	0.942	0.965449	0.963475	0.929911	0.952945	0.0181374	0.0238432
Lmscaffold232.5	Putative triglyceride lipase OS=Arabidopsis thaliana OX=3702 GN=At4g13550 PE=4 SV=1	97.667	9.5562	12.7	9	3	0.926	0.911	1.008	1.095	0.994	1.082	1.15466	1.04815	1.14095	1.11459	0.0679828	0.109369
Lmscaffold234.108	Pre-mRNA-processing factor 17 OS=Noccaea caerulescens OX=107243 GN=MP_TR10311_c0_g1_i1_g.31457 PE=4 SV=1	64.909	2.5356	17.5	10	1	1.103	1.178	1.052	0.855	0.843	0.976	0.769577	0.758776	0.878488	0.80228	0.0172742	0.0225764
Lmscaffold234.116	EMB2004 OS=Arabidopsis lyrata subsp. lyrata OX=81972 GN=ARALYDRAFT_471164 PE=4 SV=1	64.763	102.21	18.5	11	2	0.995	1.027	1.027	0.987	1.034	0.943	0.971138	1.01738	0.927845	0.972122	0.374257	1.18611
Lmscaffold234.13	Heat shock 70 kDa protein 16 OS=Arabidopsis thaliana OX=3702 GN=HSP70-16 PE=2 SV=1	85.297	3.0688	7.6	6	2	0.985	0.896	0.999	1.119	0.951	1.065	1.16563	0.990625	1.10938	1.08854	0.223726	0.519666
Lmscaffold234.134	Nuclear pore complex protein NUP98A OS=Noccaea caerulescens OX=107243 GN=LE_TR21519_c0_g1_i1_g.69202 PE=4 SV=1	105.61	12.647	7.3	8	2	1.164	1.011	1.007	0.916	0.988	0.922	0.863608	0.93149	0.869265	0.888121	0.104024	0.184854
Lmscaffold234.142	NADPH-dependent pterin aldehyde reductase (Fragment) OS=Noccaea caerulescens OX=107243 GN=LC_TR13697_c0_g1_i1_g.47612 PE=3 SV=1	25.282	2.603	3.7	1	1	1.044	1.077	0.779	1.041	0.992	1.081	1.0769	1.02621	1.11828	1.07379	0.506036	2.10325
Lmscaffold234.146	Glutamine-rich protein23 OS=Arabidopsis lyrata subsp. lyrata OX=81972 GN=GRP23 PE=4 SV=1	97.243	6.7309	5.9	5	5	0.97	0.897	0.983	1.06	1.074	1.035	1.11579	1.13053	1.08947	1.11193	0.0216784	0.0291416
Lmscaffold234.180	RNA-binding (RRM/RBD/RNP motifs) family protein OS=Arabidopsis thaliana OX=3702 GN=At1g17640 PE=4 SV=1	40.106	1.2155	4.1	2	2	1.012	1.088	1.01	0.841	1.129	0.927	0.811254	1.08907	0.894212	0.931511	0.470314	1.81106
Lmscaffold234.184	Serine/threonine-protein phosphatase 2A 55 kDa regulatory subunit B OS=Brassica oleracea var. oleracea OX=109376 GN=106328666 PE=3 SV=1	41.037	4.8899	22.6	11	4	0.949	0.99	1	0.868	1.08	0.979	0.886016	1.10242	0.999319	0.995917	0.952555	41.9968
Lmscaffold234.185	Charged multivesicular body protein 1 OS=Noccaea caerulescens OX=107243 GN=LE_TR9319_c0_g1_i1_g.31601 PE=3 SV=1	21.315	3.1637	13.1	3	3	0.911	0.891	0.941	1.079	1.03	1.165	1.18009	1.1265	1.27415	1.19358	0.01359	0.0173639
Lmscaffold234.19	Pectinesterase OS=Lepidium sativum OX=33125 PE=2 SV=1	58.677	8.0078	10.4	8	4	0.941	0.989	1.109	0.956	0.97	0.954	0.943731	0.957552	0.941757	0.94768	0.350727	1.05082
Lmscaffold234.199	BnaA06g12090D protein OS=Brassica napus OX=3708 GN=BnaA06g12090D PE=4 SV=1	41.057	1.8992	8.5	8	1	0.815	0.662	0.711	1.324	1.231	1.28	1.81536	1.68784	1.75503	1.75274	0.000472571	0.000505517
Lmscaffold234.3	ATP-dependent Clp protease proteolytic subunit OS=Noccaea caerulescens OX=107243 GN=LE_TR19926_c0_g1_i1_g.63816 PE=3 SV=1	30.055	55.418	28.2	12	6	1.028	1.002	1.029	1.002	1.017	0.936	0.982674	0.997385	0.917947	0.966002	0.259445	0.654342
Lmscaffold234.43	AT1G11360 protein OS=Arabidopsis thaliana OX=3702 GN=At1g11360 PE=1 SV=1	27.012	24.078	15	4	2	1	0.902	0.965	1.085	0.994	1.069	1.13533	1.04011	1.11859	1.09801	0.0797974	0.133174
Lmscaffold234.79	BnaA08g25520D protein OS=Brassica napus OX=3708 GN=BnaA08g25520D PE=3 SV=1	34.722	90.342	27.2	9	2	0.917	0.986	0.939	1.022	1.15	1.001	1.07882	1.21393	1.05665	1.11647	0.0956761	0.166287
Lmscaffold234.89	Eukaryotic translation initiation factor 3 subunit H OS=Brassica rapa subsp. pekinensis OX=51351 PE=3 SV=1	38.336	1.2023	16	9	1	1.048	0.968	0.953	1.096	0.986	0.964	1.10744	0.996295	0.974065	1.02593	0.637147	3.71101
Lmscaffold236.1004	Coatomer subunit gamma OS=Arabidopsis thaliana OX=3702 GN=At4g34450 PE=2 SV=1	98.778	221.77	27.1	20	3	0.89	1.056	0.925	1.119	1.022	1.008	1.16928	1.06792	1.05329	1.09683	0.205768	0.457949
Lmscaffold236.1006	"Glucan endo-1,3-beta-glucosidase 7 OS=Noccaea caerulescens OX=107243 GN=MP_TR17117_c0_g1_i1_g.48525 PE=3 SV=1"	77.917	12.17	12.3	9	2	0.962	0.94	0.986	0.992	1.073	1.059	1.03047	1.11461	1.10007	1.08172	0.0498611	0.0753923
Lmscaffold236.1007	Adenylyl cyclase-associated protein OS=Arabidopsis thaliana OX=3702 GN=CAP1 PE=3 SV=1	51.248	1.6523	25.6	23	1	0.962	0.895	1.064	1.002	1.111	0.978	1.0291	1.14105	1.00445	1.0582	0.425581	1.49652
Lmscaffold236.1041	Xanthine dehydrogenase 1 OS=Noccaea caerulescens OX=107243 GN=GA_TR6606_c1_g1_i1_g.22404 PE=4 SV=1	149.64	16.526	4.8	5	5	0.971	0.99	0.929	0.993	1.022	1.077	1.0308	1.0609	1.11799	1.0699	0.0920247	0.158243
Lmscaffold236.1043	AT4g34920/F11I11_160 OS=Arabidopsis thaliana OX=3702 GN=T11I11.160 PE=1 SV=1	36.693	27.279	13.8	6	2	1.265	1.188	1.311	0.715	0.679	0.842	0.569872	0.54118	0.671095	0.594049	0.00113079	0.00124205
Lmscaffold236.1051	BnaA03g53120D protein OS=Brassica napus OX=3708 GN=BnaA03g53120D PE=3 SV=1	31.648	3.7335	44.6	18	3	1.01	1.009	0.943	1.026	0.99	1.035	1.03916	1.0027	1.04828	1.03005	0.31892	0.901988
Lmscaffold236.106	Trehalase OS=Eutrema salsugineum OX=72664 GN=EUTSA_v10024684mg PE=3 SV=1	63.908	15.405	7.5	3	2	0.99	1.009	0.923	1.113	0.999	0.983	1.14271	1.02567	1.00924	1.05921	0.300482	0.81796
Lmscaffold236.1061	Catalase OS=Brassica juncea OX=3707 GN=CAT2 PE=2 SV=1	56.931	5.411	49.2	70	1	0.964	0.966	0.915	0.959	1.097	1.111	1.01125	1.15677	1.17153	1.11318	0.104509	0.186097
Lmscaffold236.1078	IDH1 OS=Arabidopsis thaliana OX=3702 GN=AXX17_At4g40290 PE=4 SV=1	39.783	92.59	34.1	20	2	0.961	0.982	0.989	1.034	1.04	1.008	1.05798	1.06412	1.03138	1.05116	0.0180464	0.0237102
Lmscaffold236.1093	"mRNA, clone: RTFL01-03-H15 OS=Eutrema halophilum OX=98038 PE=2 SV=1"	37.043	161.38	37	27	6	1.018	0.903	0.953	1.097	1.036	0.967	1.14509	1.08142	1.00939	1.07864	0.20772	0.464968
Lmscaffold236.1106	High mobility group B protein 4 OS=Noccaea caerulescens OX=107243 GN=LC_TR912_c0_g1_i1_g.2388 PE=4 SV=1	15.305	1.226	7.4	1	1	0.835	0.871	1.001	1.091	1.139	1.082	1.20909	1.26228	1.19911	1.22349	0.01953	0.0258889
Lmscaffold236.111	At4g24090 OS=Arabidopsis thaliana OX=3702 GN=At4g24090 PE=2 SV=1	33.948	15.177	13.6	4	2	1.131	1.127	1.102	0.884	0.828	0.936	0.789286	0.739286	0.835714	0.788095	0.00186499	0.00209203
Lmscaffold236.1112	Phosphoserine aminotransferase OS=Arabidopsis lyrata subsp. lyrata OX=81972 GN=ARALYDRAFT_491084 PE=3 SV=1	42.716	179.09	40.2	15	3	1.114	0.963	1.205	0.988	0.86	1.048	0.903108	0.786106	0.957952	0.882389	0.224958	0.523398
Lmscaffold236.1126	Phospholipase D OS=Arabidopsis lyrata subsp. lyrata OX=81972 GN=ARALYDRAFT_491063 PE=3 SV=1	99.519	8.167	14.6	10	2	0.993	1.283	1.025	0.83	1.002	0.876	0.754317	0.910633	0.796122	0.820357	0.133483	0.257218
Lmscaffold236.1128	DNA-directed RNA polymerase subunit OS=Noccaea caerulescens OX=107243 GN=MP_TR11135_c0_g1_i1_g.33552 PE=3 SV=1	197.6	17.672	6.5	12	11	0.913	0.903	0.995	1.039	1.072	1.047	1.10886	1.14408	1.1174	1.12344	0.0198357	0.0263593
Lmscaffold236.1157	60S ribosomal protein L8-3 OS=Arabidopsis thaliana OX=3702 GN=RPL8C PE=2 SV=2	27.976	50.832	45	15	1	1.146	0.972	1.05	1.051	0.867	0.926	0.995265	0.821023	0.876894	0.897727	0.218152	0.500872
Lmscaffold236.1162	Serine carboxypeptidase S28 family protein OS=Arabidopsis lyrata subsp. lyrata OX=81972 GN=ARALYDRAFT_491014 PE=4 SV=1	37.352	1.9155	22.9	10	1	0.826	1.23	1.08	0.707	1.258	0.907	0.676339	1.20344	0.867666	0.915816	0.682061	4.62183
Lmscaffold236.1173	"D-2-hydroxyglutarate dehydrogenase, mitochondrial OS=Arabidopsis thaliana OX=3702 GN=D2HGDH PE=1 SV=3"	61.998	5.193	8.1	6	1	0.775	0.883	1.049	1.238	1.004	1.076	1.372	1.11267	1.19246	1.22571	0.125839	0.237366
Lmscaffold236.119	Kinesin-like protein KIN-7I OS=Arabidopsis thaliana OX=3702 GN=KIN7I PE=1 SV=1	145.79	25.381	3.7	3	3	0.93	0.988	0.96	1.075	1.084	1.049	1.12057	1.12995	1.09347	1.11466	0.00510304	0.00604966
Lmscaffold236.1221	HCF164 OS=Arabidopsis lyrata subsp. lyrata OX=81972 GN=ARALYDRAFT_490939 PE=4 SV=1	28.13	7.2639	16.4	6	4	1.067	1.117	1.109	0.844	0.861	0.84	0.768904	0.784391	0.76526	0.772852	0.000119721	0.000124418
Lmscaffold236.1233	"Red chlorophyll catabolite reductase, chloroplastic OS=Noccaea caerulescens OX=107243 GN=LE_TR2951_c1_g1_i1_g.9113 PE=4 SV=1"	53.826	56.447	19	8	4	0.959	0.989	0.915	1.085	1.074	1.031	1.13692	1.12539	1.08034	1.11422	0.0157936	0.0204686
Lmscaffold236.1244	"CBS domain-containing protein CBSX1, chloroplastic OS=Arabidopsis thaliana OX=3702 GN=CBSX1 PE=1 SV=2"	25.738	1.3175	11.8	3	1	0.985	1.02	1.292	0.795	1.036	0.88	0.723385	0.942675	0.800728	0.822263	0.178836	0.380156
Lmscaffold236.1254	AT4g37300/C7A10_60 OS=Arabidopsis thaliana OX=3702 GN=C7A10.60 PE=1 SV=1	18.61	298.23	69	11	4	0.92	0.98	1.025	1.05	0.978	1.007	1.07692	1.00308	1.03282	1.03761	0.376756	1.19949
Lmscaffold236.1255	CYP81H1 OS=Arabidopsis lyrata subsp. lyrata OX=81972 GN=ARALYDRAFT_490889 PE=3 SV=1	58.401	5.1223	4.4	2	2	0.745	1.077	0.874	1.129	1.028	1.17	1.25631	1.14392	1.30193	1.23405	0.116808	0.21566
Lmscaffold236.126	Putative enone 5-beta-reductase OS=Lepidium sativum OX=33125 PE=2 SV=1	44.321	29.829	18	5	4	0.931	0.859	0.926	1.048	1.077	1.174	1.15758	1.18962	1.29676	1.21465	0.0120992	0.0153102
Lmscaffold236.1265	Calcium-transporting ATPase OS=Capsella rubella OX=81985 GN=CARUB_v10004056mg PE=3 SV=1	110.58	1.6678	7	8	1	1.046	1.027	0.999	0.925	1.004	1.008	0.90332	0.980469	0.984375	0.956055	0.211394	0.478108
Lmscaffold236.1272	Acetamidase/Formamidase family protein OS=Arabidopsis thaliana OX=3702 GN=At4g37560 PE=2 SV=1	49.918	6.2645	18.1	6	2	1.108	1.035	1.005	1.003	0.923	0.937	0.955845	0.879606	0.892948	0.909466	0.0729385	0.119382
Lmscaffold236.1297	PEPCK OS=Arabidopsis thaliana OX=3702 GN=AXX17_At4g43150 PE=3 SV=1	118.13	31.659	9.1	8	1	1	0.98	1.07	0.991	0.955	1.018	0.974754	0.939344	1.00131	0.971803	0.431776	1.53457
Lmscaffold236.1302	Mthsc70-1 OS=Arabidopsis lyrata subsp. lyrata OX=81972 GN=ARALYDRAFT_490823 PE=3 SV=1	73.233	6.8874	36.1	37	3	1.06	1.017	1.03	0.988	1.02	0.978	0.953975	0.984873	0.944319	0.961056	0.0880586	0.150163
Lmscaffold236.1303	NdhM OS=Arabidopsis thaliana OX=3702 GN=AXX17_At4g43240 PE=4 SV=1	68.798	62.125	10.7	6	1	1.133	0.826	1.013	0.978	0	1.061	0.987214	0	1.071	1.0291	0.824734	10.2959
Lmscaffold236.1304	Serine hydroxymethyltransferase OS=Brassica oleracea var. oleracea OX=109376 GN=106335712 PE=3 SV=1	55.333	53.343	39.9	70	1	1.095	1.327	0.751	1.091	0	0.754	1.03152	0	0.71289	0.872203	0.626125	3.53451
Lmscaffold236.1306	Rhamnogalacturonate lyase family protein OS=Arabidopsis thaliana OX=3702 GN=At4g37950 PE=2 SV=1	85.162	1.1783	1.5	1	1	0.917	1.001	0.966	1.012	1.063	1.056	1.0527	1.10576	1.09847	1.08564	0.0474909	0.0712671
Lmscaffold236.1307	Elicitor-activated gene 3 OS=Arabidopsis lyrata subsp. lyrata OX=81972 GN=ELI3-1 PE=3 SV=1	34.895	4.3114	17.8	6	1	0.919	1.067	0.929	1.195	0.918	0.993	1.22985	0.944768	1.02196	1.06552	0.541518	2.45108
Lmscaffold236.1318	CURT1D OS=Arabidopsis thaliana OX=3702 GN=AXX17_At4g43440 PE=4 SV=1	21.775	1.6731	4.6	2	1	1.051	0.951	1.019	0.987	0.998	1.004	0.980139	0.991063	0.997021	0.989407	0.73932	6.13108
Lmscaffold236.1336	Phospho-2-dehydro-3-deoxyheptonate aldolase OS=Arabidopsis lyrata subsp. lyrata OX=81972 GN=DHS1 PE=3 SV=1	58.018	23.349	21.9	13	7	1.187	1.173	1.335	0.845	0.742	0.721	0.686062	0.602436	0.585386	0.624628	0.00199972	0.00225078
Lmscaffold236.1337	Haloacid dehalogenase-like hydrolase domain-containing protein OS=Noccaea caerulescens OX=107243 GN=LE_TR18765_c0_g1_i1_g.60151 PE=4 SV=1	34.525	9.5618	28.9	13	1	1.223	1.242	1.006	0.85	0.792	0.893	0.734659	0.684529	0.771824	0.730337	0.0183912	0.0241997
Lmscaffold236.1338	Chaperone protein DnaJ (Fragment) OS=Noccaea caerulescens OX=107243 GN=LC_TR3937_c0_g1_i1_g.14485 PE=3 SV=1	75.04	2.689	14.8	12	1	1.053	1.019	0.933	0.921	1.042	1.041	0.919468	1.04027	1.03927	0.999667	0.995348	577.8
Lmscaffold236.134	Cphsc70-1 OS=Arabidopsis lyrata subsp. lyrata OX=81972 GN=ARALYDRAFT_492423 PE=3 SV=1	76.574	21.381	53.6	98	4	0.834	0.937	0.84	1.155	1.147	1.138	1.32708	1.31789	1.30755	1.3175	0.00121032	0.00133193
Lmscaffold236.1374	BnaA01g05530D protein OS=Brassica napus OX=3708 GN=BnaA01g05530D PE=4 SV=1	41.167	1.7206	31.8	14	1	0.93	0.949	0.967	1.034	1.029	1.107	1.08995	1.08468	1.1669	1.11384	0.016892	0.0220355
Lmscaffold236.1391	"Phenylalanine--tRNA ligase alpha subunit, cytoplasmic OS=Arabidopsis thaliana OX=3702 GN=At4g39280 PE=2 SV=3"	55.692	36.4	24.5	18	1	0.898	0.899	0.962	1.08	1.177	1	1.17434	1.27981	1.08735	1.1805	0.0400406	0.0583765
Lmscaffold236.1416	Fructose-bisphosphate aldolase OS=Brassica napus OX=3708 GN=BnaA06g37230D PE=3 SV=1	42.538	47.531	57.8	98	1	1.094	1.122	1.124	0.867	0.913	0.925	0.778743	0.82006	0.830838	0.80988	0.000464797	0.000496972
Lmscaffold236.1430	Eukaryotic translation initiation factor 4B3 OS=Arabidopsis thaliana OX=3702 GN=EIF4B3 PE=1 SV=1	44.955	61.977	26.3	10	4	0.894	1.014	1.004	1.045	0.983	0.999	1.07658	1.01271	1.02919	1.03949	0.420057	1.4616
Lmscaffold236.1431	ATMTN1 OS=Arabidopsis lyrata subsp. lyrata OX=81972 GN=ARALYDRAFT_490644 PE=4 SV=1	25.436	6.585	23.6	4	1	1.291	0.785	1.035	0	0.861	0	0	0.83028	0	0.83028
Lmscaffold236.1435	Peptidyl-prolyl cis-trans isomerase OS=Capsella rubella OX=81985 GN=CARUB_v10005879mg PE=3 SV=1	18.371	37.642	50	11	2	0.877	1.004	0.837	1.132	1.02	1.15	1.24945	1.12583	1.26932	1.21486	0.0396271	0.0577011
Lmscaffold236.1445	RPN10 OS=Arabidopsis thaliana OX=3702 GN=AXX17_At4g43970 PE=4 SV=1	40.567	44.979	15.8	7	5	0.977	0.966	0.955	1.075	1.025	0.982	1.11284	1.06108	1.01656	1.06349	0.090489	0.155029
Lmscaffold236.1456	SSU OS=Arabidopsis thaliana OX=3702 GN=AXX17_At4g43790 PE=3 SV=1	35.81	92.742	39.8	10	3	1.21	0.953	0.897	1.058	0.951	0.94	1.03725	0.932353	0.921569	0.963725	0.73868	6.10397
Lmscaffold236.147	"Protein CLT2, chloroplastic OS=Arabidopsis thaliana OX=3702 GN=CLT2 PE=2 SV=1"	45.924	3.8773	2.8	1	1	0.868	1.078	1.009	1.011	1.095	0.956	1.0264	1.11168	0.970558	1.03621	0.654327	4.06243
Lmscaffold236.160	Glucose-6-phosphate isomerase OS=Arabidopsis thaliana OX=3702 GN=AXX17_At4g28500 PE=3 SV=1	66.945	5.8695	38.3	23	3	0.98	1.009	0.988	0.956	0.938	1.058	0.963386	0.945247	1.06617	0.991602	0.838614	11.2558
Lmscaffold236.166	MOS1 OS=Arabidopsis thaliana OX=3702 GN=AXX17_At4g28560 PE=4 SV=1	158.42	7.7666	5.7	7	2	0.898	1.115	0.867	1.013	1.037	1.086	1.05521	1.08021	1.13125	1.08889	0.351111	1.05469
Lmscaffold236.171	"Rhodanese-like domain-containing protein 11, chloroplastic OS=Arabidopsis thaliana OX=3702 GN=STR11 PE=2 SV=1"	31.919	38.29	24.3	4	2	1.493	1.262	1.314	0.581	0.791	0.551	0.428361	0.58319	0.406242	0.472598	0.00225222	0.00255023
Lmscaffold236.180	"Argininosuccinate synthase, chloroplastic OS=Arabidopsis thaliana OX=3702 GN=At4g24830 PE=1 SV=3"	54.347	35.052	25.7	13	1	1.209	1.003	0.952	0.889	1.088	0.862	0.84292	1.03161	0.81732	0.897282	0.364813	1.12946
Lmscaffold236.194	Acyl carrier protein OS=Capsella rubella OX=81985 GN=CARUB_v10005992mg PE=3 SV=1	15.902	28.238	19.7	4	2	1.075	1.069	1.029	0.976	1.037	0.906	0.922786	0.98046	0.856603	0.91995	0.104807	0.186771
Lmscaffold236.226	ZFWD1 OS=Arabidopsis thaliana OX=3702 GN=AXX17_At4g29380 PE=4 SV=1	52.633	2.6907	5.5	2	1	0.923	0.91	0.965	1.063	1.046	1.109	1.13974	1.12152	1.18906	1.15011	0.00505819	0.00599445
Lmscaffold236.248	ABCG4 OS=Arabidopsis thaliana OX=3702 GN=AXX17_At4g29720 PE=4 SV=1	80.733	3.4973	10.1	9	1	0.795	0.9	1.154	0.916	1.273	0.975	0.964549	1.34047	1.02668	1.11057	0.531539	2.35541
Lmscaffold236.257	GPP1 OS=Arabidopsis thaliana OX=3702 GN=AXX17_At4g29820 PE=4 SV=1	32.112	2.1894	6.2	3	1	1.247	1.183	1.374	0.738	0.664	0.797	0.582019	0.523659	0.628549	0.578076	0.00141441	0.00156692
Lmscaffold236.264	Glucose-6-phosphate 1-epimerase OS=Capsella rubella OX=81985 GN=CARUB_v10005219mg PE=3 SV=1	35.468	27.776	25.5	13	5	0.977	1.021	1.031	0.973	1.054	1.101	0.963684	1.04391	1.09046	1.03268	0.464963	1.76316
Lmscaffold236.268	Phosphatidylserine decarboxylase proenzyme 2 OS=Capsella rubella OX=81985 GN=PSD2 PE=3 SV=1	101.74	5.5161	3.6	4	4	1.101	1.103	1.082	0.932	0.854	0.925	0.850883	0.779671	0.844492	0.825015	0.00175234	0.00195936
Lmscaffold236.270	PEP OS=Arabidopsis thaliana OX=3702 GN=AXX17_At4g30000 PE=4 SV=1	53.629	10.555	9.3	4	2	1.005	1.065	0.948	0.873	1.074	1.043	0.867793	1.06759	1.03678	0.990722	0.901795	19.2696
Lmscaffold236.282	Protein EFFECTOR OF TRANSCRIPTION 1 OS=Arabidopsis thaliana OX=3702 GN=ET1 PE=2 SV=1	75.564	2.8108	2.9	2	2	0.901	1.071	1.012	1.004	1	1.029	1.00938	1.00536	1.03452	1.01642	0.76326	7.07972
Lmscaffold236.285	Putative caffeoyl-CoA O-methyltransferase OS=Noccaea caerulescens OX=107243 GN=GA_TR13169_c0_g1_i1_g.41849 PE=4 SV=1	36.929	1.4607	3	2	1	0.937	0.935	0.876	1.119	1.117	1.033	1.22162	1.21943	1.12773	1.18959	0.00745795	0.00908413
Lmscaffold236.29	"Dihydroorotase, mitochondrial (Fragment) OS=Noccaea caerulescens OX=107243 GN=GA_TR16166_c7_g1_i1_g.51679 PE=3 SV=1"	38.211	34.977	16.9	4	1	1.013	0.999	1.057	1.051	0.927	0.968	1.02737	0.906158	0.946237	0.959922	0.368033	1.14913
Lmscaffold236.304	Fructose-bisphosphate aldolase OS=Capsella rubella OX=81985 GN=CARUB_v10005122mg PE=3 SV=1	38.118	323.31	50.8	26	3	0.957	1.027	1.013	0.993	0.97	1.029	0.993994	0.970971	1.03003	0.998332	0.954456	43.4558
Lmscaffold236.308	Early-responsive to dehydration 8 OS=Arabidopsis lyrata subsp. lyrata OX=81972 GN=HSP81-2 PE=3 SV=1	80.093	17.169	45.1	84	1	0.935	0.782	1.021	0.958	1.112	1.205	1.04967	1.21841	1.32031	1.19613	0.149063	0.297954
Lmscaffold236.340	"Dihydrolipoyllysine-residue succinyltransferase component of 2-oxoglutarate dehydrogenase complex 2, mitochondrial OS=Arabidopsis thaliana OX=3702 GN=At4g26910 PE=1 SV=2"	49.402	25.998	19.7	14	2	0.967	0.937	1.029	1.024	1.203	1.006	1.04739	1.23048	1.02898	1.10228	0.217932	0.499544
Lmscaffold236.367	Probable NAD(P)H dehydrogenase (quinone) FQR1-like 1 OS=Arabidopsis thaliana OX=3702 GN=At4g27270 PE=1 SV=1	21.891	29.459	32	10	2	0.849	1.056	0.943	1.124	1.102	0.946	1.18399	1.16081	0.996489	1.11376	0.258075	0.648772
Lmscaffold236.372	PHOS34 OS=Arabidopsis thaliana OX=3702 GN=AXX17_At4g31440 PE=4 SV=1	27.476	22.184	21.7	4	1	0.973	1.129	1.279	0.865	0.789	0.977	0.767524	0.700089	0.866903	0.778172	0.0737733	0.121061
Lmscaffold236.388	RRP41L OS=Arabidopsis thaliana OX=3702 GN=AXX17_At4g31620 PE=4 SV=1	27.432	2.0937	8.2	2	1	0.965	0.931	1.097	1.032	0.958	1.031	1.03441	0.960241	1.03341	1.00936	0.876252	15.2599
Lmscaffold236.389	Proton pump-interactor 1 OS=Noccaea caerulescens OX=107243 GN=LE_TR1743_c0_g1_i1_g.4587 PE=4 SV=1	69.88	89.286	32.8	19	3	0.968	1.138	1.049	0.921	0.939	0.998	0.875753	0.892868	0.94897	0.905864	0.142469	0.280191
Lmscaffold236.392	ENODL2 OS=Arabidopsis thaliana OX=3702 GN=AXX17_At4g31650 PE=4 SV=1	33.847	20.732	12.4	6	1	0.967	0.988	0.984	1.022	1.049	1.004	1.04321	1.07077	1.02484	1.04627	0.0358633	0.0515632
Lmscaffold236.398	SPFH/Band 7/PHB domain-containing membrane-associated protein family OS=Arabidopsis thaliana OX=3702 GN=AtSLP1 PE=1 SV=1	45.289	24.576	27.4	16	1	0.994	1.131	1.08	0.861	0.947	0.996	0.805928	0.886427	0.932293	0.874883	0.07601	0.125649
Lmscaffold236.411	Chloroplast small heat shock protein OS=Arabidopsis lyrata subsp. lyrata OX=81972 GN=ARALYDRAFT_913760 PE=3 SV=1	25.296	59.035	63.4	36	3	0.291	0.297	0.283	1.439	1.601	1.442	4.95637	5.51435	4.9667	5.14581	2.3389e-05	2.38442e-05
Lmscaffold236.412	26S proteasome regulatory particle chain RPT6-like protein OS=Arabidopsis thaliana OX=3702 GN=At4g27680 PE=2 SV=1	44.231	17.197	27.8	11	3	0.927	0.846	0.871	1.03	1.195	1.157	1.16868	1.3559	1.31278	1.27912	0.0112862	0.0141836
Lmscaffold236.418	Protein yippee-like OS=Arabidopsis thaliana OX=3702 GN=AXX17_At4g31960 PE=3 SV=1	11.998	7.387	21.9	2	2	1.085	0.966	0.971	1.045	0.957	0.989	1.03739	0.950033	0.9818	0.989742	0.835369	10.9383
Lmscaffold236.448	Protein TSS OS=Arabidopsis thaliana OX=3702 GN=TSS PE=1 SV=1	183.23	32.549	10.4	21	4	1.096	1.132	1.138	0.914	0.944	0.843	0.814617	0.841355	0.751337	0.802436	0.00246964	0.00281287
Lmscaffold236.475	BnaAnng21810D protein (Fragment) OS=Brassica napus OX=3708 GN=BnaAnng21810D PE=3 SV=1	25.866	1.8376	4.3	1	1	1.026	0.942	1.031	0.986	0.961	1.066	0.986329	0.96132	1.06636	1.00467	0.918523	23.786
Lmscaffold236.479	ATAAC3 OS=Arabidopsis thaliana OX=3702 GN=AXX17_At4g32670 PE=3 SV=1	73.139	26.475	11.3	25	1	0.834	0.74	0.768	1.188	1.302	1.188	1.52178	1.66781	1.52178	1.57045	0.000699117	0.000757631
Lmscaffold236.496	BnaC01g09900D protein OS=Brassica napus OX=3708 GN=BnaC01g09900D PE=3 SV=1	30.506	5.1014	5.9	1	1	1.065	0.898	0.979	0.944	1.109	1.015	0.96261	1.13086	1.03501	1.04283	0.569605	2.75547
Lmscaffold236.516	LOW PSII ACCUMULATION-like protein OS=Arabidopsis thaliana OX=3702 GN=At4g28740 PE=1 SV=1	40.677	1.8243	11	3	1	1.102	0.952	1.231	0.824	0.945	0.952	0.752511	0.863014	0.869406	0.828311	0.106877	0.191833
Lmscaffold236.535	AIM1 OS=Arabidopsis thaliana OX=3702 GN=AXX17_At4g33330 PE=3 SV=1	68.93	2.7575	19.6	15	2	0.925	0.988	0.988	1.01	1.007	1.097	1.04447	1.04137	1.13444	1.07342	0.121532	0.227335
Lmscaffold236.546	Phosphotransferase OS=Arabidopsis thaliana OX=3702 GN=At4g29130 PE=2 SV=1	53.875	96.954	28.7	12	2	1.013	1.202	0.928	0.927	1.145	0.819	0.884823	1.0929	0.781737	0.919822	0.539928	2.43439
Lmscaffold236.553	Gamma-glutamyltranspeptidase 3 OS=Noccaea caerulescens OX=107243 GN=LE_TR20351_c0_g1_i1_g.64795 PE=4 SV=1	69.469	1.6187	3.4	2	2	0.951	0.931	0.99	1.084	0.99	1.071	1.13231	1.03412	1.11873	1.09506	0.0560249	0.0864768
Lmscaffold236.557	Acid phosphatase-like protein OS=Arabidopsis thaliana OX=3702 GN=At4g29270 PE=2 SV=1	28.916	152.54	30.2	7	2	1.058	1.154	1.041	0.944	0.901	0.913	0.870581	0.830925	0.841992	0.847833	0.0116244	0.0146536
Lmscaffold236.58	Short-chain dehydrogenase/reductase family protein OS=Capsella rubella OX=81985 GN=6J23.19 PE=4 SV=1	34.459	9.4399	11.2	4	4	1.354	1.356	1.414	0.635	0.609	0.587	0.46193	0.443016	0.427013	0.443986	5.86602e-06	5.93158e-06
Lmscaffold236.584	Type I phosphodiesterase/nucleotide pyrophosphatase family protein OS=Arabidopsis lyrata subsp. lyrata OX=81972 GN=ARALYDRAFT_491794 PE=4 SV=1	54.173	1.2881	9.2	4	1	1.025	1.025	0.963	0.975	1.023	1	0.970793	1.01859	0.995685	0.995022	0.850556	12.318
Lmscaffold236.597	Mitogen-activated protein kinase kinase 2 OS=Arabidopsis thaliana OX=3702 GN=MKK2 PE=1 SV=2	39.807	11.283	14.6	7	2	0.967	1.147	1.043	0.897	0.936	1.021	0.852392	0.889452	0.970225	0.904023	0.188204	0.406772
Lmscaffold236.606	Calcium-transporting ATPase OS=Arabidopsis thaliana OX=3702 GN=AXX17_At4g34290 PE=3 SV=1	116.21	7.7445	5.2	6	5	1.023	0.946	1.01	0.926	0.927	1.014	0.932528	0.933535	1.02115	0.962403	0.377465	1.2034
Lmscaffold236.622	P-loop containing nucleoside triphosphate hydrolases superfamily protein OS=Arabidopsis thaliana OX=3702 GN=At4g30100 PE=4 SV=1	109.76	6.7624	3.5	4	4	0.936	0.989	0.88	1.156	1.078	0.979	1.23636	1.15294	1.04706	1.14545	0.086443	0.14694
Lmscaffold236.627	GDSL-motif lipase/hydrolase family protein OS=Arabidopsis lyrata subsp. lyrata OX=81972 GN=ARALYDRAFT_491739 PE=3 SV=1	38.259	13.424	15.4	5	2	1.026	0.969	1.037	0.955	0.993	1.03	0.944921	0.98252	1.01913	0.98219	0.583415	2.9259
Lmscaffold236.628	GDSL-motif lipase/hydrolase family protein OS=Arabidopsis lyrata subsp. lyrata OX=81972 GN=ARALYDRAFT_491739 PE=3 SV=1	37.828	9.6473	12.7	5	3	1.045	1.031	1.018	0.995	0.943	0.982	0.964771	0.91435	0.952165	0.943762	0.0293326	0.0409809
Lmscaffold236.631	Peroxidase OS=Noccaea caerulescens OX=107243 GN=GA_TR12976_c0_g1_i1_g.41274 PE=3 SV=1	35.87	26.256	19.1	5	1	1.272	1.065	1.364	0.894	0.715	0.695	0.724669	0.579573	0.563361	0.622534	0.0128149	0.0162928
Lmscaffold236.633	Plasma membrane ATPase OS=Arabidopsis thaliana OX=3702 GN=AXX17_At4g34620 PE=3 SV=1	104.48	323.31	43	80	7	1.038	1.073	0.984	0.922	0.957	0.992	0.8937	0.927625	0.961551	0.927625	0.0853807	0.144711
Lmscaffold236.641	Xyloglucan endotransglucosylase/hydrolase (Fragment) OS=Noccaea caerulescens OX=107243 GN=MP_TR18163_c0_g1_i1_g.52009 PE=3 SV=1	30.961	24.364	29.9	8	5	1.015	1.097	1.014	0.992	0.833	0.925	0.952015	0.799424	0.887716	0.879718	0.0797904	0.133131
Lmscaffold236.645	Diacylglycerol kinase OS=Arabidopsis thaliana OX=3702 GN=AXX17_At4g34780 PE=3 SV=1	22.399	-2	6.1	1	1	0.895	0	0	0	1.078	0	0	1.20447	0	1.20447
Lmscaffold236.672	BnaA03g50480D protein OS=Brassica napus OX=3708 GN=BnaA03g50480D PE=4 SV=1	82.67	48.18	19.8	17	3	1.006	0.971	0.989	1.071	1.002	0.968	1.08328	1.01349	0.979096	1.02529	0.477549	1.87309
Lmscaffold236.673	Translation initiation factor IF-3 OS=Eutrema salsugineum OX=72664 GN=EUTSA_v10025935mg PE=3 SV=1	38.191	108.25	18.2	6	1	1.038	0.945	1.043	0.966	1.084	0.934	0.9577	1.07469	0.925975	0.98612	0.813738	9.36941
Lmscaffold236.686	BnaA01g06220D protein OS=Brassica napus OX=3708 GN=BnaA01g06220D PE=3 SV=1	61.294	165.82	44.3	45	3	1.019	0.945	0.979	1.004	1.13	0.935	1.02345	1.15189	0.953109	1.04281	0.528731	2.32522
Lmscaffold236.70	Phosphatase-related protein OS=Capsella rubella OX=81985 GN=6J23.17 PE=4 SV=1	39.576	120.86	25.6	16	2	0.99	0.96	0.921	1.017	1.066	1.059	1.0627	1.1139	1.10658	1.09439	0.0229595	0.0310978
Lmscaffold236.714	"DNA topoisomerase, type IA, core OS=Arabidopsis thaliana OX=3702 GN=At4g31210 PE=3 SV=1"	142.53	1.7614	4.6	4	1	1.135	0.943	1.112	0.99	0.895	0.933	0.931034	0.841693	0.877429	0.883386	0.135798	0.262915
Lmscaffold236.729	ABC1 family protein OS=Arabidopsis lyrata subsp. lyrata OX=81972 GN=ARALYDRAFT_491603 PE=4 SV=1	77.061	2.934	17.8	12	1	1.149	1.099	0.755	1.043	1.102	0.862	1.04196	1.1009	0.861139	1.00133	0.993024	314.428
Lmscaffold236.74	Reticulon-like protein OS=Brassica napus OX=3708 GN=BnaC01g15350D PE=4 SV=1	30.708	14.456	23.3	6	1	1.034	0.865	0.614	1.11	1.251	1.139	1.32511	1.49343	1.35973	1.39276	0.0637623	0.101085
Lmscaffold236.753	40S ribosomal protein S6 OS=Capsella rubella OX=81985 GN=CARUB_v10005584mg PE=3 SV=1	28.447	58.226	46.4	20	3	1.031	1.088	1.04	0.95	0.971	0.993	0.902184	0.922127	0.94302	0.922444	0.0194588	0.0257846
Lmscaffold236.76	"4-hydroxybenzoate polyprenyltransferase, mitochondrial OS=Brassica oleracea var. oleracea OX=109376 PE=3 SV=1"	111.07	117.49	18.2	20	7	0.956	0.981	1.051	0.981	1.02	0.966	0.98494	1.0241	0.96988	0.992972	0.840821	11.4846
Lmscaffold236.782	Aspartate aminotransferase OS=Brassica oleracea var. oleracea OX=109376 PE=4 SV=1	97.206	323.31	33.6	42	24	0.961	0.92	0.98	1.032	1.014	1.034	1.08214	1.06326	1.08424	1.07655	0.0178335	0.0233907
Lmscaffold236.790	Phox4 OS=Arabidopsis thaliana OX=3702 GN=AXX17_At4g36740 PE=4 SV=1	88.5	5.0974	4.6	4	2	1.049	1.006	0.98	1.037	0.961	0.979	1.02504	0.949918	0.96771	0.98089	0.560658	2.65142
Lmscaffold236.798	Pantothenate kinase 2 OS=Arabidopsis lyrata subsp. lyrata OX=81972 GN=ARALYDRAFT_491515 PE=3 SV=1	99.774	35.135	18.1	17	1	0.978	0.957	1.054	0.975	1.027	1.021	0.978588	1.03078	1.02476	1.01138	0.753774	6.68039
Lmscaffold236.801	ATP synthase family OS=Arabidopsis lyrata subsp. lyrata OX=81972 GN=ARALYDRAFT_491508 PE=3 SV=1	23.69	104.77	33.5	15	3	0.985	1.099	1.089	0.96	0.9	0.856	0.907658	0.85093	0.809329	0.855972	0.0322539	0.0457133
Lmscaffold236.810	Protein WVD2-like 5 OS=Arabidopsis thaliana OX=3702 GN=WDL5 PE=1 SV=1	37.038	6.3011	8.9	2	2	0.903	0.849	1.069	1.164	0.943	1.092	1.23786	1.00284	1.16129	1.134	0.246193	0.60217
Lmscaffold236.831	BnaA08g12150D protein OS=Brassica napus OX=3708 GN=BnaA08g12150D PE=4 SV=1	89.266	4.3049	5.5	5	4	0.921	0.926	0.991	1.052	1.07	1.055	1.11205	1.13108	1.11522	1.11945	0.00824496	0.0101135
Lmscaffold236.852	"mRNA, clone: RTFL01-29-J08 OS=Eutrema halophilum OX=98038 PE=2 SV=1"	55.807	11.127	18.7	10	6	0.985	0.92	0.914	1.004	1.13	1.091	1.06846	1.20255	1.16105	1.14402	0.0361622	0.0520252
Lmscaffold236.866	Nuclear pore complex protein NUP85 OS=Noccaea caerulescens OX=107243 GN=LE_TR6795_c0_g1_i1_g.24651 PE=4 SV=1	114.67	17.124	6.8	5	3	1.004	1.116	0.958	1.005	0.959	0.973	0.979532	0.934698	0.948343	0.954191	0.3905	1.2789
Lmscaffold236.873	Glycine cleavage system P protein OS=Arabidopsis lyrata subsp. lyrata OX=81972 GN=ARALYDRAFT_491390 PE=3 SV=1	114	80.277	38.9	118	3	1.04	0.96	1.092	0.938	0.993	0.971	0.910091	0.963454	0.942109	0.938551	0.202419	0.448632
Lmscaffold236.875	Udp-sulfoquinovose synthase OS=Arabis alpina OX=50452 GN=AALP_AA7G194300 PE=4 SV=1	53.073	13.964	22.9	15	2	1.039	0.98	1.064	0.98	0.981	0.967	0.953617	0.95459	0.940967	0.949724	0.110743	0.200737
Lmscaffold236.883	Aminopeptidase OS=Arabidopsis lyrata subsp. lyrata OX=81972 GN=ARALYDRAFT_491378 PE=3 SV=1	98.246	37.372	29.1	31	2	1.062	1.027	0.87	1.002	0.981	1.07	1.01588	0.994593	1.08483	1.03177	0.654284	4.05493
Lmscaffold236.884	Coclaurine N-methyltransferase OS=Arabidopsis lyrata subsp. lyrata OX=81972 GN=ARALYDRAFT_913109 PE=4 SV=1	41.25	3.9036	7.9	3	3	1.018	0.966	1.037	1.026	1.026	0.94	1.01887	1.01887	0.933466	0.990401	0.799781	8.65105
Lmscaffold236.893	Pectinesterase OS=Arabidopsis lyrata subsp. lyrata OX=81972 GN=ARALYDRAFT_656700 PE=3 SV=1	58.404	17.56	7.4	6	4	1.151	1.078	1.054	0.901	0.935	0.867	0.823332	0.854401	0.792263	0.823332	0.00533188	0.00633604
Lmscaffold236.91	Long-chain-fatty-acid--CoA ligase OS=Arabidopsis lyrata subsp. lyrata OX=81972 GN=ARALYDRAFT_492484 PE=4 SV=1	74.244	54.024	24.6	19	3	0.905	0.96	0.997	0.986	1.059	1.109	1.03354	1.11006	1.16247	1.10203	0.0945305	0.16401
Lmscaffold236.911	Eukaryotic aspartyl protease family protein OS=Arabidopsis thaliana OX=3702 GN=At4g33490 PE=2 SV=1	75.796	67.189	9.7	5	1	1.048	0.901	1.097	0.979	1.043	0.942	0.964215	1.02725	0.927774	0.973079	0.69945	5.00243
Lmscaffold236.926	Vacuole protein OS=Arabidopsis thaliana OX=3702 GN=At4g33625 PE=4 SV=1	21.873	4.4857	8.7	1	1	0.993	1.071	1.082	1.011	0.893	0.964	0.964081	0.851558	0.919263	0.911634	0.104531	0.186183
Lmscaffold236.929	NOXY15 OS=Arabidopsis thaliana OX=3702 GN=AXX17_At4g38490 PE=3 SV=1	90.475	1.1754	13.1	13	1	1.02	0.973	1.082	0.927	1.034	0.974	0.90439	1.00878	0.950244	0.954472	0.350766	1.05139
Lmscaffold236.933	BnaA08g11470D protein OS=Brassica napus OX=3708 GN=BnaA08g11470D PE=3 SV=1	48.843	259.59	35.6	19	2	1.035	1.045	1.1	0.973	0.875	0.984	0.917925	0.825472	0.928302	0.890566	0.0444656	0.0660301
Lmscaffold236.941	Aspartate--tRNA(Asp/Asn) ligase (Fragment) OS=Noccaea caerulescens OX=107243 GN=GA_TR10135_c0_g1_i1_g.33493 PE=3 SV=1	116.85	37.214	14.7	15	4	0.947	1.038	1.034	1	0.965	1	0.993707	0.958927	0.993707	0.982113	0.602703	3.18304
Lmscaffold236.96	NdhS OS=Arabidopsis thaliana OX=3702 GN=AXX17_At4g27660 PE=4 SV=1	27.051	32.372	36.7	12	3	1.07	1.061	1.156	0.836	0.902	0.976	0.763006	0.823243	0.890782	0.825677	0.0194196	0.0257181
Lmscaffold236.979	Cinnamyl alcohol dehydrogenase 5 OS=Noccaea caerulescens OX=107243 GN=LC_TR10159_c0_g1_i1_g.35754 PE=3 SV=1	38.649	58.967	24.1	13	1	0.925	0.876	0.953	1.088	1.094	1.08	1.18519	1.19172	1.17647	1.18446	0.00177333	0.00198474
Lmscaffold236.991	1-hydroxy-2-methyl-2-(E)-butenyl-4-diphosphate reductase OS=Lepidium apetalum OX=153459 PE=2 SV=1	52.881	76.206	41.8	25	17	1.131	1.148	1.141	0.844	0.87	0.856	0.740351	0.763158	0.750877	0.751462	6.03444e-06	6.10366e-06
Lmscaffold237.10	Protein kinase superfamily protein OS=Arabidopsis thaliana OX=3702 GN=At2g32850 PE=2 SV=1	171.44	2.9538	2.5	3	1	1.437	1.065	0.728	0.992	0.828	0.952	0.921362	0.76904	0.884211	0.858204	0.508681	2.13077
Lmscaffold237.113	MEE18 OS=Arabidopsis thaliana OX=3702 GN=AXX17_At2g30570 PE=4 SV=1	48.773	19.907	11.9	6	6	1.067	1.135	1.365	0.894	0.749	0.8	0.751892	0.629941	0.672834	0.684889	0.0197865	0.0262789
Lmscaffold237.12	ATZW10 OS=Arabidopsis lyrata subsp. lyrata OX=81972 GN=ARALYDRAFT_902356 PE=4 SV=1	85.76	1.8908	2	2	2	0.955	0.973	0.995	1.03	1.104	0.958	1.05713	1.13308	0.983236	1.05782	0.266919	0.681833
Lmscaffold237.140	At2g34460/T31E10.20 OS=Arabidopsis lyrata subsp. lyrata OX=81972 GN=ARALYDRAFT_482407 PE=4 SV=1	31.068	19.716	12.9	5	1	0.924	0.989	0.98	1.053	0.987	1.084	1.09195	1.02351	1.12409	1.07985	0.0932605	0.161284
Lmscaffold237.145	BnaA05g09330D protein OS=Brassica napus OX=3708 GN=BnaA05g09330D PE=4 SV=1	41.612	31.76	15.7	5	2	0.99	1.131	1.094	0.844	0.92	1.03	0.787558	0.858476	0.96112	0.869051	0.109974	0.198982
Lmscaffold237.15	DCD (Development and Cell Death) domain protein OS=Arabidopsis thaliana OX=3702 GN=At2g32910 PE=1 SV=1	90.905	10.324	9.4	8	7	0.972	0.905	0.976	1.012	1.006	1.125	1.06414	1.05783	1.18297	1.10165	0.0983867	0.171813
Lmscaffold237.16	PDIL2-3 OS=Arabidopsis thaliana OX=3702 GN=AXX17_At2g29350 PE=3 SV=1	45.577	-2	32.4	14	1	1.011	0.969	0.921	0.992	1.12	0.998	1.02585	1.15822	1.03206	1.07204	0.229277	0.539759
Lmscaffold237.161	AIR9 OS=Arabidopsis thaliana OX=3702 GN=AXX17_At2g31240 PE=4 SV=1	185.7	4.0988	2	3	2	1.47	1.772	1.344	0.315	0.542	0.545	0.206062	0.354557	0.35652	0.305713	0.00200621	0.00225845
Lmscaffold237.162	"mRNA, clone: RTFL01-51-P22 OS=Eutrema halophilum OX=98038 PE=2 SV=1"	19.277	1.6343	5.1	1	1	1.205	1.134	1.18	0.802	0.839	0.844	0.683717	0.71526	0.719523	0.706167	0.000151836	0.000158479
Lmscaffold237.195	AICARFT/IMPCHase bienzyme family protein OS=Arabidopsis thaliana OX=3702 GN=At2g35040 PE=1 SV=1	66.226	176.28	20.6	15	4	1.029	1.055	1.059	1.048	0.971	0.853	1.00032	0.926822	0.81419	0.913777	0.191147	0.415454
Lmscaffold237.200	Glycine cleavage system H protein OS=Arabidopsis lyrata subsp. lyrata OX=81972 GN=ARALYDRAFT_482477 PE=3 SV=1	16.964	4.4325	12.8	3	2	1.04	0.977	1.011	0.971	1.002	1.01	0.962021	0.992734	1.00066	0.985139	0.528264	2.31731
Lmscaffold237.222	Glycine cleavage system H protein OS=Brassica rapa subsp. pekinensis OX=51351 PE=3 SV=1	18.041	126.21	27.7	29	1	1.072	0.934	1.011	0.991	1.111	0.968	0.985416	1.10474	0.962546	1.01757	0.781881	7.85943
Lmscaffold237.230	"Probable plastid-lipid-associated protein 3, chloroplastic OS=Arabidopsis thaliana OX=3702 GN=PAP3 PE=1 SV=1"	40.891	187.65	42.9	19	7	0.963	1.033	0.937	0.956	1.006	1.012	0.977838	1.02898	1.03512	1.01398	0.705981	5.17126
Lmscaffold237.242	Expressed protein OS=Arabidopsis thaliana OX=3702 GN=At2g35605 PE=2 SV=1	12.128	9.5625	50.9	9	6	0.971	1.024	0.998	1.004	1.006	0.958	1.00635	1.00835	0.960241	0.991647	0.722982	5.60834
Lmscaffold237.265	Mitochondrial substrate carrier family protein OS=Arabidopsis lyrata subsp. lyrata OX=81972 GN=ARALYDRAFT_482552 PE=3 SV=1	90.539	8.4431	7.8	6	5	0.882	0.988	0.988	0.937	1.016	1.057	0.983555	1.06648	1.10952	1.05318	0.36723	1.14457
Lmscaffold237.268	Sucrose-phosphatase 1 OS=Arabidopsis lyrata subsp. lyrata OX=81972 GN=ARALYDRAFT_902697 PE=4 SV=1	55.639	65.358	34.7	21	3	1.03	0.975	0.978	1.132	0.969	1.004	1.13845	0.974522	1.00972	1.0409	0.483062	1.90977
Lmscaffold237.277	BEL1-like homeodomain protein 1 OS=Arabidopsis thaliana OX=3702 GN=BLH1 PE=1 SV=1	71.471	1.5794	1.3	1	1	0.869	0.869	0.96	1.191	1.079	1.053	1.32431	1.19978	1.17087	1.23165	0.0161289	0.020942
Lmscaffold237.278	"mRNA, clone: RTFL01-27-A10 OS=Eutrema halophilum OX=98038 PE=2 SV=1"	23.292	6.0232	13.3	4	2	1.004	0.959	0.92	1.012	1.101	1.016	1.05307	1.14568	1.05723	1.08533	0.096087	0.16721
Lmscaffold237.302	FTSZ2-1 OS=Arabidopsis thaliana OX=3702 GN=AXX17_At2g32900 PE=3 SV=1	56.611	28.659	20.4	12	1	0.658	0.913	1.239	1.106	1.03	1.079	1.18078	1.09964	1.15196	1.14413	0.470611	1.81521
Lmscaffold237.304	"Hydrolase, alpha/beta fold family protein OS=Arabidopsis lyrata subsp. lyrata OX=81972 GN=ARALYDRAFT_482600 PE=4 SV=1"	40.86	2.8364	6.6	3	3	0.889	0.985	0.902	1.113	1.027	1.103	1.20281	1.10987	1.192	1.16823	0.0184245	0.0242573
Lmscaffold237.31	VAMP722 OS=Arabidopsis thaliana OX=3702 GN=AXX17_At2g29560 PE=3 SV=1	24.868	37.829	34.4	23	2	0.986	0.986	0.943	1.052	0.98	1.067	1.08268	1.00858	1.09811	1.06312	0.114139	0.20929
Lmscaffold237.331	Bifunctional enolase 2/transcriptional activator (Fragment) OS=Noccaea caerulescens OX=107243 GN=MP_TR17772_c0_g1_i1_g.50883 PE=3 SV=1	47.606	323.31	75	96	2	0.99	0.966	0.921	1.092	1.069	1.058	1.13869	1.1147	1.10323	1.11887	0.00722445	0.00878435
Lmscaffold237.339	Sulfite exporter TauE/SafE family protein 4 OS=Arabidopsis thaliana OX=3702 GN=At2g36630 PE=2 SV=1	46.787	7.8086	3.5	1	1	1.044	0.783	0.903	0.955	1.215	1.108	1.04945	1.33516	1.21758	1.20073	0.162013	0.333113
Lmscaffold237.346	Vacuolar protein-sorting-associated protein 37 homolog 2 OS=Arabidopsis thaliana OX=3702 GN=VPS37-2 PE=1 SV=1	25.004	9.0924	9.6	2	2	0.948	0.915	0.897	1.112	0.972	1.173	1.2087	1.05652	1.275	1.18007	0.0540602	0.0828932
Lmscaffold237.356	TIP1 OS=Arabidopsis thaliana OX=3702 GN=AXX17_At2g33550 PE=3 SV=1	24.309	6.0382	7.1	4	1	1.261	0.869	1.169	1.053	0.818	0.901	0.957563	0.743862	0.819339	0.840255	0.268729	0.688729
Lmscaffold237.372	Putative white-brown complex homolog protein 30 OS=Arabidopsis thaliana OX=3702 GN=WBC30 PE=1 SV=3	172.55	6.2201	2.7	5	4	1.056	0.962	0.944	0.959	1.033	1.055	0.971303	1.04625	1.06853	1.0287	0.565293	2.70641
Lmscaffold237.38	Heat shock protein 60-2 OS=Arabidopsis thaliana OX=3702 GN=HSP60-2 PE=1 SV=1	60.165	17.712	49.1	70	2	0.859	0.955	0.92	1.135	1.068	1.084	1.24543	1.17191	1.18947	1.20227	0.00595478	0.00714328
Lmscaffold237.388	Plasma membrane intrinsic protein 2 OS=Arabidopsis thaliana OX=3702 GN=PIP2B PE=3 SV=1	30.38	50.735	17.5	9	3	0.926	0.977	0.922	0.985	1.018	1.093	1.04602	1.08106	1.16071	1.09593	0.0687362	0.11094
Lmscaffold237.392	"RNA-binding protein CP29B, chloroplastic OS=Noccaea caerulescens OX=107243 GN=LE_TR17961_c0_g1_i1_g.57824 PE=4 SV=1"	30.56	2.0197	14.3	9	2	1.283	1.384	1.256	0.783	0.628	0.669	0.598776	0.480245	0.511598	0.530206	0.000531696	0.000570078
Lmscaffold237.395	ADK/ATPADK1 OS=Arabidopsis lyrata subsp. lyrata OX=81972 GN=ARALYDRAFT_482717 PE=3 SV=1	30.974	1.6535	4.9	1	1	0.635	0.715	0.674	1.286	1.38	1.337	1.90613	2.04545	1.98172	1.97777	5.02471e-05	5.16407e-05
Lmscaffold237.422	60S ribosomal protein L36 OS=Brassica oleracea var. oleracea OX=109376 GN=106339582 PE=3 SV=1	12.568	11.452	36	11	2	0.992	0.945	0.941	1.08	1.014	1.02	1.12578	1.05698	1.06324	1.082	0.0420559	0.0618193
Lmscaffold237.433	Phosphoribosylaminoimidazole carboxylase like protein OS=Arabidopsis thaliana OX=3702 GN=At2g37690 PE=2 SV=1	69.338	38.611	13	6	5	1.024	0.945	1.012	1.03	1.044	0.979	1.03656	1.05065	0.98524	1.02415	0.488969	1.95532
Lmscaffold237.439	BnaC04g53540D protein OS=Brassica napus OX=3708 GN=BnaC04g53540D PE=4 SV=1	67.697	89.983	34.7	30	7	0.994	0.973	0.953	1.04	1.053	0.981	1.06849	1.08185	1.00788	1.05274	0.110475	0.200095
Lmscaffold237.449	Cysteine/histidine-rich C1 domain protein OS=Arabidopsis thaliana OX=3702 GN=At2g37800 PE=4 SV=2	8.4619	1.3679	10.2	1	1	0.955	0.979	0.926	0.971	1.08	1.101	1.01853	1.13287	1.1549	1.1021	0.086878	0.147788
Lmscaffold237.462	Soul heme-binding family protein OS=Arabidopsis lyrata subsp. lyrata OX=81972 GN=ARALYDRAFT_902986 PE=4 SV=1	24.554	5.2417	36.2	11	1	0.974	0.946	0.99	1.182	0.982	0.946	1.21856	1.01237	0.975258	1.06873	0.42158	1.47131
Lmscaffold237.470	CAC3 OS=Arabidopsis thaliana OX=3702 GN=AXX17_At2g34880 PE=3 SV=1	85.432	166.69	36.6	34	5	1.025	0.999	1.029	0.953	1.004	0.957	0.936456	0.986571	0.940387	0.954471	0.0701617	0.113847
Lmscaffold237.486	PDX1.1 OS=Arabidopsis thaliana OX=3702 GN=AXX17_At2g35080 PE=3 SV=1	33.013	26.282	27.5	10	5	0.99	1.002	1.086	1.047	0.953	0.996	1.02047	0.92885	0.97076	0.973359	0.537899	2.41275
Lmscaffold237.504	TOM1-like protein 2 (Fragment) OS=Noccaea caerulescens OX=107243 GN=LE_TR10852_c1_g1_i1_g.35960 PE=4 SV=1	77.519	21.749	5.6	3	3	1.014	0.903	1.004	1.066	1.033	1.078	1.09483	1.06094	1.10716	1.08764	0.0875998	0.149198
Lmscaffold237.515	Non-specific lipid-transfer protein OS=Capsella rubella OX=81985 GN=CARUB_v10024340mg PE=3 SV=1	11.957	12.191	36.4	17	2	1.114	1.134	1.075	0.864	0.913	0.895	0.780018	0.824255	0.808005	0.804093	0.000643104	0.000694552
Lmscaffold237.516	"Protein FATTY ACID EXPORT 3, chloroplastic OS=Arabidopsis thaliana OX=3702 GN=FAX3 PE=2 SV=2"	36.085	36.926	9.4	2	1	0.953	0.983	1.02	1	1.063	0.995	1.01488	1.07882	1.00981	1.03451	0.309371	0.85519
Lmscaffold237.521	KH domain-containing protein OS=Arabidopsis lyrata subsp. lyrata OX=81972 GN=ARALYDRAFT_482870 PE=4 SV=1	31.588	17.593	20.7	4	3	0.927	1.018	1.066	0.987	1.079	0.937	0.983394	1.07506	0.933577	0.997343	0.965669	55.5938
Lmscaffold237.536	P-loop containing nucleoside triphosphate hydrolases superfamily protein OS=Arabidopsis thaliana OX=3702 GN=EMB2765 PE=1 SV=1	173.51	15.465	7.9	13	11	0.981	0.946	1.046	1.056	1.001	1.018	1.06559	1.01009	1.02725	1.03431	0.367621	1.14682
Lmscaffold237.544	Yellow-leaf-specific gene 5 OS=Arabidopsis lyrata subsp. lyrata OX=81972 GN=YLS5 PE=4 SV=1	42.239	52.797	15.9	12	1	0.965	0.911	0.959	1.043	1.069	1.061	1.1037	1.13122	1.12275	1.11922	0.00385244	0.00450421
Lmscaffold237.547	Putative protease inhibitor OS=Arabidopsis thaliana OX=3702 GN=At2g38870 PE=2 SV=2	7.9619	2.2004	12.5	1	1	0.993	1.019	1.132	0.894	1.068	0.905	0.853053	1.01908	0.86355	0.911896	0.261057	0.660801
Lmscaffold237.55	"50S ribosomal protein L28, chloroplast OS=Arabidopsis lyrata subsp. lyrata OX=81972 GN=ARALYDRAFT_902419 PE=3 SV=1"	15.931	5.7045	20.3	5	4	1.019	1.038	1.085	0.995	0.964	0.864	0.950032	0.920433	0.824952	0.898472	0.0735738	0.120677
Lmscaffold237.564	Putative acetyltransferase NATA1-like OS=Noccaea caerulescens OX=107243 GN=GA_TR17043_c0_g1_i1_g.54669 PE=4 SV=1	26.14	50.8	18.9	5	1	1.014	0.954	0.925	0.964	1.062	1.093	0.999654	1.10128	1.13343	1.07812	0.183383	0.39306
Lmscaffold237.566	Hydroxyproline-rich glycoprotein family protein OS=Arabidopsis lyrata subsp. lyrata OX=81972 GN=ARALYDRAFT_333392 PE=4 SV=1	47.357	51.885	17.5	9	6	0.956	0.984	0.895	1.081	1.063	0.999	1.14392	1.12487	1.05714	1.10864	0.047002	0.0703969
Lmscaffold237.57	Pleckstrin homology domain-containing family A member 8 OS=Noccaea caerulescens OX=107243 GN=MP_TR26078_c0_g1_i1_g.76158 PE=4 SV=1	22.758	4.9368	42.6	10	1	1.013	1.025	0.968	0.937	0.988	1.08	0.93513	0.986028	1.07784	0.999667	0.994481	432.972
Lmscaffold237.596	BnaA05g34600D protein OS=Brassica napus OX=3708 GN=BnaA05g34600D PE=4 SV=1	44.56	1.298	4.6	2	2	0.995	1.068	0.98	1.01	0.983	0.977	0.995728	0.969109	0.963194	0.976011	0.448837	1.65604
Lmscaffold237.6	26S proteasome non-ATPase regulatory subunit 1 homolog OS=Arabidopsis lyrata subsp. lyrata OX=81972 GN=ARALYDRAFT_482209 PE=3 SV=1	109.35	108.29	16.9	18	2	0.954	1.027	1.004	1.009	1.016	1.02	1.01407	1.02111	1.02513	1.0201	0.41057	1.40129
Lmscaffold237.612	At2g39670/F17A14.4 OS=Arabidopsis thaliana OX=3702 GN=At2g39670 PE=2 SV=2	46.536	5.6823	9.5	4	2	0.944	1.178	1.098	0.88	0.863	1.049	0.819876	0.804037	0.977329	0.867081	0.191125	0.415277
Lmscaffold237.628	Delta-1-pyrroline-5-carboxylate synthase OS=Brassica napus OX=3708 GN=P5CS1 PE=3 SV=1	77.6	51.38	22	20	1	0.992	0.916	1.042	1.03	0.997	1.037	1.04746	1.0139	1.05458	1.03864	0.381192	1.22424
Lmscaffold237.63	Carboxypeptidase OS=Arabidopsis lyrata subsp. lyrata OX=81972 GN=ARALYDRAFT_482299 PE=3 SV=1	50.746	112.58	16.7	8	2	1.168	1.154	1.123	0.905	0.837	0.821	0.788099	0.728882	0.714949	0.743977	0.000531598	0.000569885
Lmscaffold237.640	ATISA1/ISA1 OS=Arabidopsis lyrata subsp. lyrata OX=81972 GN=ARALYDRAFT_483030 PE=4 SV=1	89.114	1.5553	1.9	1	1	1.055	1.134	1.101	0.833	0.853	1.033	0.759574	0.777812	0.941945	0.826444	0.0480353	0.072224
Lmscaffold237.643	PXN OS=Arabidopsis thaliana OX=3702 GN=AXX17_At2g36970 PE=3 SV=1	59.631	41.203	10	5	4	1.009	1.032	1.023	0.964	0.92	1.038	0.943864	0.900783	1.01632	0.953655	0.248478	0.61184
Lmscaffold237.651	Clathrin light chain OS=Arabidopsis thaliana OX=3702 GN=AXX17_At2g37070 PE=3 SV=1	29.189	26.19	33.6	17	2	0.924	0.722	0.884	1.116	1.07	1.3	1.32332	1.26877	1.5415	1.37787	0.0271152	0.0375516
Lmscaffold237.652	At2g40070 OS=Arabidopsis thaliana OX=3702 GN=Basic Proline-rich Protein 1 PE=1 SV=1	64.447	3.2929	5.1	3	3	0.99	0.959	0.95	1.135	0.956	1.028	1.17454	0.989307	1.06382	1.07589	0.241565	0.583881
Lmscaffold237.664	Zinc finger CCCH domain-containing protein 29 OS=Arabidopsis thaliana OX=3702 GN=At2g40140 PE=1 SV=1	65.501	7.6074	4.7	2	1	0.737	0.8	0.901	1.108	1.292	1.181	1.36341	1.58983	1.45324	1.46883	0.00603489	0.00725061
Lmscaffold237.689	PRA1 family protein OS=Noccaea caerulescens OX=107243 GN=LC_TR5479_c0_g1_i1_g.19116 PE=3 SV=1	23.001	5.0082	7.1	1	1	1.072	1.152	1.013	0.975	0.933	0.868	0.903614	0.86469	0.804449	0.857584	0.0392088	0.0569612
Lmscaffold237.70	Subtilisin-like protease OS=Arabidopsis thaliana OX=3702 GN=At2g33585 PE=4 SV=1	10.556	12.988	14.6	1	1	1.015	1.026	1.035	1.083	0.871	0.986	1.05624	0.84948	0.961638	0.955787	0.502238	2.0714
Lmscaffold237.714	Putative methionine--tRNA ligase (Fragment) OS=Noccaea caerulescens OX=107243 GN=GA_TR14049_c0_g1_i1_g.44050 PE=4 SV=1	42.1	59.072	27.6	12	2	1.105	1.094	1.074	0.942	0.982	0.812	0.863428	0.900092	0.744271	0.83593	0.0264166	0.0364537
Lmscaffold237.72	CRL1 OS=Arabidopsis thaliana OX=3702 GN=AXX17_At2g30060 PE=4 SV=1	35.799	11.062	18.1	8	6	1.018	0.984	0.942	1.018	0.948	1.037	1.03736	0.966033	1.05673	1.02004	0.602808	3.18601
Lmscaffold237.722	Rhodanese-like domain-containing protein 7 OS=Arabidopsis thaliana OX=3702 GN=STR7 PE=2 SV=1	51.388	1.1949	2.4	1	1	1.113	1.037	1.002	0.984	0.816	1.06	0.936548	0.77665	1.00888	0.90736	0.286352	0.759607
Lmscaffold237.728	4-alpha-glucanotransferase DPE2 OS=Arabidopsis thaliana OX=3702 GN=DPE2 PE=1 SV=1	110.65	25.039	21.2	17	3	0.894	0.866	1.001	0.966	1.188	1.098	1.04962	1.29084	1.19305	1.17783	0.0990666	0.173261
Lmscaffold237.747	"Uncharacterized methyltransferase At2g41040, chloroplastic OS=Arabidopsis thaliana OX=3702 GN=At2g41040 PE=1 SV=1"	39.056	5.7258	11.7	4	4	1.108	1.001	0.93	1.026	0.945	1	1.01283	0.932873	0.987167	0.977624	0.711082	5.29775
Lmscaffold237.753	Calmodulin (Fragment) OS=Noccaea caerulescens OX=107243 GN=LE_TR10595_c0_g1_i1_g.35425 PE=4 SV=1	16.805	35.047	59.7	25	1	0.883	1.036	0.845	1.067	1.046	1.141	1.1581	1.13531	1.23842	1.17728	0.0661212	0.105594
Lmscaffold237.764	GLU2 OS=Arabidopsis thaliana OX=3702 GN=AXX17_At2g38420 PE=4 SV=1	170.02	6.5829	13.7	31	1	0.861	1.074	0.947	0.992	1.231	0.91	1.03262	1.2814	0.947259	1.08709	0.505278	2.09635
Lmscaffold237.784	At2g41380 OS=Arabidopsis thaliana OX=3702 GN=At2g41380 PE=2 SV=1	30.73	12.565	21.6	5	5	1.167	1.195	1.175	0.821	0.876	0.865	0.696353	0.743003	0.733673	0.724343	6.50581e-05	6.70407e-05
Lmscaffold237.788	"Chlorophyll a-b binding protein, chloroplastic (Fragment) OS=Noccaea caerulescens OX=107243 GN=LC_TR13033_c0_g1_i1_g.45290 PE=3 SV=1"	29.011	2.6221	3.8	1	1	0.942	0.876	0.965	1.068	1.105	1.059	1.15128	1.19116	1.14157	1.16134	0.00769179	0.00939358
Lmscaffold237.803	S-formylglutathione hydrolase OS=Arabidopsis lyrata subsp. lyrata OX=81972 GN=ARALYDRAFT_903473 PE=3 SV=1	31.62	60.086	20.1	6	2	1.039	1.005	0.99	0.979	0.968	1.031	0.968029	0.957152	1.01945	0.981543	0.484204	1.92301
Lmscaffold237.807	Mitochondrial glycoprotein family protein OS=Arabidopsis thaliana OX=3702 GN=At2g41600 PE=4 SV=1	23.583	13.68	21.4	4	3	0.809	0.934	0.882	1.145	1.129	1.121	1.30857	1.29029	1.28114	1.29333	0.00225257	0.00255104
Lmscaffold237.808	Nuclear pore protein OS=Arabidopsis thaliana OX=3702 GN=AXX17_At2g38890 PE=3 SV=1	96.577	1.1879	9.1	8	1	0.86	0.835	0.89	1.192	1.164	1.079	1.38337	1.35087	1.25222	1.32882	0.00164626	0.00183721
Lmscaffold237.85	"Protein CutA, chloroplastic OS=Arabidopsis thaliana OX=3702 GN=CUTA PE=1 SV=1"	12.483	1.7922	8	3	1	0.898	0.886	0.922	1.07	1.05	1.19	1.18625	1.16408	1.31929	1.22321	0.0110223	0.0138295
Lmscaffold237.95	Dormancy/auxin associated family protein OS=Sinapis alba OX=3728 PE=2 SV=1	11.24	67.441	46.7	4	3	0.81	0.815	0.88	1.165	1.229	1.104	1.39521	1.47186	1.32216	1.39641	0.00147272	0.00163463
Lmscaffold237.98	Expressed protein OS=Arabidopsis thaliana OX=3702 GN=At2g33845 PE=2 SV=1	20.431	4.7523	6.6	1	1	1.265	0.572	1.2	1.216	0.895	0.862	1.20119	0.884096	0.851498	0.978927	0.935619	30.3141
Lmscaffold2398.4	"NAD(P)H-quinone oxidoreductase subunit K, chloroplastic OS=Megacarpaea delavayi OX=264428 GN=psbG PE=3 SV=1"	16.612	2.2923	6.2	2	1	1.251	1.139	1.061	0.851	0.777	0.924	0.739786	0.675456	0.803245	0.739496	0.0125772	0.0159702
Lmscaffold240.128	Peptide-methionine (R)-S-oxide reductase OS=Brassica rapa subsp. pekinensis OX=51351 PE=3 SV=1	43.104	16.644	12.3	3	1	1.039	1	1.07	0.961	1.067	0.874	0.927308	1.02959	0.843358	0.933419	0.309736	0.856878
Lmscaffold240.146	BnaCnng27420D protein OS=Brassica napus OX=3708 GN=BnaCnng27420D PE=3 SV=1	42.64	298.29	46	49	15	1.019	0.995	1.004	1.005	1.006	0.973	0.999006	1	0.967197	0.988734	0.429295	1.51724
Lmscaffold240.147	MVP1 OS=Arabidopsis thaliana OX=3702 GN=AXX17_At1g48450 PE=3 SV=1	43.512	23.777	16.5	7	6	1.038	0.917	0.998	0.954	1.021	1.023	0.969184	1.03725	1.03928	1.01524	0.740208	6.16781
Lmscaffold240.150	Myrosinase OS=Armoracia rusticana OX=3704 GN=MY1 PE=2 SV=1	60.342	21.127	20.8	18	5	1.069	1.037	1.054	0.934	0.91	0.965	0.886709	0.863924	0.916139	0.888924	0.00314081	0.00362653
Lmscaffold240.24	Coatomer subunit beta' OS=Arabidopsis thaliana OX=3702 GN=At1g52360 PE=1 SV=1	103.2	44.839	11.5	9	5	0.87	0.945	0.958	1.078	1.031	1.068	1.16625	1.1154	1.15543	1.14569	0.012115	0.0153358
Lmscaffold240.25	Nuclear pore complex protein NUP50A OS=Arabidopsis thaliana OX=3702 GN=NUP50A PE=1 SV=1	44.47	2.4194	4.3	2	1	0.899	1.03	0.998	1.046	0.952	1.093	1.07209	0.975743	1.12026	1.05603	0.393407	1.29451
Lmscaffold240.26	Beta-glucosidase 1 OS=Arabidopsis lyrata subsp. lyrata OX=81972 GN=ARALYDRAFT_474364 PE=3 SV=1	60.403	1.842	37.1	67	1	1.035	1.061	1.04	0.943	0.925	1.007	0.902105	0.884885	0.963329	0.916773	0.0291044	0.0406214
Lmscaffold240.28	TSK-associating protein 1 OS=Arabidopsis thaliana OX=3702 GN=TSA1 PE=1 SV=1	100.52	51.553	14	12	9	1.093	1.027	1.039	0.962	0.966	0.976	0.91358	0.917379	0.926876	0.919278	0.0148258	0.0191253
Lmscaffold240.33	"26.5 kDa heat shock protein, mitochondrial OS=Arabidopsis thaliana OX=3702 GN=HSP26.5 PE=2 SV=1"	26.536	10.356	16.4	4	4	0.242	0.273	0.334	1.661	1.839	1.537	5.86926	6.49823	5.4311	5.93286	0.000108637	0.000112765
Lmscaffold240.41	Is a member of the PF|00364 Biotin-requiring enzymes family OS=Arabidopsis thaliana OX=3702 GN=At1g52670 PE=2 SV=1	29.565	1.6176	5.1	2	1	1.083	0.885	1.131	0.919	0.992	0.998	0.889642	0.96031	0.966118	0.93869	0.470021	1.80793
Lmscaffold240.52	Caffeoylshikimate esterase (Fragment) OS=Noccaea caerulescens OX=107243 GN=LE_TR11178_c0_g1_i1_g.36984 PE=4 SV=1	37.565	1.9465	12.3	8	2	1.06	0.921	1.218	0.993	0.808	1.012	0.931229	0.757737	0.949047	0.879337	0.298117	0.807418
Lmscaffold240.55	"PII, uridylyltransferase (DUF2921) OS=Arabidopsis thaliana OX=3702 GN=At1g52780 PE=1 SV=1"	121.22	23.262	8.2	10	4	0.908	1.026	1.023	1.035	1.049	1.033	1.05005	1.06425	1.04802	1.05411	0.244952	0.597874
Lmscaffold240.79	Lectin-like protein OS=Noccaea caerulescens OX=107243 GN=GA_TR552_c0_g1_i1_g.1859 PE=3 SV=1	30.647	5.4641	23.1	12	2	0.97	1.064	1.056	0.95	0.94	1.016	0.92233	0.912621	0.986408	0.940453	0.185362	0.398775
Lmscaffold240.99	DJ-1 family protein OS=Arabidopsis lyrata subsp. lyrata OX=81972 GN=ARALYDRAFT_892360 PE=4 SV=1	46.783	132.98	35.9	24	5	1.02	0.885	1	0.963	1.039	1.026	0.994492	1.07298	1.05955	1.04234	0.442628	1.60926
Lmscaffold242.1047	Kas I OS=Arabidopsis lyrata subsp. lyrata OX=81972 GN=ARALYDRAFT_494344 PE=3 SV=1	49.889	45.252	17.5	10	1	1.066	1.156	1.069	0.881	0.964	0.873	0.803099	0.87876	0.795807	0.825889	0.0099632	0.012409
Lmscaffold242.1063	Kinase family protein OS=Arabidopsis lyrata subsp. lyrata OX=81972 GN=ARALYDRAFT_494321 PE=4 SV=1	54.792	48.554	16.6	6	6	0.947	1.028	1.076	1.031	0.965	0.9	1.01377	0.948869	0.884956	0.949197	0.387729	1.26211
Lmscaffold242.1076	Ubiquitin-specific protease 21 OS=Arabidopsis lyrata subsp. lyrata OX=81972 GN=UBP21 PE=3 SV=1	111.81	3.3544	4	4	1	1.081	0.968	0.991	0.983	0.9	1.089	0.970066	0.888158	1.07467	0.977632	0.743587	6.30917
Lmscaffold242.1082	BOU OS=Arabidopsis thaliana OX=3702 GN=AXX17_At5g45280 PE=3 SV=1	30.926	315.42	49.2	17	1	1.022	1.047	0.967	0.944	1.095	0.935	0.932806	1.08202	0.923913	0.979578	0.735377	5.94963
Lmscaffold242.1089	VAM3 OS=Arabidopsis thaliana OX=3702 GN=AXX17_At5g45330 PE=3 SV=1	29.579	11.862	20.1	8	5	0.939	0.973	0.963	1.072	0.947	1.051	1.11861	0.988174	1.0967	1.06783	0.178975	0.380568
Lmscaffold242.1098	Low-level beta-amylase 1 OS=Arabidopsis lyrata subsp. lyrata OX=81972 GN=LBA1 PE=4 SV=1	135.97	84.223	14.2	15	13	0.972	0.941	0.967	1.028	1.026	1.057	1.07083	1.06875	1.10104	1.08021	0.00516562	0.00612697
Lmscaffold242.110	Activating signal cointegrator 1 complex subunit 3 OS=Noccaea caerulescens OX=107243 GN=MP_TR22006_c0_g1_i1_g.62279 PE=4 SV=1	236.18	1.265	3	7	1	0.861	1.025	1.081	0.999	1.024	1.027	1.01011	1.03539	1.03842	1.02797	0.699172	4.99532
Lmscaffold242.1101	"Lon protease homolog 2, peroxisomal OS=Arabidopsis thaliana OX=3702 GN=AXX17_At5g45520 PE=3 SV=1"	97.752	68.961	11.2	8	7	0.947	0.974	1.107	1.023	1.009	1.001	1.01354	0.99967	0.991744	1.00165	0.974939	74.6311
Lmscaffold242.1110	"Light-harvesting complex-like protein 3 isotype 2, chloroplastic OS=Arabidopsis thaliana OX=3702 GN=LIL3.2 PE=1 SV=1"	28.98	13.387	19.5	9	1	1.108	1.201	1.165	0.664	0.884	0.981	0.573402	0.763385	0.84715	0.727979	0.0320608	0.0453842
Lmscaffold242.1118	RGG repeats nuclear RNA binding protein B OS=Arabidopsis thaliana OX=3702 GN=RGGB PE=1 SV=1	37.96	104.6	22.2	13	2	0.951	1.005	1.117	0.997	0.953	0.992	0.973316	0.930361	0.968435	0.957371	0.438697	1.58013
Lmscaffold242.1129	Myb family transcription factor OS=Arabidopsis lyrata subsp. lyrata OX=81972 GN=ARALYDRAFT_916656 PE=4 SV=1	39.615	4.8006	6.3	2	2	1.027	1.001	1.138	1.021	0.954	0.965	0.967467	0.90398	0.914403	0.928617	0.183137	0.392292
Lmscaffold242.1146	ATSDAT OS=Arabidopsis lyrata subsp. lyrata OX=81972 GN=ARALYDRAFT_494217 PE=4 SV=1	72.959	37.385	6.7	5	4	1.178	1.25	1.278	0.705	0.766	0.772	0.570696	0.620076	0.624933	0.605235	0.000184946	0.000193589
Lmscaffold242.116	GR-RBP3 OS=Arabidopsis thaliana OX=3702 GN=AXX17_At5g60500 PE=4 SV=1	17.388	26.528	15.9	2	1	0.997	0.957	1.029	0.963	0.915	1.151	0.968488	0.920215	1.15756	1.01542	0.847915	12.0542
Lmscaffold242.1165	Farnesyl diphosphate synthase OS=Lepidium apetalum OX=153459 PE=2 SV=1	44.557	11.721	9.3	4	3	1.074	0.97	1.019	1.035	0.978	0.943	1.01371	0.957884	0.923604	0.965067	0.425747	1.49785
Lmscaffold242.162	PFD5 OS=Arabidopsis thaliana OX=3702 GN=AXX17_At5g22840 PE=4 SV=1	16.136	30.685	29.1	4	3	0.974	0.996	0.961	1.07	0.999	0.958	1.09519	1.02252	0.980553	1.03275	0.403331	1.35272
Lmscaffold242.167	AT5g23340/MKD15_20 OS=Arabidopsis thaliana OX=3702 GN=MKD15.20 PE=2 SV=1	84.01	9.9375	4.6	3	3	0.956	1.179	0.963	0.981	0.949	0.987	0.949968	0.91898	0.955778	0.941575	0.461433	1.73655
Lmscaffold242.177	"Ferredoxin-thioredoxin reductase, variable chain OS=Noccaea caerulescens OX=107243 GN=LC_TR17645_c0_g1_i1_g.60161 PE=4 SV=1"	19.154	50.053	28.4	7	1	1.163	1.111	1.009	1.057	0.877	0.796	0.965885	0.801401	0.727383	0.831557	0.108258	0.194915
Lmscaffold242.192	Cation-transporting ATPase OS=Brassica oleracea var. oleracea OX=109376 PE=3 SV=1	180.95	1.7109	5.2	9	1	0.883	0.839	1.036	1.055	1.08	1.122	1.14757	1.17476	1.22045	1.18093	0.0571116	0.0884678
Lmscaffold242.201	Remorin OS=Noccaea caerulescens OX=107243 GN=MP_TR17516_c0_g1_i1_g.50149 PE=4 SV=1	20.589	15.33	27.7	9	8	1.049	1.01	0.992	0.965	1.033	0.954	0.948869	1.01573	0.938053	0.967552	0.3315	0.960179
Lmscaffold242.202	At5g23760 OS=Arabidopsis thaliana OX=3702 GN=MRO11.20 PE=2 SV=1	10.553	3.8392	21.1	3	2	1.153	1.152	1.062	0.869	0.852	0.919	0.77428	0.759133	0.81883	0.784081	0.00260499	0.00297578
Lmscaffold242.206	Cleavage and polyadenylation specificity factor subunit 2 OS=Capsella rubella OX=81985 GN=CARUB_v10000306mg PE=3 SV=1	82.075	21.547	8.5	6	6	0.979	0.96	1.005	0.963	1.065	1.067	0.981318	1.08526	1.0873	1.05129	0.242466	0.587895
Lmscaffold242.223	Acidic endochitinase OS=Arabidopsis lyrata subsp. lyrata OX=81972 GN=ARALYDRAFT_489265 PE=3 SV=1	33.249	5.0014	4.9	1	1	1.334	1.046	1.035	0.854	0.886	0.847	0.75022	0.778331	0.74407	0.75754	0.0488777	0.0736974
Lmscaffold242.253	30S ribosomal protein OS=Arabidopsis thaliana OX=3702 GN=At5g24490 PE=1 SV=1	34.278	42.673	17.4	9	2	0.893	1.054	1.118	1.034	0.94	0.979	1.01207	0.920065	0.958238	0.963458	0.632714	3.63055
Lmscaffold242.270	Vegetative storage protein Vsp2 OS=Arabidopsis lyrata subsp. lyrata OX=81972 GN=ARALYDRAFT_489339 PE=4 SV=1	31.196	10.373	10.9	4	1	1.395	1.247	1.166	0.661	0.569	0.958	0.520746	0.448267	0.754727	0.57458	0.0161997	0.0210457
Lmscaffold242.272	VSP2 OS=Arabidopsis thaliana OX=3702 GN=AXX17_At5g24660 PE=4 SV=1	30.584	17.499	23.3	11	7	0.891	0.941	0.911	1.112	1.069	1.108	1.21619	1.16916	1.21181	1.19905	0.000805715	0.000876286
Lmscaffold242.288	Tubulin-folding cofactor A OS=Arabidopsis thaliana OX=3702 GN=TFCA PE=1 SV=2	12.777	59.668	50	6	1	1.074	1.106	0.961	1.135	0.901	0.839	1.08405	0.860554	0.801337	0.915314	0.426567	1.50302
Lmscaffold242.298	AT5g25080/T11H3_90 OS=Arabidopsis thaliana OX=3702 GN=At5g25080 PE=2 SV=1	24.237	5.6576	6.3	1	1	0.967	0.964	0.987	0.941	1.121	1.03	0.967443	1.1525	1.05894	1.05963	0.330932	0.957738
Lmscaffold242.300	SCPL9 OS=Arabidopsis thaliana OX=3702 GN=AXX17_At2g18630 PE=3 SV=1	49.896	44.641	17.7	11	4	1.051	1.187	0.918	0.888	0.93	1.016	0.844106	0.88403	0.965779	0.897972	0.28156	0.740689
Lmscaffold242.303	Transcription initiation factor TFIID subunit 5 OS=Noccaea caerulescens OX=107243 GN=LC_TR19097_c0_g1_i1_g.63759 PE=4 SV=1	74.531	1.4244	1.2	1	1	1.181	1.047	0.939	0.921	1.01	0.908	0.872434	0.956741	0.86012	0.896432	0.228574	0.537559
Lmscaffold242.346	BURP domain protein RD22 OS=Arabidopsis thaliana OX=3702 GN=RD22 PE=2 SV=1	42.021	9.8295	18.1	9	8	1.3	1.138	1.168	0.816	0.747	0.795	0.678869	0.621464	0.661398	0.65391	0.00150508	0.00167189
Lmscaffold242.369	Myrosinase OS=Armoracia rusticana OX=3704 GN=MY1 PE=2 SV=1	60.663	123.62	26.5	28	3	1.067	1.08	0.976	0.8	0.955	1.086	0.768492	0.917387	1.04323	0.909702	0.349958	1.04582
Lmscaffold242.384	Myrosinase OS=Armoracia rusticana OX=3704 GN=MY1 PE=2 SV=1	60.55	199.62	25.7	26	1	1.092	1.071	1.077	0.931	0.894	0.945	0.862037	0.827778	0.875	0.854938	0.000677882	0.000733933
Lmscaffold242.396	PWD OS=Arabidopsis thaliana OX=3702 GN=AXX17_At5g26400 PE=4 SV=1	130.72	19.63	13.8	17	4	0.964	1.047	1.124	0.845	0.97	1.06	0.808612	0.92823	1.01435	0.917065	0.326572	0.937718
Lmscaffold242.397	UMP-CMP kinase OS=Noccaea caerulescens OX=107243 GN=LC_TR11549_c1_g1_i1_g.40522 PE=3 SV=1	24.024	1.6343	19	6	1	0.959	1.043	1.145	0.915	0.935	1.016	0.872259	0.891325	0.968541	0.910709	0.205443	0.456934
Lmscaffold242.398	"DEAD-box ATP-dependent RNA helicase 3, chloroplastic (Fragment) OS=Noccaea caerulescens OX=107243 GN=LE_TR19069_c0_g1_i1_g.61183 PE=4 SV=1"	80.839	77.872	22.2	20	15	1.112	1.096	1.091	0.95	0.893	0.882	0.863898	0.812064	0.802061	0.826008	0.000963209	0.00105267
Lmscaffold242.40	ARF-GAP domain 1 OS=Arabidopsis lyrata subsp. lyrata OX=81972 GN=AGD1 PE=4 SV=1	155.54	2.0086	3.8	6	1	1.049	1.144	1.092	0.919	0.882	0.924	0.839269	0.805479	0.843836	0.829528	0.00360646	0.00419689
Lmscaffold242.404	"Glutamate--tRNA ligase, cytoplasmic OS=Arabidopsis thaliana OX=3702 GN=At5g26710 PE=1 SV=1"	80.871	27.754	29.7	34	3	1.052	1.018	1.07	0.953	1.178	0.863	0.91051	1.12548	0.824522	0.953503	0.635124	3.66248
Lmscaffold242.407	Flap endonuclease 1 OS=Arabidopsis thaliana OX=3702 GN=FEN1 PE=3 SV=2	42.901	2.2562	4.7	2	2	1.066	0.899	1.027	0.994	1.013	1.012	0.996658	1.01571	1.01471	1.00902	0.868028	14.261
Lmscaffold242.414	Transaminase OS=Arabidopsis lyrata subsp. lyrata OX=81972 GN=ARALYDRAFT_489502 PE=4 SV=1	52.761	2.4655	5.7	2	2	1.106	0.919	1.066	1.036	0.905	0.98	1.0055	0.878357	0.951148	0.945002	0.453696	1.68737
Lmscaffold242.424	"Threonine--tRNA ligase, mitochondrial (Fragment) OS=Noccaea caerulescens OX=107243 GN=GA_TR5602_c0_g1_i1_g.17907 PE=3 SV=1"	82.205	103.78	28.3	32	22	0.984	0.997	0.997	0.988	1.06	1.018	0.995299	1.06783	1.02552	1.02955	0.240978	0.581252
Lmscaffold242.426	"Lon protease homolog, mitochondrial OS=Arabidopsis lyrata subsp. lyrata OX=81972 GN=ARALYDRAFT_489519 PE=3 SV=1"	103.56	1.6588	17.4	20	1	0.966	0.895	0.909	1.055	1.146	1.043	1.1426	1.24116	1.1296	1.17112	0.0155935	0.0201941
Lmscaffold242.448	Serine/threonine-protein phosphatase OS=Arabidopsis thaliana OX=3702 GN=AXX17_At5g27830 PE=3 SV=1	35.997	2.6984	24.5	7	1	0.766	1.185	1.169	1.018	1.181	0.7	0.978846	1.13558	0.673077	0.929167	0.727188	5.71093
Lmscaffold242.470	D-aminoacid aminotransferase-like PLP-dependent enzymes superfamily protein OS=Arabidopsis thaliana OX=3702 GN=At5g27410 PE=4 SV=1	99.516	3.4145	2.6	2	2	0.996	0.995	1.001	0.968	1.026	0.974	0.970588	1.02874	0.976604	0.991979	0.687849	4.73942
Lmscaffold242.473	Glutathione synthetase OS=Eutrema salsugineum OX=72664 GN=EUTSA_v10003956mg PE=3 SV=1	54.548	2.0459	29.5	18	1	0.909	1.121	1.026	1.002	0.966	0.993	0.983639	0.948298	0.974804	0.968914	0.637766	3.72084
Lmscaffold242.486	Protein HASTY 1 OS=Noccaea caerulescens OX=107243 GN=MP_TR25903_c0_g1_i1_g.75603 PE=4 SV=1	134.08	7.357	3.9	6	5	0.942	0.975	0.972	1.002	1.013	1.065	1.0405	1.05192	1.10592	1.06611	0.0449795	0.0669073
Lmscaffold242.513	"Rubisco accumulation factor 1, chloroplastic (Fragment) OS=Noccaea caerulescens OX=107243 GN=LE_TR10516_c0_g1_i1_g.35232 PE=4 SV=1"	50.776	11.665	16.3	6	2	1.045	0.996	0.94	1.051	0.979	1.002	1.0577	0.98524	1.00839	1.01711	0.669975	4.3374
Lmscaffold242.529	BnaC07g27410D protein OS=Brassica napus OX=3708 GN=BnaC07g27410D PE=4 SV=1	62.442	5.5276	9.7	6	5	0.955	0.958	0.924	1.033	1.051	1.117	1.09235	1.11139	1.18118	1.1283	0.0119472	0.0151069
Lmscaffold242.54	Tudor domain-containing protein OS=Arabidopsis lyrata subsp. lyrata OX=81972 GN=ARALYDRAFT_919428 PE=4 SV=1	107.42	6.6373	31.5	36	2	0.923	0.87	1.006	1.096	1.028	1.095	1.17471	1.10182	1.17363	1.15005	0.0371071	0.0535616
Lmscaffold242.562	BXL1 OS=Arabidopsis thaliana OX=3702 GN=AXX17_At5g48140 PE=4 SV=1	106.01	6.5364	27.2	44	2	1.058	0.897	1.072	0.987	0.934	1.059	0.978196	0.925669	1.04955	0.984473	0.826131	10.3878
Lmscaffold242.569	Gb|AAF31026.1 OS=Arabidopsis thaliana OX=3702 PE=4 SV=1	46.135	1.7819	2.4	1	1	1.073	1.144	0.999	0.897	0.916	0.98	0.836754	0.854478	0.914179	0.86847	0.0446256	0.0663243
Lmscaffold242.570	Polygalacturonase OS=Arabidopsis lyrata subsp. lyrata OX=81972 GN=ARALYDRAFT_494984 PE=3 SV=1	60.896	1.7329	3.7	2	2	1.179	1.054	0.892	0.878	1.057	0.944	0.84288	1.01472	0.90624	0.92128	0.450462	1.66379
Lmscaffold242.589	"tRNA synthetase class I (I, L, M and V) family protein OS=Arabidopsis thaliana OX=3702 GN=OVA2 PE=3 SV=1"	122.82	65.348	8.6	11	2	0.975	0.961	0.986	0.989	1.21	0.892	1.0154	1.2423	0.915811	1.05784	0.582708	2.91396
Lmscaffold242.626	Peptidylprolyl isomerase OS=Arabidopsis thaliana OX=3702 GN=AXX17_At5g47170 PE=4 SV=1	16.877	1.8131	12.9	3	1	1.415	0.999	1.073	1.249	0.782	0.492	1.07456	0.672785	0.423286	0.723545	0.276176	0.719463
Lmscaffold242.627	Peptidylprolyl isomerase OS=Arabidopsis thaliana OX=3702 GN=AXX17_At5g47150 PE=4 SV=1	64.674	323.31	44.8	59	11	0.496	0.567	0.547	1.479	1.44	1.462	2.7559	2.68323	2.72422	2.72112	2.70585e-06	2.72936e-06
Lmscaffold242.646	Probably inactive leucine-rich repeat receptor-like protein kinase At5g48380 OS=Arabidopsis thaliana OX=3702 GN=At5g48380 PE=1 SV=1	68.726	50.035	13.9	7	1	1.164	1.206	1.174	0.823	0.785	0.854	0.69667	0.664503	0.722912	0.694695	0.00010753	0.000111599
Lmscaffold242.652	Portal protein OS=Arabidopsis thaliana OX=3702 GN=At5g48310 PE=4 SV=1	179.83	1.2732	0.4	1	1	1.076	1.038	0.947	1.039	0.969	0.944	1.01829	0.94969	0.925188	0.964391	0.488477	1.95111
Lmscaffold242.655	Glucose-1-phosphate adenylyltransferase OS=Eutrema salsugineum OX=72664 GN=EUTSA_v10003993mg PE=3 SV=1	67.322	1.3538	14	14	1	0.925	1.163	0.925	1.003	0.89	1.111	0.998672	0.88616	1.10621	0.997013	0.977903	88.4685
Lmscaffold242.660	"Indole-3-glycerol phosphate synthase, chloroplastic (Fragment) OS=Noccaea caerulescens OX=107243 GN=LC_TR6780_c0_g1_i1_g.22896 PE=3 SV=1"	42.904	2.0459	33.4	17	1	1.018	1.028	1.105	0.929	0.945	0.986	0.884481	0.899714	0.93875	0.907648	0.0398352	0.0580406
Lmscaffold242.67	ATP-dependent 6-phosphofructokinase OS=Noccaea caerulescens OX=107243 GN=PFK PE=3 SV=1	58.523	24.647	22.5	13	5	0.976	1.015	0.92	1.002	1.042	1.009	1.03263	1.07386	1.03985	1.04878	0.192142	0.418793
Lmscaffold242.683	AT5g47860/MCA23_20 OS=Arabidopsis thaliana OX=3702 GN=MCA23.20 PE=2 SV=1	47.772	14.091	19.1	8	6	0.886	1.019	0.987	0.987	1.115	1.046	1.02386	1.15664	1.08506	1.08852	0.192716	0.420306
Lmscaffold242.685	"Adenylate kinase 2, chloroplastic (Fragment) OS=Noccaea caerulescens OX=107243 GN=LC_TR2399_c0_g1_i1_g.7646 PE=3 SV=1"	25.326	4.0288	29.4	10	1	1.167	1.021	1.024	0.985	0.891	0.92	0.919988	0.832192	0.859278	0.870486	0.0672466	0.107936
Lmscaffold242.687	Kinesin-like protein KIN-4A OS=Arabidopsis thaliana OX=3702 GN=KIN4A PE=1 SV=1	117.21	2.799	2.8	3	3	1.086	1	1.146	0.893	0.827	1.033	0.828899	0.767636	0.958849	0.851795	0.0973058	0.169585
Lmscaffold242.696	Ubiquitin family protein OS=Arabidopsis lyrata subsp. lyrata OX=81972 GN=ARALYDRAFT_494809 PE=4 SV=1	93.482	34.571	11.8	8	2	1.077	0.98	1.013	0.979	0.992	0.97	0.956678	0.969381	0.947883	0.95798	0.214607	0.488866
Lmscaffold242.716	Metalloendopeptidase OS=Arabidopsis lyrata subsp. lyrata OX=81972 GN=ARALYDRAFT_494796 PE=4 SV=1	141.57	53.192	9.1	12	10	1.057	1.043	1.088	0.987	0.93	0.951	0.928795	0.875157	0.894918	0.899624	0.00745166	0.00907487
Lmscaffold242.739	Polyadenylate-binding protein RBP47C OS=Arabidopsis thaliana OX=3702 GN=RBP47C PE=2 SV=1	43.493	1.756	7	2	1	1.157	1.1	1.157	0.938	0.898	0.759	0.824253	0.789104	0.66696	0.760105	0.00897142	0.0110728
Lmscaffold242.744	Glucose-6-phosphate isomerase OS=Arabidopsis lyrata subsp. lyrata OX=81972 GN=ARALYDRAFT_494761 PE=3 SV=1	59.772	45.252	19.2	15	2	0.91	0.963	1.017	1.086	0.89	1.152	1.12734	0.923875	1.19585	1.08235	0.401069	1.34126
Lmscaffold242.747	Plasma membrane fusion protein OS=Arabidopsis thaliana OX=3702 GN=At5g42765 PE=4 SV=1	22.615	5.0921	11.9	2	2	0.99	1.119	1.141	0.868	0.959	0.934	0.801231	0.885231	0.862154	0.849538	0.0399976	0.0583015
Lmscaffold242.765	GYF domain-containing protein OS=Arabidopsis lyrata subsp. lyrata OX=81972 GN=ARALYDRAFT_494724 PE=4 SV=1	180.79	1.5875	12.2	19	1	0.929	1.09	0.901	0.974	1.098	1.022	1.00068	1.12808	1.05	1.05959	0.448344	1.6516
Lmscaffold242.769	Thioredoxin OS=Capsella rubella OX=81985 GN=CARUB_v10027387mg PE=3 SV=1	13.257	15.958	47.9	11	2	1.119	0.955	1.051	1.001	0.918	0.826	0.96096	0.88128	0.79296	0.8784	0.142056	0.278907
Lmscaffold242.782	Eukaryotic aspartyl protease family protein OS=Arabidopsis thaliana OX=3702 GN=MMG4.12 PE=3 SV=1	67.202	2.5681	2.1	1	1	0.977	0.974	0.984	0.96	1.13	0.987	0.981261	1.15503	1.00886	1.04838	0.420913	1.46531
Lmscaffold242.807	Malate dehydrogenase OS=Noccaea caerulescens OX=107243 GN=GA_TR1767_c0_g1_i1_g.5405 PE=3 SV=1	35.685	38.234	39.8	30	2	0.939	0.984	0.967	1.039	1.05	1.053	1.07855	1.08997	1.09308	1.0872	0.00367513	0.00428038
Lmscaffold242.831	DnaJ-like protein subfamily C member 16 OS=Noccaea caerulescens OX=107243 GN=GA_TR19924_c5_g1_i1_g.66236 PE=4 SV=1	78.964	4.5515	3.2	2	2	1.019	1.023	0.888	1.13	0.984	0.972	1.157	1.00751	0.995222	1.05324	0.483591	1.9173
Lmscaffold242.835	Putative ion channel POLLUX-like 2 OS=Noccaea caerulescens OX=107243 GN=MP_TR7947_c6_g1_i1_g.25400 PE=4 SV=1	80.339	-2	10	8	1	0.968	1.045	1.036	1.341	0.949	0.685	1.31945	0.933749	0.673991	0.97573	0.904032	20.0557
Lmscaffold242.836	PnsB5 OS=Arabidopsis thaliana OX=3702 GN=AXX17_At5g41820 PE=4 SV=1	23.526	88.952	16.3	2	2	1.065	1.047	1.024	0.925	0.987	0.961	0.884885	0.944196	0.919324	0.916135	0.0152191	0.0196727
Lmscaffold242.856	"mRNA, clone: RTFL01-10-K04 OS=Eutrema halophilum OX=98038 PE=2 SV=1"	49.208	33.113	19.7	7	3	0.88	1.06	0.947	0.985	1.068	0.923	1.02355	1.1098	0.959127	1.03083	0.681925	4.61642
Lmscaffold242.862	BnaA06g36380D protein OS=Brassica napus OX=3708 GN=BnaA06g36380D PE=4 SV=1	30.505	2.6298	15.8	7	1	0.943	0.989	0.998	1.01	1.015	1.06	1.03413	1.03925	1.08532	1.0529	0.090869	0.155833
Lmscaffold242.866	PCS1 OS=Arabidopsis thaliana OX=3702 GN=AXX17_At5g42190 PE=4 SV=1	48.725	42.074	11.4	6	5	0.994	0.984	0.98	1.019	1.033	1.039	1.03347	1.04767	1.05375	1.04496	0.00360635	0.00419607
Lmscaffold242.877	Nuclear cap-binding protein subunit 2 OS=Brassica oleracea var. oleracea OX=109376 PE=3 SV=1	31.218	24.393	18.4	5	4	0.945	1.322	1.166	0.759	0.817	1.001	0.663268	0.713953	0.874745	0.750655	0.0957641	0.166565
[truncated: 5,152 more rows]
