# Supplementary material for: Comparative analysis of maca (Lepidium meyenii) proteome profiles reveals insights into response mechanisms of herbal plants to high-temperature stress
Source: BMC Plant Biol. 2020 Sep 16;20:431. doi: 10.1186/s12870-020-02645-4 (PMC7493174; doi:10.1186/s12870-020-02645-4)
Supplement: Supplementary file 3 — Additional file 3 Table S3. List of identified proteins significant differentially expressed in two-week-old maca seedlings under high-temperature stress (HTS) for 12 h. [file 12870_2020_2645_MOESM3_ESM.xlsx]

## Sheet: Sheet1
Table S3. List of identified proteins significant differentially expressed in two-week-old maca seedlings under high-temperature stress (HTS) for 12 h.
Protein accessiona	Protein description	Species	MW [kDa]b	Scorec	Coverage [%]d	NPSMe	Ratio (HTS/Cont)f
							BR1g	BR2g	BR3g	Means ± SD	Padj valuesh
Stress response
Lmscaffold75.486	23.6 kDa heat shock protein	N. caerulescens	14.415	6.4552	15.9	3	8.64286	8.8619	8.29524	8.600 ± 0.286	2.32612e-06
Lmscaffold519.38	15.7 kDa heat shock protein	N. caerulescens	15.692	72.241	68.4	11	6.5932	6.86902	6.24559	6.569 ± 0.312	5.12649e-05
Lmscaffold240.33	26.5 kDa heat shock protein	A. thaliana	26.536	10.356	16.4	4	5.86926	6.49823	5.4311	5.933 ± 0.536	0.000112765
Lmscaffold433.560	17.8 kDa class I heat shock protein	A. thaliana	17.743	77.615	53.2	23	5.38235	5.27521	5.35084	5.336 ± 0.055	4.344e-07
Lmscaffold12.35	LTI45	A. thaliana	29.981	23.692	28	11	5.09563	5.77547	4.96466	5.279 ± 0.435	7.43823e-05
Lmscaffold10.504	HSP23.6-MITO	A. thaliana	23.776	96.374	27.5	6	5.04255	5.5194	4.97121	5.178 ± 0.298	6.94153e-05
Lmscaffold236.411	Chloroplast small heat shock protein	A. lyrata	25.296	59.035	63.4	36	4.95637	5.51435	4.9667	5.146 ± 0.319	2.38442e-05
Lmscaffold676.242	17.6 kDa class I heat shock protein 3	A. thaliana	17.331	138.86	41.6	36	5.25378	5.26284	4.7432	5.087 ± 0.297	1.91974e-05
Lmscaffold41.146	17.6 kDa class I heat shock protein 2	A. thaliana	17.613	44.983	49	32	5.56032	4.47458	5.05184	5.029 ± 0.543	0.00032514
Lmscaffold565.345	Co-chaperone protein p23-1	B. napus	19.42	2.4843	10	3	4.95342	4.98018	5.04262	4.992 ± 0.046	4.64604e-05
Lmscaffold75.264	Chloroplast small heat shock protein	A. lyrata	25.613	119.03	63.9	34	4.46307	4.5	4.01989	4.328 ± 0.267	3.35644e-05
Lmscaffold46.150	23.6 kDa heat shock protein	N. caerulescens	23.773	44.003	31	10	4.46986	4.23445	4.25167	4.319 ± 0.131	3.42295e-06
Lmscaffold415.36	17.6 kDa class I heat shock protein 3	A. thaliana	17.244	16.115	33.1	19	4.15681	4.26478	4.10026	4.174 ± 0.084	1.07117e-06
Lmscaffold428.99	22.0 kDa heat shock protein	N. caerulescens	21.547	45.525	50.3	23	4.13841	4.2264	4.08066	4.148 ± 0.073	2.42113e-07
Lmscaffold695.781	AT3g10020-like protein	A. thaliana	16.936	82.931	36.7	9	4.04703	3.9802	3.91832	3.982 ± 0.064	5.59945e-07
Lmscaffold13.180	17.6 kDa class I heat shock protein 3	A. thaliana	17.775	59.143	37.6	26	3.73211	3.7965	3.86804	3.799 ± 0.068	6.1405e-07
Lmscaffold655.112	BnaC03g78270D protein	B. napus	16.979	2.9882	18.4	3	4.01408	3.69718	3.46714	3.726 ± 0.275	0.000129518
Lmscaffold43.86	HSP18.2	A. thaliana	18.005	38.742	29.6	12	3.72363	3.78005	3.53475	3.679 ± 0.128	6.89282e-06
Lmscaffold518.106	Myo-inositol 1-phosphate synthase type 2	B. napus	56.305	1.3374	44.3	43	3.61663	3.61432	3.71363	3.648 ± 0.057	4.90157e-07
Lmscaffold10.710	Chloroplast small heat shock protein	A. lyrata	25.476	16.723	65.2	40	3.48266	3.34982	3.42952	3.421 ± 0.067	7.88328e-07
Lmscaffold695.139	AT3g02480-like protein	A. thaliana	7.1668	12.299	22.1	1	3.08987	3.25464	3.56491	3.303 ± 0.241	9.43237e-05
Lmscaffold146.471	HSP70T-2	A. lyrata	61.226	196.72	29.5	26	3.30926	3.33661	3.15147	3.266 ± 0.100	2.78254e-06
Lmscaffold231.178	15.7 kDa heat shock protein	N. caerulescens	15.628	20.15	56.2	8	3.29498	3.13598	3.19874	3.210 ± 0.080	3.71758e-06
Lmscaffold216.810	BnaC03g78270D protein	B. napus	17.179	62.79	45.4	8	3.27966	3.0339	3.25847	3.191 ± 0.136	1.13788e-05
Lmscaffold257.76	17.6 kDa class II heat shock protein	A. lyrata	17.458	165.48	63.6	35	3.04295	3.22334	3.05798	3.108 ± 0.100	1.30687e-05
Lmscaffold89.205	17.6 kDa class I heat shock protein 3	A. thaliana	17.37	36.826	33.1	22	2.93333	2.76275	3.20588	2.967 ± 0.224	0.000283666
Lmscaffold101.95	Low-temperature-induced 78 kDa protein	A. thaliana	85.839	1.6382	7.7	10	3.20411	2.78049	2.6457	2.877 ± 0.291	0.00046566
Lmscaffold295.42	17.8 kDa class I heat shock protein	A. thaliana	17.693	8.2274	52.9	20	2.62592	2.88206	2.68673	2.732 ± 0.134	3.13317e-05
Lmscaffold446.32	LTI45	A. thaliana	30.143	49.575	27.8	10	2.81134	2.59125	2.76141	2.721 ± 0.115	2.92838e-05
Lmscaffold242.627	Peptidylprolyl isomerase	A. thaliana	64.674	323.31	44.8	59	2.7559	2.68323	2.72422	2.721 ± 0.036	2.72936e-06
Lmscaffold309.56	17.6 kDa class I heat shock protein 3	A. thaliana	17.311	2.0982	33.1	30	2.71015	2.78031	2.64923	2.713 ± 0.066	2.41067e-05
Lmscaffold309.57	17.6 kDa class I heat shock protein 3	A. thaliana	17.309	1.3539	39.6	34	2.75607	2.29369	2.93811	2.663 ± 0.332	0.00110667
Lmscaffold110.262	BnaA05g12530D protein	B. napus	17.587	-2	49	32	2.59479	2.702	2.66747	2.655 ± 0.055	2.79632e-05
Lmscaffold216.102	22.0 kDa heat shock protein	N. caerulescens	21.923	53.466	50.8	21	2.57818	2.65952	2.70492	2.648 ± 0.064	3.40695e-05
Lmscaffold75.1075	Myo-inositol 1-phosphate synthase type 2	B. napus	56.342	2.9168	38.8	41	2.83774	2.77284	2.27163	2.627 ± 0.310	0.000982082
Lmscaffold146.695	HSP18.2	A. thaliana	17.705	8.138	20.3	9	2.66948	2.68031	2.51234	2.621 ± 0.094	7.75809e-06
Lmscaffold95.428	Putative luminal-binding protein	I. tinctoria	73.562	323.31	47.6	104	2.56987	2.59347	2.55898	2.574 ± 0.018	1.16955e-06
Lmscaffold60.388	LEA4-5	A. thaliana	16.555	11.988	15.1	3	2.76626	2.4587	2.3884	2.538 ± 0.201	0.00068149
Lmscaffold387.68	17.6 kDa class I heat shock protein 2	A. thaliana	17.59	43.433	49	27	2.38215	2.66044	2.50992	2.518 ± 0.139	4.80642e-05
Lmscaffold299.917	RD29A	A. thaliana	88.866	26.447	14.2	15	2.49083	2.39622	2.59404	2.494 ± 0.099	2.01667e-05
Lmscaffold1274.31	DNAJ heat shock family protein	A. lyrata	37.24	4.9501	25.8	10	2.55524	2.39382	2.41271	2.454 ± 0.088	1.00372e-05
Lmscaffold429.263	DYL1	A. thaliana	13.279	12.928	28.3	3	2.48311	2.47109	2.4024	2.452 ± 0.044	9.44198e-07
Lmscaffold81.61	HSA32	A. thaliana	32.743	21.706	23.1	12	2.41476	2.504	2.42849	2.449 ± 0.048	1.28662e-06
Lmscaffold13.183	17.6 kDa class I heat shock protein 3	A. thaliana	17.493	40.913	33.1	18	2.43835	2.42817	2.45192	2.439 ± 0.012	9.67652e-08
Lmscaffold54.349	RD29A	A. thaliana	78.04	177.38	24.6	14	2.38028	2.29401	2.50352	2.393 ± 0.105	2.30783e-05
Lmscaffold12.34	LTI45	A. thaliana	29.339	52.025	34.7	15	2.44243	2.35126	2.36353	2.386 ± 0.049	9.63343e-05
Lmscaffold46.364	Chloroplast small heat shock protein	A. lyrata	25.563	147.33	65.2	38	2.66215	2.12795	2.36498	2.385 ± 0.268	0.00408454
Lmscaffold8.153	HSP70	A. thaliana	65.764	58.405	48.8	130	2.51186	2.45763	2.18475	2.385 ± 0.175	0.000450888
Lmscaffold446.31	Cold-regulated protein	B. napus	24.194	29.493	45.8	15	2.37276	2.3593	2.32567	2.353 ± 0.024	8.48308e-07
Lmscaffold687.60	TIL	A. thaliana	21.421	4.8296	24.6	9	2.18976	2.54394	2.2221	2.319 ± 0.196	0.000341529
Lmscaffold77.344	GrpE protein homolog	C. rubella	36.155	55.46	21.9	11	2.32875	2.30566	2.31226	2.316 ± 0.012	4.86081e-07
Lmscaffold299.911	RUP1	A. thaliana	35.961	-2	4	1	2.227	2.28671	2.21571	2.243 ± 0.038	7.01638e-05
Lmscaffold179.111	17.6 kDa class II heat shock protein	A. lyrata	17.505	40.353	41.6	24	1.81688	2.65913	2.24876	2.242 ± 0.421	0.0100486
Lmscaffold176.133	Cold-regulated protein	B. napus	23.553	57.547	39.1	9	2.21497	2.11943	2.25478	2.196 ± 0.070	2.06715e-05
Lmscaffold299.421	Hsp70-Hsp90 organizing protein 3	N. caerulescens	64.745	176.02	42.7	42	2.28827	2.19832	2.07049	2.186 ± 0.109	8.8936e-05
Lmscaffold250.547	LSR3	A. thaliana	16.765	-2	19.9	3	2.16165	2.22979	2.16165	2.184 ± 0.039	1.88792e-05
Lmscaffold432.80	TIL	A. thaliana	21.518	126.63	36.4	16	2.20461	2.28013	2.05838	2.181 ± 0.113	6.26229e-05
Lmscaffold98.522	Thioredoxin-like protein YLS8	N. caerulescens	16.575	1.8027	9.9	1	2.1195	2.52673	1.83019	2.159 ± 0.350	0.00569251
Lmscaffold889.74	CPN60B	A. lyrata	63.14	75.433	59.8	117	2.04236	2.20816	2.08729	2.113 ± 0.086	0.000154966
Lmscaffold290.57	Thioredoxin	A. lyrata	13.203	31.456	66.9	18	2.00099	1.93539	2.06213	2.000 ± 0.063	0.0001145
Lmscaffold8.103	Activator of 90 kDa heat shock protein ATPase-like protein 1	N. caerulescens	37.986	94.326	24.3	15	2.09104	1.95075	1.95672	2.000± 0.079	0.000294606
Lmscaffold937.20	Protein-L-isoaspartate O-methyltransferase	C. rubella	19.223	9.162	16.8	4	1.69185	2.16296	2.05333	1.969 ± 0.247	0.0207763
Lmscaffold70.802	Cytochrome P450 81D11	N. caerulescens	55.948	5.5147	6.6	4	1.98146	1.8878	1.97854	1.949 ± 0.053	1.16795e-05
Lmscaffold752.26	DNAJ heat shock family protein	A. lyrata	46.563	10.356	15	10	2.14768	1.85428	1.84548	1.949 ± 0.172	0.00106625
Lmscaffold466.72	Hsp70-Hsp90 organizing protein 3	N. caerulescens	64.46	13.936	35.6	33	2.04234	1.91533	1.78248	1.913 ± 0.130	0.000631443
Lmscaffold127.48	17.6 kDa class I heat shock protein 2	A. thaliana	17.569	161.43	49	32	1.85413	1.86708	1.95345	1.892 ± 0.054	1.53313e-05
Lmscaffold452.187	Sucrose synthase	A. thaliana	92.56	-2	11.8	11	2.08987	1.64337	1.87589	1.870 ± 0.223	0.018856
Lmscaffold872.123	PMAT1	A. thaliana	51.703	6.849	7	3	1.83294	1.77804	1.87658	1.829 ± 0.049	0.000430461
Lmscaffold110.35	HSP70T-2	A. lyrata	61.28	25.475	25.4	20	1.87518	1.80224	1.7784	1.819 ± 0.050	0.000111129
Lmscaffold488.38	Cysteine proteinase inhibitor	A. thaliana	11.148	1.628	8.3	1	1.71211	1.93183	1.68033	1.775 ± 0.137	0.00142165
Lmscaffold4.115	NADP-dependent alkenal double bond reductase P2	O. pumila	38.267	129.6	31	15	1.76536	1.7515	1.77921	1.765 ± 0.014	2.57719e-07
Lmscaffold185.335	HSP70T-2	A. lyrata	61.163	76.901	28.4	25	1.79722	1.72483	1.76102	1.761 ± 0.036	2.09121e-05
Lmscaffold330.471	HSP90.5	A. thaliana	89.44	9.7317	43.9	49	1.66213	1.88011	1.66213	1.735 ± 0.126	0.000627651
Lmscaffold50.11	Inositol-3-phosphate synthase	N. caerulescens	56.323	122.23	37.6	42	1.71173	1.74198	1.73648	1.730 ± 0.016	1.22242e-05
Lmscaffold291.113	DNAJ heat shock N-terminal domain-containing protein	A. lyrata	62.884	14.841	6.1	3	1.79838	1.74831	1.60893	1.719 ± 0.098	0.000628521
Lmscaffold971.249	Putative luminal-binding protein	I. tinctoria	72.975	-2	46.2	95	1.59712	1.76034	1.76304	1.707 ± 0.095	0.00034633
Lmscaffold18.411	Fructose-bisphosphate aldolase	E. salsugineum	38.437	234.89	67.6	59	1.70405	1.71892	1.68108	1.701 ± 0.019	3.08299e-06
Lmscaffold306.768	Early-responsive to dehydration 7	A. lyrata	48.119	268.27	47.2	24	1.6255	1.71315	1.7251	1.688 ± 0.054	0.000117913
Lmscaffold37.252	Early-responsive to dehydration 7	A. lyrata	46.299	13.281	38.4	19	1.7717	1.77704	1.502	1.684 ± 0.157	0.0069343
Lmscaffold53.848	Hsp70-15	A. thaliana	92.13	323.31	48.5	71	1.85855	1.54432	1.62757	1.677 ± 0.163	0.00325175
Lmscaffold3619.1918	Heat shock 70 kDa protein 10	N. caerulescens	207.85	72.328	1.8	12	1.73516	1.53454	1.69531	1.655 ± 0.106	0.000978931
Lmscaffold141.198	Cytochrome P450	A. thaliana	58.738	25.902	12	8	1.69766	1.64213	1.62098	1.654 ± 0.040	5.14676e-05
Lmscaffold77.58	Calnexin 1	A. lyrata	60.316	9.7753	36.5	31	1.65231	1.71692	1.57582	1.648 ± 0.071	0.000398002
Lmscaffold309.514	CYP71B23	A. thaliana	69.777	51.997	19.2	12	1.6331	1.61846	1.68101	1.644 ± 0.033	5.08736e-05
Lmscaffold154.566	Heat shock 70 kDa protein 3	N. caerulescens	71.268	188.43	59.5	126	1.66361	1.59424	1.63613	1.631 ± 0.035	7.75439e-06
Lmscaffold37.396	BnaA07g03570D protein	B. napus	18.591	2.9943	15.8	3	1.6	1.66144	1.61176	1.624 ± 0.033	2.86308e-05
Lmscaffold345.21	Putative plastid-lipid-associated protein 1	N. caerulescens	36.141	-2	41.6	29	1.58969	1.63258	1.60529	1.609 ± 0.022	0.00147086
Lmscaffold48.202	Thiamine thiazole synthase	C. rubella	37.021	93.073	24.9	10	1.51545	1.60429	1.68026	1.600 ± 0.082	0.000636477
Lmscaffold17.859	HSP70T-2	A. lyrata	61.256	86.405	22.4	20	1.66007	1.50904	1.62392	1.598 ± 0.079	0.000602166
Lmscaffold358.32	COR15a	Arabis pumila	14.51	53.271	45.7	20	1.54814	1.65742	1.56505	1.590 ± 0.059	8.13507e-05
Lmscaffold352.44	BnaA09g07980D protein	B. napus	17.417	4.9469	10.9	3	1.56953	1.60815	1.57725	1.585 ± 0.020	7.62414e-06
Lmscaffold223.408	Universal stress protein A-like protein	N. caerulescens	18.222	37.08	34.1	7	1.59218	1.52643	1.62828	1.582 ± 0.052	7.60856e-05
Lmscaffold11.18	At1g13930-like protein	A. thaliana	15.5	81.87	45.3	11	1.70779	1.51039	1.51688	1.578 ± 0.112	0.00105763
Lmscaffold93.206	Tau class glutathione S-transferase	C. rubella	25.534	8.0435	41.6	14	1.535	1.60119	1.52864	1.555 ± 0.040	2.03335e-05
Lmscaffold186.299	PSRP2	A. thaliana	28.011	7.4888	32.7	29	0.648715	0.652816	0.621651	0.641 ± 0.017	2.68914e-05
Lmscaffold183.18	BnaA05g13070D protein	B. napus	15.189	9.6029	27.2	3	0.5937	0.596931	0.65832	0.616 ± 0.036	0.00205195
Lmscaffold675.384	APX6	A. thaliana	35.765	2.0264	5.9	2	0.59588	0.548336	0.611727	0.585 ± 0.033	5.2139e-05
Lmscaffold68.51	REF2	A. thaliana	58.453	30.154	19	11	0.63981	0.514218	0.589258	0.581 ± 0.063	0.000646704
Lmscaffold27.66	PSRP2	A. thaliana	28.24	77.978	30.7	23	0.52918	0.615142	0.586751	0.577 ± 0.044	0.000105141
Lmscaffold313.28	Glycine-rich RNA binding protein 2b	C. sativa	15.35	2.0307	18.5	4	0.569758	0.568979	0.590803	0.577 ± 0.012	0.025953
Lmscaffold47.230	UEV1A	A. thaliana	17.751	11.843	24.7	5	0.540441	0.600315	0.584559	0.575 ± 0.031	0.0106865
Lmscaffold428.199	GrpE protein homolog	E. salsugineum	31.238	3.2999	9.7	3	0.50913	0.595328	0.561493	0.555 ± 0.043	0.000134732
Lmscaffold95.15	Peroxidase	E. salsugineum	34.773	10.187	18.8	6	0.554071	0.496275	0.567172	0.539 ± 0.038	5.2405e-05
Lmscaffold98.478	Flavone synthase	A. thaliana	38.208	12.875	12.5	5	0.546587	0.485077	0.583182	0.538 ± 0.050	0.000223724
Lmscaffold75.1115	Cold, circadian rhythm, and RNA binding 1	A. thaliana	16.735	248	69.8	19	0.442033	0.585291	0.564607	0.531 ± 0.077	0.00132633
Lmscaffold237.392	RNA-binding protein CP29B	N. caerulescens	30.56	2.0197	14.3	9	0.598776	0.480245	0.511598	0.530 ± 0.061	0.000570078
Lmscaffold291.343	PRXIIF	A. thaliana	21.529	3.7932	38.5	11	0.523388	0.496081	0.534766	0.518 ± 0.020	0.000867787
Lmscaffold384.89	Glycine-rich RNA binding protein 7b	C. sativa	16.664	95.057	57.6	15	0.559296	0.477429	0.506503	0.514 ± 0.042	0.000547987
Lmscaffold344.116	S-adenosylmethionine synthase 2	B. juncea	42.951	-2	43.3	30	0.541751	0.514588	0.472334	0.510 ± 0.035	0.00067845
Lmscaffold111.167	ACC oxidase 2	L. sativum	32.831	168.75	35.1	17	0.499118	0.523317	0.487774	0.503 ± 0.018	3.79624e-06
Lmscaffold52.263	OSA1	A. thaliana	85.552	59.657	15	11	0.356765	0.521425	0.449206	0.442 ± 0.083	0.000713859
Lmscaffold272.86	Early-responsive to dehydration stress protein (ERD4)	A. thaliana	89.091	-2	1	1	0.210398	0.24526	0.205505	0.220 ± 0.022	1.32239e-06
Metabolism
Lmscaffold695.251	GLUC	A. thaliana	60.033	2.7432	14.2	10	1.96413	2.02541	2.01644	2.002 ± 0.033	2.60203e-05
Lmscaffold101.242	HGO	A. thaliana	51.53	33.366	8.3	6	1.97881	1.74942	1.60295	1.777 ± 0.189	0.0259468
Lmscaffold374.131	Carboxypeptidase	A. thaliana	54.243	7.4782	9.7	5	0.656532	0.613804	0.661463	0.644 ± 0.026	0.00243103
Lmscaffold253.23	Beta-fructosidase	A. lyrata	73.773	69.697	18.3	12	0.639506	0.614815	0.627984	0.627 ± 0.012	0.00109071
Lmscaffold468.363	1,2-dihydroxy-3-keto-5-methylthiopentene dioxygenase	A. thaliana	29.532	2.2966	6.1	2	0.634318	0.613988	0.633505	0.627 ± 0.012	0.000432538
Lmscaffold1132.58	Glucose-6-phosphate 1-epimerase	N. caerulescens	33.54	23.21	21.2	12	0.596102	0.598538	0.661072	0.619 ± 0.037	8.02459e-05
Lmscaffold190.8	3-ketoacyl-CoA synthase	A. thaliana	61.837	20.953	12.4	8	0.556867	0.653433	0.613197	0.608 ± 0.049	0.000189274
Lmscaffold266.256	BnaC05g21950D protein	B. napus	152.97	1.2702	0.6	1	0.605785	0.650777	0.565613	0.607 ± 0.043	0.000110282
Lmscaffold299.737	SUFE3	A. thaliana	77.832	8.9102	8.3	5	0.613162	0.576244	0.627608	0.606 ± 0.026	0.000283552
Lmscaffold156.5	Alpha-amylase 3	N. caerulescens	89.234	1.7886	3.4	3	0.623083	0.610538	0.536103	0.590 ± 0.047	0.000791829
Lmscaffold295.72	3-ketoacyl-CoA synthase	C. rubella	54.489	9.2753	8.8	4	0.592583	0.574435	0.598895	0.589 ± 0.013	0.000590109
Lmscaffold330.641	Phytanoyl-CoA dioxygenase	N. caerulescens	30.371	1.6402	4.5	1	0.515216	0.612067	0.635883	0.588 ± 0.064	0.00151707
Lmscaffold66.263	S-adenosylmethionine synthase 2	B. juncea	42.937	185.26	43.3	31	0.631288	0.524625	0.587042	0.581 ± 0.054	0.00268026
Lmscaffold1274.58	Folic acid binding / transferase	A. thaliana	36.159	1.2979	5.2	2	0.5654	0.604718	0.551245	0.574 ± 0.028	0.000697138
Lmscaffold78.222	BnaC06g23520D protein	B. napus	58.599	2.0253	11.9	6	0.624346	0.490052	0.6	0.571 ± 0.072	0.0034259
Lmscaffold110.71	Glycosyltransferase	E. salsugineum	45.701	8.5484	9.6	5	0.529829	0.559001	0.605519	0.565 ± 0.038	5.93849e-05
Lmscaffold553.36	Alpha-amylase 3	N. caerulescens	99.043	55.566	6.8	5	0.534056	0.558824	0.544892	0.546 ± 0.012	3.8799e-06
Lmscaffold196.48	1-deoxy-D-xylulose-5-phosphate synthase	L. apetalum	76.336	15.524	12.4	8	0.551938	0.556589	0.527907	0.545 ± 0.015	4.22454e-06
Lmscaffold20.522	Beta-galactosidase	C. rubella	89.416	32.627	14.5	11	0.397361	0.575488	0.59528	0.523 ± 0.109	0.015303
Lmscaffold18.222	CCP1	A. thaliana	42.662	24	16.3	5	0.463684	0.53908	0.520985	0.508 ± 0.039	0.000177814
Lmscaffold75.1063	Adenylyl-sulfate kinase 2	L. alabamica	31.635	1.8969	3.1	1	0.451812	0.50949	0.470298	0.477 ± 0.029	0.000221382
Lmscaffold110.174	NET4B	A. thaliana	44.744	1.2941	1.8	1	0.397208	0.376986	0.558979	0.444 ± 0.100	0.0061509
Lmscaffold96.355	5'adenylylphosphosulfate reductase 2	A. thaliana	50.603	66.294	16.3	10	0.393037	0.37311	0.439762	0.402 ± 0.034	3.85272e-05
Transcription
Lmscaffold306.354	MBF1C	A. thaliana	16.377	54.752	31.1	8	3.92863	3.77676	4.00083	3.902 ± 0.114	7.33625e-06
Lmscaffold603.40	ATAF1	A. thaliana	68.617	5.2197	5.9	4	3.72762	3.53711	3.59449	3.620 ± 0.098	2.068e-06
Lmscaffold191.140	Putative mediator of RNA polymerase II transcription subunit 37c	N. caerulescens	71.358	262.7	55.8	136	2.86931	2.94619	2.75785	2.858 ± 0.095	7.64974e-06
Lmscaffold695.727	RNA polymerase II transcription factor	A. lyrata	158.62	92.915	11.1	17	2.83942	2.8432	2.71474	2.799 ± 0.073	1.3675e-05
Lmscaffold26.42	ATHSFA2	B. napus	39.233	40.252	18.1	8	2.62994	2.57964	2.62814	2.613 ± 0.029	1.59752e-06
Lmscaffold291.82	Armadillo/beta-catenin repeat family protein	A. lyrata	40.66	15.057	39.5	14	2.32019	2.77222	2.5515	2.548 ± 0.226	0.000333697
Lmscaffold455.415	WRKY transcription factor 70	A. thaliana	33.148	16.482	13.6	5	2.37049	2.37377	2.17213	2.305 ± 0.115	5.02494e-05
Lmscaffold81.149	Multiple organellar RNA editing factor 1	A. thaliana	41.73	-2	13.1	3	2.1248	2.192	2.3312	2.216 ± 0.105	0.000141103
Lmscaffold353.74	Transcription factor DIVARICATA	N. caerulescens	22.962	6.9502	5	1	2.04588	2.12096	2.2586	2.142 ± 0.108	0.000116101
Lmscaffold9.304	Transcription factor HY5	N. caerulescens	17.92	2.5888	12.3	2	1.81894	1.85655	1.71866	1.798 ± 0.071	8.58168e-05
Lmscaffold904.116	Splicing factor U2af small subunit A	N. caerulescens	34.2	27.352	11.6	4	1.84584	1.55352	1.86917	1.756 ± 0.176	0.0031672
Lmscaffold75.874	Multiple organellar RNA editing factor 1	A. thaliana	42.928	21.379	13.4	3	1.78053	1.63046	1.73321	1.715 ± 0.077	0.000213958
Lmscaffold302.177	Light-regulated zinc finger protein 1	A. thaliana	14.838	13.039	35.6	3	1.62544	1.74296	1.58715	1.652 ± 0.081	0.00253831
Lmscaffold60.10	Putative mediator of RNA polymerase II transcription subunit 37e	N. caerulescens	64.195	13.953	54.2	112	1.62394	1.60786	1.71237	1.648 ± 0.056	0.00608708
Lmscaffold498.345	Basic helix-loop-helix family protein	A. lyrata	41.846	2.3551	3.5	1	1.70204	1.52923	1.5968	1.609 ± 0.087	0.000317527
Lmscaffold73.10	CP29	A. thaliana	34.278	42.014	25.2	15	0.533505	0.555928	0.622423	0.571 ± 0.046	0.000848283
Lmscaffold544.40	CSP41A	A. thaliana	43.39	112.44	40.9	33	0.507451	0.553725	0.496471	0.519 ± 0.030	3.96913e-05
Lmscaffold595.114	Pentatricopeptide repeat-containing protein MRL1	A. thaliana	121.13	22.7	8.8	11	0.519625	0.554571	0.48316	0.519 ± 0.036	3.06914e-05
Lmscaffold9.551	Transcription factor TCP21	N. caerulescens	22.888	28.794	5	1	0.479366	0.523905	0.523905	0.509 ± 0.026	7.68978e-06
Lmscaffold369.113	16S rRNA processing protein RimM family	A. thaliana	73.252	1.8888	1.7	1	0.421594	0.449605	0.433804	0.435 ± 0.014	0.000657065
Lmscaffold22.51	CP29	A. thaliana	35.004	1.6826	18.2	13	0.439728	0.398218	0.376407	0.405 ± 0.032	0.00146693
Defense response
Lmscaffold352.114	Thionin	B. napus	14.032	10.788	9.6	2	4.89068	4.78517	4.55418	4.743 ± 0.172	3.7971e-06
Lmscaffold251.178	BCL-2-associated athanogene 6	A. lyrata	110.75	136.15	23.7	25	3.85533	3.86294	3.79949	3.839 ± 0.035	1.60727e-07
Lmscaffold467.737	DMR6	A. thaliana	38.815	2.2608	7.7	3	3.89598	3.82742	3.55556	3.760 ± 0.180	2.49474e-05
Lmscaffold358.358	BCL-2-associated athanogene 6	A. lyrata	115.77	323.31	28.7	37	3.05295	3.14664	2.97352	3.058 ± 0.087	2.46415e-06
Lmscaffold18.354	Mal d 1-associated protein	A. thaliana	21.359	51.422	27.7	5	2.20803	2.28089	2.12408	2.204 ± 0.078	5.06173e-05
Lmscaffold237.395	ADK/ATPADK1	A. lyrata	30.974	1.6535	4.9	1	1.90613	2.04545	1.98172	1.978 ± 0.070	5.16407e-05
Lmscaffold216.550	Carboxynorspermidine synthase	N. caerulescens	46.821	4.485	6.5	3	1.82171	1.62974	1.5278	1.660 ± 0.149	0.00260416
Lmscaffold358.500	BnaAnng37730D protein	B. napus	31.55	9.7616	29.3	38	1.65	1.67522	1.59159	1.639 ± 0.043	6.77165e-05
Lmscaffold28.254	Autophagy-related protein	E. salsugineum	11.941	1.4275	14.6	2	1.57532	1.63766	1.61039	1.608 ± 0.031	0.000339082
Lmscaffold89.313	Bundle-sheath defective protein 2 family	A. lyrata	14.332	30.932	11.1	5	0.645497	0.638106	0.633178	0.639 ± 0.006	5.93739e-05
Lmscaffold428.231	Alpha/beta-Hydrolases superfamily protein	A. thaliana	33.269	2.6408	11.9	2	0.647994	0.635066	0.568812	0.617 ± 0.042	0.000197393
Lmscaffold53.223	Lipoxygenase	A. lyrata	105.71	5.694	1.8	2	0.641363	0.589861	0.597908	0.610 ± 0.028	0.000258863
Lmscaffold446.1	Ferredoxin-NADP reductase	A. thaliana	45.178	3.0435	33.6	46	0.550054	0.657655	0.614293	0.607 ± 0.054	0.000725148
Lmscaffold830.332	1-aminocyclopropane-1-carboxylate oxidase 4	N. caerulescens	35.981	5.6829	13.6	6	0.600483	0.594043	0.606922	0.600 ± 0.006	0.000127788
Lmscaffold185.1	Lipoxygenase	A. lyrata	102.7	323.31	39.1	50	0.597935	0.541556	0.564584	0.568 ± 0.028	5.66955e-05
Lmscaffold101.148	Thylakoid lumen 15.0 kDa protein	A. lyrata	20.893	13.878	17.1	3	0.553762	0.541265	0.587347	0.561 ± 0.024	0.00509452
Lmscaffold1.116	RmlC-like jelly roll fold protein	A. thaliana	21.052	16.776	24.1	4	0.52483	0.502143	0.508949	0.512 ± 0.012	0.000239974
Lmscaffold216.131	Immune-associated nucleotide-binding protein 3	A. thaliana	36.193	1.3857	4.9	3	0.559859	0.527414	0.436871	0.508 ± 0.064	0.00731158
Lmscaffold53.387	Gamma-thionin 1	E. japonicum	8.8062	4.7021	41.2	15	0.493596	0.502463	0.434483	0.477 ± 0.037	0.000190364
Lmscaffold236.171	Rhodanese-like domain-containing protein 11	A. thaliana	31.919	38.29	24.3	4	0.428361	0.58319	0.406242	0.473 ± 0.096	0.00255023
Protein synthesis and degradation
Lmscaffold34.282	ATHSP101 (ClpB)	A. lyrata	101.41	28.177	45.2	88	8.66614	8.46865	8.31348	8.483 ± 0.177	5.06698e-07
Lmscaffold78.160	ATHSP101 (ClpB)	A. lyrata	101.35	7.9658	41.2	81	4.17391	4.04599	3.9306	4.050 ± 0.122	5.22667e-06
Lmscaffold36.276	BnaC05g51310D protein	B. napus	190.53	1.4528	3.4	11	3.84314	4.03922	3.91422	3.932 ± 0.099	3.75087e-06
Lmscaffold629.27	ATP-dependent zinc metalloprotease FTSH 6	A. thaliana	74.776	39.431	16.5	11	3.73536	3.67213	3.51991	3.642 ± 0.111	4.22178e-05
Lmscaffold45.1237	F-box/kelch-repeat protein	N. caerulescens	8.8888	4.7407	13.4	1	3.0571	3.01224	3.24065	3.103 ± 0.121	2.49262e-05
Lmscaffold195.283	ATHSP101 (ClpB)	A. lyrata	101.33	323.31	43.9	85	2.27068	2.32977	2.27575	2.292 ± 0.033	2.78515e-05
Lmscaffold37.599	BnaC04g29680D protein	B. napus	16.578	41.894	33.8	5	2.13596	2.09081	2.25272	2.160 ± 0.084	9.16737e-05
Lmscaffold127.69	Putative pumilio Mpt5	B. divaricarpa	104.53	29.898	5.6	7	1.98157	2.15515	2.12135	2.086 ± 0.092	8.65147e-05
Lmscaffold108.65	ATHSP101(ClpB)	A. lyrata	101.1	39.725	41	77	2.11321	1.90881	2.20597	2.076 ± 0.152	0.00056549
Lmscaffold1844.436	ClpB3	A. thaliana	102.66	2.4242	4.9	9	2.08874	2.07505	2.00963	2.058 ± 0.042	3.99473e-06
Lmscaffold152.33	BnaA06g12090D protein	B. napus	62.773	16.85	8.6	6	1.82163	1.82306	2.06357	1.903 ± 0.139	0.000437447
Lmscaffold519.48	Aspartic proteinase PCS1	N. caerulescens	39.946	1.6464	2.2	1	1.94315	1.83131	1.65517	1.810 ± 0.145	0.00110517
Lmscaffold234.199	BnaA06g12090D protein	B. napus	41.057	1.8992	8.5	8	1.81536	1.68784	1.75503	1.753 ± 0.064	0.000505517
Lmscaffold629.45	ClpB3	A. thaliana	118.56	244.55	37.8	48	1.65975	1.75045	1.69224	1.701 ± 0.046	1.36524e-05
Lmscaffold356.274	Kinetochore protein	B. juncea	17.76	121.96	32.7	10	1.63507	1.61568	1.55235	1.601 ± 0.043	0.000422338
Lmscaffold215.106	ATP-dependent Clp protease ATP-binding subunit CLPT2	A. thaliana	25.729	1.8804	12.6	5	0.607181	0.618351	0.564096	0.597 ± 0.029	0.00410117
Lmscaffold34.174	Eukaryotic translation initiation factor 2A	A. thaliana	56.372	10.129	14.7	7	0.476783	0.665837	0	0.571 ± 0.343	0.0234771
Lmscaffold123.13	Eukaryotic aspartyl protease family protein	A. thaliana	51.873	107.81	15.7	7	0.502508	0.488215	0.523571	0.505 ± 0.018	4.46261e-05
Lmscaffold971.184	Peptidase M1 family protein	A. thaliana	163.14	8.5159	17.5	38	0.400868	0.464544	0.471056	0.445 ± 0.039	0.000108493
Lmscaffold498.394	Prolyl oligopeptidase family protein	A. lyrata	92.493	2.2202	9.5	7	0.232086	0.258085	0.30501	0.265 ± 0.037	0.000511235
Cell growth/division
Lmscaffold1267.24	Light-mediated development protein DET1	N. caerulescens	78.386	99.587	12.7	18	2.85262	2.9354	2.85262	2.880 ± 0.048	1.29509e-05
Lmscaffold981.149	Dual specificity phosphatase Cdc25	A. thaliana	14.866	1.8289	17.4	2	2.18965	2.50535	2.48171	2.392 ± 0.176	0.00028438
Lmscaffold683.43	DNA mismatch repair protein PMS1	A. thaliana	125.54	2.9142	4	8	2.26862	2.34142	2.36459	2.325 ± 0.050	2.20629e-05
Lmscaffold655.9	Late embryogenesis-abundant protein	A. lyrata	19.299	16.584	25.7	4	2.08143	1.85831	1.81759	1.919 ± 0.142	0.000417437
Lmscaffold468.209	AT5G47830-like protein	A. thaliana	18.918	6.6127	8.1	1	1.69109	1.87727	1.86328	1.811 ± 0.104	0.000185705
Lmscaffold101.373	65-kDa microtubule-associated protein 1	N. caerulescens	65.671	33.751	22.3	12	1.77818	1.82802	1.50741	1.705 ± 0.173	0.00394496
Lmscaffold179.189	GEM-like protein 5	N. caerulescens	30.725	35.192	14.5	3	1.70757	1.68876	1.69548	1.697 ± 0.010	7.34156e-06
Lmscaffold45.1215	BnaA09g10680D protein	B. napus	42.036	2.6008	2.6	2	0.63346	0.629399	0.615593	0.626 ± 0.009	0.00170835
Lmscaffold45.568	PAC	A. thaliana	43.65	3.4757	8.7	4	0.615551	0.580724	0.666577	0.621 ± 0.043	0.00160057
Lmscaffold468.419	Putative ribose-5-phosphate isomerase 4	N. caerulescens	32.098	2.7838	3.4	1	0.603226	0.592742	0.644355	0.613 ± 0.027	2.67694e-05
Lmscaffold467.305	BnaA03g07010D protein	B. napus	61.83	3.014	6.9	3	0.478593	0.56422	0.544343	0.529 ± 0.045	0.00133842
Lmscaffold18.236	AIR9	A. thaliana	185.87	12.037	1.5	3	0.503526	0.577574	0.446403	0.509 ± 0.066	0.0421126
Lmscaffold237.161	AIR9	A. thaliana	185.7	4.0988	2	3	0.206062	0.354557	0.35652	0.306 ± 0.086	0.00225845
Secondary metabolism
Lmscaffold306.680	Glycosyltransferase	A. lyrata	53.346	34.125	9.5	5	2.60581	2.48372	2.46977	2.520 ± 0.075	1.23813e-05
Lmscaffold1267.4	Naringenin 2-oxoglutarate 3-dioxygenase	N. caerulescens	39.299	6.9606	5.7	2	2.27005	2.21551	2.18824	2.225 ± 0.042	1.28957e-06
Lmscaffold291.404	REF/SRPP-like protein	A. thaliana	27.252	6.1987	26.4	7	1.79638	1.80751	1.82004	1.808 ± 0.012	0.000148852
Lmscaffold37.459	LigB	A. thaliana	30.484	1.6376	3.7	1	0.626073	0.62044	0.586642	0.611 ± 0.021	0.00203126
Lmscaffold47.238	2-phytyl-1,4-beta-naphthoquinone methyltransferase	A. thaliana	28.523	1.1904	3.1	1	0.584323	0.558195	0.608868	0.584 ± 0.025	3.42035e-05
Lmscaffold236.257	GPP1	A. thaliana	32.112	2.1894	6.2	3	0.582019	0.523659	0.628549	0.578 ± 0.053	0.00156692
Lmscaffold12.91	Indole glucosinolate O-methyltransferase 4	A. thaliana	41.092	5.8146	11.7	4	0.567992	0.596234	0.542887	0.569 ± 0.027	1.67904e-05
Lmscaffold250.560	Cytochrome P450	A. lyrata	60.067	1.8888	2.8	2	0.528965	0.487984	0.543385	0.520 ± 0.029	0.0284814
Lmscaffold191.322	GHMP kinase family protein	A. lyrata	41.868	8.2035	5.9	2	0.501129	0.453725	0.562829	0.506 ± 0.055	0.00177129
Lmscaffold369.519	Kelch repeat-containing protein	A. lyrata	31.393	21.898	19.3	6	0.449885	0.446039	0.513714	0.470 ± 0.038	2.69147e-05
Lmscaffold518.178	AT4g37430-like protein	A. thaliana	20.364	1.4499	10	2	0.384633	0.312979	0.352186	0.350 ± 0.036	5.45645e-05
Photosynthesis
Lmscaffold344.261	PIFI	A. thaliana	29.57	9.5911	12.7	3	0.634865	0.606486	0.627568	0.623 ± 0.015	0.000293061
Lmscaffold696.41	Mg-protoporphyrin IX chelatase	A. lyrata	46.172	281.96	50.6	33	0.657235	0.664511	0.535166	0.619 ± 0.073	0.0336584
Lmscaffold42.309	Thylakoid lumenal 15 kDa protein 1	N. caerulescens	23.184	12.454	31.5	10	0.555112	0.613419	0.623003	0.597 ± 0.037	0.0010713
Lmscaffold77.259	Pale-green and chlorophyll B reduced 2	A. lyrata	45.986	42.577	15.8	8	0.620579	0.57717	0.565113	0.588 ± 0.029	6.84515e-05
Lmscaffold106.673	BnaA02g24150D protein	B. napus	37.284	2.4825	20.2	10	0.555963	0.595282	0.568545	0.573 ± 0.020	1.86331e-05
Lmscaffold695.324	Rubisco accumulation factor 1.2	A. thaliana	83.457	34.13	9.2	6	0.534545	0.574286	0.568831	0.559 ± 0.022	0.000128809
Lmscaffold97.161	Magnesium-protoporphyrin IX monomethyl ester [oxidative] cyclase	N. caerulescens	47.758	141.97	20.3	18	0.584759	0.582426	0.498445	0.555 ± 0.049	0.00109367
Lmscaffold804.148	Magnesium-protoporphyrin IX monomethyl ester [oxidative] cyclase	N. caerulescens	47.762	15.101	20.3	18	0.545117	0.487853	0.432821	0.489 ± 0.056	0.0130344
Lmscaffold34.602	Glutamyl-tRNA reductase	E. salsugineum	58.968	21.643	15.2	7	0.510401	0.438336	0.499257	0.483 ± 0.039	0.000162875
Lmscaffold455.183	GUN4	A. thaliana	29.641	4.7438	9.1	3	0.259094	0.285258	0.278877	0.274 ± 0.014	0.000498471
Lmscaffold10.685	NADPH-protochlorophyllide oxidoreductase	N. caerulescens	42.835	183.6	31.3	20	0.234875	0.264392	0.260624	0.253 ± 0.016	3.62531e-07
Signal transduction
Lmscaffold369.523	Peptidylprolyl isomerase	N. caerulescens	64.452	58.032	37.8	45	2.97059	2.89608	2.95294	2.940 ± 0.039	1.34153e-06
Lmscaffold309.726	Autophagy-related protein	C. rubella	13.321	2.2622	9.6	1	1.96847	2.08859	1.99099	2.016 ± 0.064	1.16825e-05
Lmscaffold189.160	Leucine-rich repeat receptor-like protein kinase	A. thaliana	69.598	43.512	22.1	17	1.8414	1.89459	1.92333	1.886 ± 0.042	2.04304e-05
Lmscaffold384.341	Serine/threonine-protein kinase STY13	A. thaliana	46.125	7.2005	12	4	1.80855	1.63224	1.60819	1.683 ± 0.109	0.00197685
Lmscaffold544.158	BnaC06g17940D protein	B. napus	20.202	17.799	17.5	3	1.60459	1.66946	1.70124	1.658 ± 0.049	0.000212526
Lmscaffold1032.49	Plant intracellular Ras-group-related LRR protein 3	N. caerulescens	51.296	13.75	20.8	9	1.5335	1.54741	1.55752	1.546 ± 0.012	1.98758e-05
Lmscaffold45.1027	Putative receptor-like protein kinase	A. thaliana	89.834	1.5357	5.6	4	0.56698	0.608054	0.65396	0.610 ± 0.044	0.00389252
Lmscaffold284.100	Nicastrin	A. thaliana	74.235	3.251	2.3	1	0.466908	0.583247	0.601861	0.551 ± 0.073	0.000834582
Lmscaffold95.433	BG_PPAP	A. thaliana	43.001	14.966	6.6	3	0.474944	0.504114	0.504862	0.495 ± 0.017	0.000103321
Lmscaffold45.1026	Putative receptor-like protein kinase	A. thaliana	93.584	4.9077	6.4	6	0.502235	0.485097	0.47392	0.487 ± 0.014	1.26753e-05
Cell structure
Lmscaffold52.470	Tubulin alpha chain	B. oleracea	49.654	107.89	43.1	38	1.61222	1.56707	1.81806	1.666 ± 0.134	0.00172016
Lmscaffold20.232	Pectinesterase	A. thaliana	65.388	6.4333	8.6	7	0.641918	0.664932	0.641096	0.649 ± 0.014	6.23298e-05
Lmscaffold830.133	Beta-D-xylosidase 2	A. thaliana	83.251	68.011	8.2	6	0.649315	0.641918	0.644384	0.645 ± 0.004	3.35951e-05
Lmscaffold889.42	CSLE1	A. thaliana	83.134	2.885	3.3	2	0.621643	0.530016	0.590047	0.581 ± 0.047	0.00077741
Lmscaffold60.243	Cellulose synthase	A. thaliana	119.51	28.073	5.9	5	0.519825	0.533728	0.580072	0.545 ± 0.032	0.00010175
Lmscaffold95.113	Cellulose synthase	C. rubella	122.29	19.964	5.8	6	0.491255	0.537643	0.534601	0.521 ± 0.026	0.000192841
Lmscaffold655.104	Pectinesterase	B. napus	63.678	11.751	6.2	3	0.538697	0.458238	0.541762	0.513 ± 0.047	7.99994e-05
Lmscaffold75.1009	Xyloglucan endotransglucosylase/hydrolase	C. rubella	33.344	-2	23.9	13	0.458403	0.424076	0.406913	0.430 ± 0.026	5.11302e-05
Lmscaffold369.278	BnaA09g16950D protein	B. napus	26.191	1.6941	4.1	1	0.449179	0.441323	0.389193	0.427 ± 0.033	9.6433e-05
Transporter
Lmscaffold43.130	Non-specific lipid-transfer protein	A. lyrata	11.62	25.595	35.7	5	2.08836	2.01328	2.09602	2.066 ± 0.046	6.33649e-05
Lmscaffold75.195	ATAAC3	A. thaliana	41.09	2.1425	19.8	25	1.90497	1.75439	2.14912	1.936 ± 0.199	0.00235719
Lmscaffold236.479	ATAAC3	A. thaliana	73.139	26.475	11.3	25	1.52178	1.66781	1.52178	1.570 ± 0.084	0.000757631
Lmscaffold216.217	BnaCnng55180D protein	B. napus	60.488	6.4614	17.7	11	0.642281	0.604357	0.598709	0.615 ± 0.024	4.89488e-05
Lmscaffold242.1146	ATSDAT	A. lyrata	72.959	37.385	6.7	5	0.570696	0.620076	0.624933	0.605 ± 0.030	0.000193589
Lmscaffold675.213	Protein IN CHLOROPLAST ATPASE BIOGENESIS	A. thaliana	36.986	13.773	22.3	8	0.500858	0.478058	0.43393	0.471 ± 0.034	6.29287e-05
Lmscaffold96.90	Nicotianamine synthase	A. halleri	36.507	15.458	6.7	2	0.365786	0.369958	0.43185	0.389 ± 0.037	9.12279e-06
Intracellular traffic
Lmscaffold295.199	SRC2	A. thaliana	33.434	44.758	18.2	7	2.56979	3.02294	2.93117	2.841 ± 0.240	0.00048912
Lmscaffold56.71	SRC2	A. thaliana	33.405	1.9353	6.7	2	2.38401	2.0627	2.00313	2.150 ± 0.205	0.00178504
Lmscaffold544.88	Putative Sar1 GTP binding protein	A. thaliana	33.74	11.279	28.3	12	1.76951	1.75181	1.74229	1.755 ± 0.014	6.10578e-05
Lmscaffold830.520	BnaAnng15790D protein	B. napus	25.205	80.866	40.8	14	1.65225	1.55958	1.5887	1.600 ± 0.047	9.46694e-05
Lmscaffold349.20	ATTAP1	A. lyrata	79.4	3.1947	3.6	3	1.67198	1.61509	1.50259	1.597 ± 0.086	0.000375349
Unclear classification
Lmscaffold358.279	AT2G45380-like protein	A. thaliana	30.644	1.6028	7.9	2	8.88368	8.5105	8.92246	8.772 ± 0.227	5.01982e-07
Lmscaffold872.256	DCD (Development and Cell Death) domain protein	A. thaliana	39.6	43.461	13.2	4	5.26978	5.17546	4.9503	5.132 ± 0.164	1.04087e-05
Lmscaffold11.222	Uncharacterized	E. halophilum	71.218	203.43	55.8	85	4.52459	4.48156	4.41701	4.474 ± 0.054	4.6232e-06
Lmscaffold291.23	AT3g10020-like protein	A. thaliana	17.059	29.331	36.7	12	3.57648	3.81168	3.5073	3.632 ± 0.160	1.17513e-05
Lmscaffold9.405	BnaC02g00460D protein	B. napus	56.446	4.369	18	17	3.63945	2.93714	3.51806	3.365 ± 0.375	0.000461779
Lmscaffold266.155	BnaA09g26480D protein	B. napus	24.899	3.6509	28.1	12	2.95035	2.75939	2.81668	2.842 ± 0.098	3.08956e-05
Lmscaffold10.172	At4g21326p-like protein	A. lyrata	74.061	6.2398	11.2	10	2.63806	2.72761	2.88619	2.751 ± 0.126	0.000236082
Lmscaffold117.225	MEE14	A. thaliana	22.754	3.2215	5	1	2.47789	2.41068	2.50546	2.465 ± 0.049	1.11192e-05
Lmscaffold295.416	Uncharacterized	E. halophilum	74.874	20.576	36.1	58	2.71959	2.27202	2.36369	2.452 ± 0.236	0.0021794
Lmscaffold313.104	At4g14650-like protein	A. thaliana	63.301	1.1836	2.8	1	2.11327	2.41586	2.2233	2.251 ± 0.153	0.000188436
Lmscaffold101.116	Uncharacterized	E. halophilum	80.969	215.45	40.6	60	2.05688	2.16658	1.95632	2.060 ± 0.105	7.37707e-05
Lmscaffold452.131	Uncharacterized	E. halophilum	39.091	60.476	18.8	10	2.0126	1.97916	1.77993	1.924 ± 0.126	0.00117145
Lmscaffold18.24	At4g13270-like protein	A. thaliana	22.771	1.3639	3.4	1	1.57356	2.03798	2.07837	1.897 ± 0.281	0.0154614
Lmscaffold43.20	Uncharacterized	E. halophilum	39.64	98.852	24.9	16	2.00967	1.77767	1.88352	1.890 ± 0.116	0.000249184
Lmscaffold889.129	BnaC03g78270D protein	B. napus	17.051	24.314	21.7	4	1.83717	1.93571	1.70906	1.827 ± 0.114	0.000445908
Lmscaffold830.458	Uncharacterized	E. halophilum	30.71	12.261	31.8	9	1.98741	1.91608	1.53287	1.812 ± 0.244	0.0455004
Lmscaffold98.171	Exocyst complex component SEC10a	A. thaliana	85.322	69.697	17.8	11	1.77933	1.70251	1.93156	1.804 ± 0.117	0.000477301
Lmscaffold330.49	ATP binding protein	A. lyrata	191.16	5.8321	2.1	4	1.88138	1.70207	1.76828	1.784 ± 0.091	0.000332502
Lmscaffold687.54	At5g58020-like protein	A. thaliana	38.682	1.5871	3.1	1	1.67111	1.61454	2.0299	1.772 ± 0.225	0.00652768
Lmscaffold429.139	BnaA09g26480D protein	B. napus	24.778	6.4635	23.1	12	1.75474	1.75203	1.65718	1.721 ± 0.056	3.01167e-05
Lmscaffold284.270	Uncharacterized	A. thaliana	18.043	1.6543	4.4	1	1.67878	1.54852	1.78644	1.671 ± 0.119	0.00981152
Lmscaffold257.112	Classical AGP protein	A. thaliana	23.23	14.98	43.7	10	1.50611	1.59439	1.79267	1.631 ± 0.147	0.00405552
Lmscaffold428.121	KH domain-containing protein	A. thaliana	83.736	66.193	10.8	9	1.6034	1.69634	1.58377	1.628 ± 0.060	0.000133562
Lmscaffold374.182	Uncharacterized	E. halophilum	73.119	299.03	38.3	51	1.64339	1.62505	1.58708	1.619 ± 0.029	0.000700224
Lmscaffold98.446	Uncharacterized	E. halophilum	134.34	71.975	20.9	52	1.57546	1.60278	1.62879	1.602 ± 0.027	6.63551e-06
Lmscaffold77.163	Protein binding protein	A. lyrata	33.228	1.9434	5	2	1.57704	1.5874	1.63142	1.599 ± 0.029	0.000373958
Lmscaffold284.666	Uncharacterized	A. thaliana	14.503	3.2439	15	2	1.56766	1.55106	1.56894	1.563 ± 0.010	2.50856e-05
Lmscaffold26.158	Uncharacterized	E. halophilum	109.44	168.23	26.5	33	1.57191	1.55028	1.54264	1.555 ± 0.015	1.69746e-06
Lmscaffold47.73	Acyl-CoA N-acyltransferases (NAT) superfamily protein	A. thaliana	16.015	12.284	9.2	1	0.63253	0.649781	0.649781	0.644 ± 0.010	0.000149891
Lmscaffold316.212	BnaA09g39040D protein	B. napus	22.491	14.943	30.5	15	0.616327	0.625306	0.661224	0.634 ± 0.024	0.00143502
Lmscaffold8.464	Peptidyl-prolyl cis-trans isomerase TLP38	A. lyrata	40.53	160.1	35.2	17	0.539231	0.556923	0.52	0.539 ± 0.018	6.36294e-06
Lmscaffold553.1	At1g69520-like protein	A. thaliana	33.313	26.378	11.3	2	0.486426	0.492403	0.502117	0.494 ± 0.008	1.90526e-06
Lmscaffold176.143	Methyltransferase	A. thaliana	40.589	21.046	18.5	5	0.470166	0.501362	0.482793	0.485 ± 0.016	4.36621e-05
Lmscaffold93.233	Allergen	A. thaliana	19.307	1.6106	9.3	2	0.521707	0.486387	0.401766	0.470 ± 0.062	0.00242645
Lmscaffold97.70	Peptidyl-prolyl cis-trans isomerase	C. rubella	24.295	2.5785	13.3	5	0.469457	0.448284	0.461426	0.460 ± 0.011	9.27672e-07
Lmscaffold236.58	Short-chain dehydrogenase/reductase family protein	C. rubella	34.459	9.4399	11.2	4	0.46193	0.443016	0.427013	0.444 ± 0.017	5.93158e-06
Lmscaffold295.221	Uncharacterized	A. thaliana	19.627	91.854	60	13	0.403873	0.431507	0.382617	0.406 ± 0.025	8.77556e-06
Lmscaffold296.249	Uncharacterized	E. halophilum	11.388	1.7568	19.8	3	0.146003	0.134111	0.167804	0.149 ± 0.017	4.1843e-05
a Accession number in the Maca Genome Hub.
b Protein MW (kDa), molecular mass (MW) of predicted protein.
c The proteins that had a statistically significant (P < 0.05) from MaxQuant search engine (v.1.5.2.8) were considered successfully identified.
d The percentage of the protein sequence covered by identified peptides.
e NPSM, number of peptide spectrums matched for each protein.
f Ratio, the ratio between intensities of identified protein species in treated (HTS) vs control (Cont) plants. The data represents means ± SD (standard deviation) of three independent biological replicates.
Significant changes are indicated by boldface.
g BR, independent biological replicates 1, 2 and 3.
h Padj values, P-values were corrected using the Benjamini-Hochberg (BH) method (1995).
