# Supplementary material for: Comparative analysis of maca (Lepidium meyenii) proteome profiles reveals insights into response mechanisms of herbal plants to high-temperature stress
Source: BMC Plant Biol. 2020 Sep 16;20:431. doi: 10.1186/s12870-020-02645-4 (PMC7493174; doi:10.1186/s12870-020-02645-4)
Supplement: Supplementary file 4 — Additional file 4 Table S4. List of 69 differentially expressed proteins that were used for protein-protein interaction analysis. [file 12870_2020_2645_MOESM4_ESM.xlsx]

## Sheet: Sheet1
Table S4. List of 69 differentially expressed proteins that were used for protein-protein interaction analysis.
Protein accession	Ratio (HTS/Cont)	Padj values	Log2Ratio	Regulated type
Lmscaffold10.685	0.253297	3.62531e-07	-1.9811	Down
Lmscaffold101.116	2.05993	7.37707e-05	1.04259	Up
Lmscaffold101.148	0.560791	0.00509452	-0.834464	Down
Lmscaffold106.673	0.573263	1.86331e-05	-0.80273	Down
Lmscaffold11.222	4.47439	4.6232e-06	2.16169	Up
Lmscaffold117.225	2.46468	1.11192e-05	1.3014	Up
Lmscaffold1274.31	2.45392	1.00372e-05	1.29509	Up
Lmscaffold146.471	3.26578	2.78254e-06	1.70743	Up
Lmscaffold154.566	1.63133	7.75439e-06	0.706045	Up
Lmscaffold18.411	1.70135	3.08299e-06	0.766681	Up
Lmscaffold1844.436	2.05781	3.99473e-06	1.04111	Up
Lmscaffold185.1	0.568025	5.66955e-05	-0.815973	Down
Lmscaffold186.299	0.641061	2.68914e-05	-0.641467	Down
Lmscaffold191.140	2.85778	7.64974e-06	1.5149	Up
Lmscaffold196.48	0.545478	4.22454e-06	-0.874407	Down
Lmscaffold236.411	5.14581	2.38442e-05	2.3634	Up
Lmscaffold237.392	0.530206	0.000570078	-0.915374	Down
Lmscaffold240.33	5.93286	0.000112765	2.56873	Up
Lmscaffold251.178	3.83926	1.60727e-07	1.94083	Up
Lmscaffold257.76	3.10809	1.30687e-05	1.63603	Up
Lmscaffold26.158	1.55494	1.69746e-06	0.636861	Up
Lmscaffold26.42	2.61257	1.59752e-06	1.38547	Up
Lmscaffold291.113	1.71854	0.000628521	0.781182	Up
Lmscaffold299.421	2.18569	8.8936e-05	1.12809	Up
Lmscaffold302.177	1.65185	0.00253831	0.724081	Up
Lmscaffold306.354	3.90207	7.33625e-06	1.96424	Up
Lmscaffold330.471	1.73479	0.000627651	0.794758	Up
Lmscaffold34.282	8.48276	5.06698e-07	3.08453	Up
Lmscaffold34.602	0.482665	0.000162875	-1.05091	Down
Lmscaffold3619.1918	1.655	0.000978931	0.726835	Up
Lmscaffold369.523	2.93987	1.34153e-06	1.55575	Up
Lmscaffold37.396	1.6244	2.86308e-05	0.699908	Up
Lmscaffold41.146	5.02891	0.00032514	2.33025	Up
Lmscaffold428.199	0.555317	0.000134732	-0.848617	Down
Lmscaffold428.231	0.617291	0.000197393	-0.695978	Down
Lmscaffold428.99	4.14849	2.42113e-07	2.05259	Up
Lmscaffold43.20	1.89029	0.000249184	0.918604	Up
Lmscaffold43.86	3.67948	6.89282e-06	1.8795	Up
Lmscaffold433.560	5.33613	4.344e-07	2.4158	Up
Lmscaffold446.1	0.607334	0.000725148	-0.719438	Down
Lmscaffold452.131	1.9239	0.00117145	0.944032	Up
Lmscaffold519.38	6.56927	5.12649e-05	2.71573	Up
Lmscaffold53.223	0.60971	0.000258863	-0.713804	Down
Lmscaffold53.848	1.67681	0.00325175	0.745722	Up
Lmscaffold544.40	0.519216	3.96913e-05	-0.945594	Down
Lmscaffold553.1	0.493649	1.90526e-06	-1.01844	Down
Lmscaffold565.345	4.99207	4.64604e-05	2.31964	Up
Lmscaffold60.10	1.64806	0.00608708	0.720766	Up
Lmscaffold655.112	3.72613	0.000129518	1.89768	Up
Lmscaffold676.242	5.08661	1.91974e-05	2.3467	Up
Lmscaffold695.324	0.559221	0.000128809	-0.83851	Down
Lmscaffold695.727	2.79912	1.3675e-05	1.48497	Up
Lmscaffold696.41	0.618971	0.0336584	-0.692057	Down
Lmscaffold73.10	0.570619	0.000848283	-0.809401	Down
Lmscaffold75.1115	0.530644	0.00132633	-0.914185	Down
Lmscaffold75.486	8.6	2.32612e-06	3.10434	Up
Lmscaffold77.259	0.587621	6.84515e-05	-0.767043	Down
Lmscaffold804.148	0.488597	0.0130344	-1.03328	Down
Lmscaffold77.344	2.31556	4.86081e-07	1.21136	Up
Lmscaffold77.58	1.64835	0.000398002	0.721024	Up
Lmscaffold8.103	1.9995	0.000294606	0.999641	Up
Lmscaffold81.61	2.44908	1.28662e-06	1.29224	Up
Lmscaffold830.458	1.81212	0.0455004	0.857679	Up
Lmscaffold889.74	2.1126	0.000154966	1.07902	Up
Lmscaffold89.313	0.638927	5.93739e-05	-0.646277	Down
Lmscaffold904.116	1.75618	0.0031672	0.812437	Up
Lmscaffold95.428	2.57411	1.16955e-06	1.36407	Up
Lmscaffold97.161	0.55521	0.00109367	-0.848895	Down
Lmscaffold98.522	2.15881	0.00569251	1.11023	Up
