# Supplementary material for: Comparative analysis of maca (Lepidium meyenii) proteome profiles reveals insights into response mechanisms of herbal plants to high-temperature stress
Source: BMC Plant Biol. 2020 Sep 16;20:431. doi: 10.1186/s12870-020-02645-4 (PMC7493174; doi:10.1186/s12870-020-02645-4)
Supplement: Supplementary file 5 — Additional file 5 Table S5. List of 45 differentially expressed proteins that were involved in the protein processing in endoplasmic reticulum pathway. [file 12870_2020_2645_MOESM5_ESM.xlsx]

## Sheet: Sheet1
Table S5. List of 45 differentially expressed proteins that were involved in the protein processing in endoplasmic reticulum pathway.
Protein accession	Ratio (HTS/Cont)	Padj values	Quartered type	Regulated type
Lmscaffold10.504	5.17772	6.94153e-05	Q4	Up
Lmscaffold10.710	3.42066	7.88328e-07	Q4	Up
Lmscaffold101.116	2.05993	7.37707e-05	Q4	Up
Lmscaffold11.222	4.47439	4.6232e-06	Q4	Up
Lmscaffold110.262	2.65475	2.79632e-05	Q4	Up
Lmscaffold127.48	1.89155	1.53313e-05	Q3	Up
Lmscaffold13.180	3.79889	6.1405e-07	Q4	Up
Lmscaffold13.183	2.43948	9.67652e-08	Q4	Up
Lmscaffold146.695	2.62071	7.75809e-06	Q4	Up
Lmscaffold154.566	1.63133	7.75439e-06	Q3	Up
Lmscaffold179.111	2.24159	0.0100486	Q4	Up
Lmscaffold191.140	2.85778	7.64974e-06	Q4	Up
Lmscaffold216.102	2.64754	3.40695e-05	Q4	Up
Lmscaffold216.810	3.19068	1.13788e-05	Q4	Up
Lmscaffold231.178	3.2099	3.71758e-06	Q4	Up
Lmscaffold236.411	5.14581	2.38442e-05	Q4	Up
Lmscaffold240.33	5.93286	0.000112765	Q4	Up
Lmscaffold257.76	3.10809	1.30687e-05	Q4	Up
Lmscaffold291.82	2.54797	0.000333697	Q4	Up
Lmscaffold295.416	2.45177	0.0021794	Q4	Up
Lmscaffold295.42	2.73157	3.13317e-05	Q4	Up
Lmscaffold309.56	2.71323	2.41067e-05	Q4	Up
Lmscaffold309.57	2.66262	0.00110667	Q4	Up
Lmscaffold330.471	1.73479	0.000627651	Q3	Up
Lmscaffold356.274	1.60103	0.000422338	Q3	Up
Lmscaffold387.68	2.5175	4.80642e-05	Q4	Up
Lmscaffold41.146	5.02891	0.00032514	Q4	Up
Lmscaffold415.36	4.17395	1.07117e-06	Q4	Up
Lmscaffold428.99	4.14849	2.42113e-07	Q4	Up
Lmscaffold43.86	3.67948	6.89282e-06	Q4	Up
Lmscaffold433.560	5.33613	4.344e-07	Q4	Up
Lmscaffold46.150	4.31866	3.42295e-06	Q4	Up
Lmscaffold46.364	2.38502	0.00408454	Q4	Up
Lmscaffold519.38	6.56927	5.12649e-05	Q4	Up
Lmscaffold60.10	1.64806	0.00608708	Q3	Up
Lmscaffold655.112	3.72613	0.000129518	Q4	Up
Lmscaffold676.242	5.08661	1.91974e-05	Q4	Up
Lmscaffold75.264	4.32765	3.35644e-05	Q4	Up
Lmscaffold75.486	8.6	2.32612e-06	Q4	Up
Lmscaffold77.58	1.64835	0.000398002	Q3	Up
Lmscaffold8.153	2.38475	0.000450888	Q4	Up
Lmscaffold889.129	1.82731	0.000445908	Q3	Up
Lmscaffold89.205	2.96732	0.000283666	Q4	Up
Lmscaffold95.428	2.57411	1.16955e-06	Q4	Up
Lmscaffold971.249	1.70683	0.00034633	Q3	Up
