# Supplementary material for: Comparative analysis of maca (Lepidium meyenii) proteome profiles reveals insights into response mechanisms of herbal plants to high-temperature stress
Source: BMC Plant Biol. 2020 Sep 16;20:431. doi: 10.1186/s12870-020-02645-4 (PMC7493174; doi:10.1186/s12870-020-02645-4)
Supplement: Supplementary file 6 — Additional file 6 Table S6. List of 7 differentially expressed proteins that were involved in the porphyrin and chlorophyll metabolism pathway. [file 12870_2020_2645_MOESM6_ESM.xlsx]

## Sheet: Sheet1
Table S6. List of 7 differentially expressed proteins that were involved in the Porphyrin and chlorophyll metabolism pathway.
Protein accession	Ratio (HTS/Cont)	Padj values	Quartered type	Regulated type
Lmscaffold10.685	0.253297	3.62531e-07	Q1	Down
Lmscaffold106.673	0.573263	1.86331e-05	Q2	Down
Lmscaffold34.602	0.482665	0.000162875	Q1	Down
Lmscaffold696.41	0.618971	0.0336584	Q2	Down
Lmscaffold77.259	0.587621	6.84515e-05	Q2	Down
Lmscaffold804.148	0.488597	0.0130344	Q1	Down
Lmscaffold97.161	0.55521	0.00109367	Q2	Down
