# Supplementary material for: Comparative analysis of maca (Lepidium meyenii) proteome profiles reveals insights into response mechanisms of herbal plants to high-temperature stress
Source: BMC Plant Biol. 2020 Sep 16;20:431. doi: 10.1186/s12870-020-02645-4 (PMC7493174; doi:10.1186/s12870-020-02645-4)
Supplement: Supplementary file 7 — Additional file 7 Table S7. List of primers used in this study. [file 12870_2020_2645_MOESM7_ESM.xlsx]

## Sheet: Sheet1
Table S7. List of primers used in this study.
Primer namea	Sequence	Melting temperature (°C)	Annealing temperature (°C)	Size (bp)	Purpose
qLmscaffold77.58-F	5’-ACTACCGCAACTATGGAAAGAC	58	56	114	qRT-PCR
qLmscaffold77.58-R	5’-GCTCACGCTTGTTACGAAGA	59			qRT-PCR
qLmscaffold95.428-F	5’-CCACTGAAAGGAGCAATAACTT	58	56	148	qRT-PCR
qLmscaffold95.428-R	5’-GAGGCGAAGAACCACTAACAT	58			qRT-PCR
qLmscaffold330.471-F	5’-GGAAGAGGCAAAGTGACGAT	59	56	155	qRT-PCR
qLmscaffold330.471-R	5’-CTACCAGTGCTTGAGAAGATGATA	58			qRT-PCR
qLmscaffold11.222-F	5’-ATGGGATCTTAAATGTGTCGG	59	56	132	qRT-PCR
qLmscaffold11.222-R	5’-CCTTGTACTTCTCAGCGTCTTG	59			qRT-PCR
qLmscaffold191.140-F	5’-TAAGCGGTGAAGGGAATGAG	60	56	208	qRT-PCR
qLmscaffold191.140-R	5’-CTTGCTCGTTCTCCCTCGTA	60			qRT-PCR
qLmscaffold154.566-F	5’-AGATCATTCCGGGACCTGCT	63	56	204	qRT-PCR
qLmscaffold154.566-R	5’-CCTTAGTTGCCTGACGCTGA	62			qRT-PCR
qLmscaffold60.10-F	5’-CTTGTGGGTGATTCCGATGT	60	56	155	qRT-PCR
qLmscaffold60.10-R	5’-GATAGTACAATCCAGGTGGGGT	60			qRT-PCR
qLmscaffold101.116-F	5’-TGGCGGAAGTTCAGATGGC	63	56	284	qRT-PCR
qLmscaffold101.116-R	5’-CAGGTCTGCTTTGGTCATGC	62			qRT-PCR
qLmscaffold676.242-F	5’-TGCAGATAGAATGAGGCGCT	61	56	127	qRT-PCR
qLmscaffold676.242-R	5’-CTCCAAGATGAGAAACACAGGG	61			qRT-PCR
qLmscaffold41.146-F	5’-AAAGTCCCGGTTCTTGTCCA	61	56	142	qRT-PCR
qLmscaffold41.146-R	5’-CAAAGCCATAAATCGAGCGAT	61			qRT-PCR
qLmscaffold519.38-F	5’-TGGGTCTTTGGGATTCGCTT	63	56	260	qRT-PCR
qLmscaffold519.38-R	5’-TCCACGACAATAACGCTCCC	62			qRT-PCR
qLmscaffold236.411-F	5’-TCCTCTCGTTCCATCTCCCTT	62	56	246	qRT-PCR
qLmscaffold236.411-R	5’-TGTCGCATTGTCCTCATCGG	63			qRT-PCR
qLmscaffold428.99-F	5’-TGGTATCAAAAGGCCGTGCT	62	56	173	qRT-PCR
qLmscaffold428.99-R	5’-GCCCCAAATCGCCTCATCA	62			qRT-PCR
qLmscaffold240.33-F	5’-TGTACCGCAAAATTGATGACC	61	56	146	qRT-PCR
qLmscaffold240.33-R	5’-CAGGAATTGGAGGAGACCTTTG	62			qRT-PCR
qLmscaffold433.560-F	5’-GAGCAGATTCAGAGCCAGGA	61	56	154	qRT-PCR
qLmscaffold433.560-R	5’-GGCTATTCAACGCGATGGTG	62			qRT-PCR
qLmscaffold257.76-F	5’-GGGGCCACTCTACACTTGTC	60	56	158	qRT-PCR
qLmscaffold257.76-R	5’-AAGTTCGTACAGGTCTCCGC	60			qRT-PCR
qLmscaffold43.86-F	5’-TACTCTTCCCCGGTGTCAGT	60	56	259	qRT-PCR
qLmscaffold43.86-R	5’-ATGCCAGCACTTTTCCCCAT	61			qRT-PCR
qLmscaffold75.486-F	5’-GGAAGAGGCTTGGAGGAACT	59	56	170	qRT-PCR
qLmscaffold75.486-R	5’-CTCATCCAAACCACAAGCAC	59			qRT-PCR
qLmscaffold655.112-F	5’-CTCTTCGCTGAGCCTAACGG	62	56	104	qRT-PCR
qLmscaffold655.112-R	5’-TTCTCATCGCAGCCTCCAAA	62			qRT-PCR
qLmACT2-F	5’-CTGACCGTATGAGCAAAGAAATC	60	56	121	qRT-PCR
qLmACT2-R	5’-CTGAGGGAAGCAAGAATGGA	60			qRT-PCR
a Abbreviations: F, forward primer; R, reverse primer.
