# Supplementary material for: Comparative analysis of maca (Lepidium meyenii) proteome profiles reveals insights into response mechanisms of herbal plants to high-temperature stress
Source: BMC Plant Biol. 2020 Sep 16;20:431. doi: 10.1186/s12870-020-02645-4 (PMC7493174; doi:10.1186/s12870-020-02645-4)
Supplement: Supplementary file 8 — Additional file 8 Table S8. Raw data used for qRT-PCR analysis in this study. [file 12870_2020_2645_MOESM8_ESM.xlsx]

## Sheet: Sheet1
Table S8. Raw data used for qRT-PCR analysis in this study.
Gene	Biological replicate 1		Biological replicate 2		Biological replicate 3
	CT_Cont_1	CT_HTS_1	CT_Cont_2	CT_HTS_2	CT_Cont_3	CT_HTS_3
Actin2	19.9047	19.7774	19.619	19.6692	19.7726	19.6475
	19.8479	19.8026	19.6024	19.6979	19.7297	19.6059
Lmscaffold77.58	25.0358	23.502	24.7105	23.389	24.8109	23.3696
	25.0643	23.5937	24.7831	23.394	24.7518	23.371
Lmscaffold95.428	27.2917	25.0465	26.8022	24.7226	27.2435	24.9392
	27.2359	25.1027	26.8576	24.701	27.2219	24.9022
Lmscaffold330.471	28.1072	26.1856	27.8933	26.2911	27.547	25.559
	28.122	26.1917	27.8393	26.2078	27.5177	25.5638
Lmscaffold11.222	29.8243	26.7024	29.6266	26.5684	29.6965	26.6819
	29.8148	26.7736	29.6071	26.65	29.7409	26.709
Lmscaffold191.140	26.5722	24.3689	26.3556	24.2113	26.9053	24.4762
	26.6152	24.3721	26.5193	24.2354	26.8694	24.5535
Lmscaffold154.566	25.5435	24.0804	25.3718	24.1427	25.8201	24.1795
	25.5604	24.0687	25.3567	24.2114	25.7668	24.1535
Lmscaffold60.10	25.6105	23.6699	25.7469	23.9182	25.3014	23.3558
	25.6076	23.6984	25.6566	23.8754	25.3254	23.4373
Lmscaffold101.116	26.2093	24.545	26.1209	24.5292	25.9148	23.9646
	26.2098	24.5216	26.1778	24.6077	25.9571	23.9599
Lmscaffold676.242	28.7783	25.462	28.7508	25.6471	28.3484	25.091
	28.7843	25.3942	28.7869	25.5535	28.3221	25.0714
Lmscaffold41.146	26.8238	23.4462	26.3796	23.2787	26.5226	23.1146
	26.8337	23.438	26.3269	23.3176	26.5306	23.1667
Lmscaffold519.38	27.2848	23.7574	27.2864	23.8597	27.3755	23.7761
	27.2905	23.7368	27.2112	23.9087	27.4153	23.7644
Lmscaffold236.411	26.9199	23.8554	27.142	24.0597	27.2962	24.1434
	26.9729	23.8819	27.1783	24.0669	27.2606	24.1512
Lmscaffold428.99	30.0831	27.2625	29.9813	26.9971	30.1128	27.19
	30.0783	27.1734	29.9574	26.9637	30.1787	27.2143
Lmscaffold240.33	27.9604	24.6347	28.051	24.717	28.094	24.7287
	27.9337	24.4834	28.0257	24.7329	28.1191	24.747
Lmscaffold433.560	26.801	23.4634	26.6159	23.512	26.3722	22.8836
	26.7885	23.4912	26.5683	23.5561	26.391	22.818
Lmscaffold257.76	27.7514	25.036	27.6567	24.8613	27.6203	24.7697
	27.7097	25.0929	27.6545	24.9231	27.5859	24.7877
Lmscaffold43.86	28.2292	25.5231	28.3132	25.6532	28.5182	25.633
	28.2724	25.5774	28.2983	25.6088	28.482	25.6241
Lmscaffold75.486	29.1268	24.0901	29.4233	24.3428	28.9121	23.7744
	29.0973	24.1187	29.4553	24.3017	28.9919	23.8416
Lmscaffold655.112	27.7745	24.8979	27.9992	25.2698	27.9642	25.2042
	27.8369	24.8728	27.968	25.2846	28.0558	25.2016
